# Supplementary material for: Integration of small RNA, degradome, and transcriptome sequencing data illustrates the mechanism of low phosphorus adaptation in Camellia oleifera
Source: Front Plant Sci. 2022 Aug 1;13:932926. doi: 10.3389/fpls.2022.932926 (PMC9377520; doi:10.3389/fpls.2022.932926)
Supplement: Supplementary file 1 [file Data_Sheet_1.ZIP]

Archive with 23 entries (22 files):
- Supplementary materials/
- Supplementary materials/Fig. S1 Expression profiling of –Pi-responsive DE mRNAs in C. oleifera.tif
- Supplementary materials/Fig. S2 The heatmap of gene expression.tif
- Supplementary materials/Fig. S3 Length distribution of  different sRNA.tif
- Supplementary materials/Fig. S4 Different miRNA families .tif
- Supplementary materials/Fig. S5 The 34 gene expression modules.tif
- Supplementary materials/Fig. S6 Novel miRNA targets using degradome sequencing are presented in the form of target plots (t-plots).tif
- Supplementary materials/Supplementary Table S1 Gene primers used in qRT-PCR .docx
- Supplementary materials/Supplementary Table S10 A complete list of module assignments for the three hub genes.xlsx
- Supplementary materials/Supplementary Table S11 The six categories of 390 edge genes.xlsx
- Supplementary materials/Supplementary Table S12 The genes targeted by miR399 .xlsx
- Supplementary materials/Supplementary Table S13 The negative correlation expression of miRNAs and targets.xlsx
- Supplementary materials/Supplementary Table S2. The annotation and expression level of unigenes .xlsx
- Supplementary materials/Supplementary Table S3 Overview of sRNA sequencing.docx
- Supplementary materials/Supplementary Table S4 The length and counts characteristics of the sRNA sequencing results.xlsx
- Supplementary materials/Supplementary Table S5 All Expressed miRNAs.xlsx
- Supplementary materials/Supplementary Table S6 Length distribution of unique miRNA.doc
- Supplementary materials/Supplementary Table S7 The profiles of novel miRNAs.docx
- Supplementary materials/Supplementary Table S8 A total of 414 targets for 108 miRNAs.xlsx
- Supplementary materials/Supplementary Table S9 Predicted Camellia oleifera mRNA targets for the novel miRNAs.docx
- Supplementary materials/~$pplementary Table S2 Overview of sRNA sequencing.docx
- Supplementary materials/~$pplementary Table S5 Length distribution of unique miRNA.doc
- Supplementary materials/~$Supplementary Table S3 The length and counts characteristics of the sRNA sequencing results.xlsx
