# Supplementary material for: Integration of small RNA, degradome, and transcriptome sequencing data illustrates the mechanism of low phosphorus adaptation in Camellia oleifera
Source: Front Plant Sci. 2022 Aug 1;13:932926. doi: 10.3389/fpls.2022.932926 (PMC9377520; doi:10.3389/fpls.2022.932926)
Supplement: Supplementary file 1 [file Data_Sheet_1.ZIP › Supplementary materials/Supplementary Table S10 A complete list of module assignments for the three hub genes.xlsx]

## Sheet: Sheet1
fromNode	toNode	weight	direction	fromAltName	toAltName
TRINITY_DN26936_c0_g1	TRINITY_DN22482_c0_g4	0.100148	undirected	NA	NA
TRINITY_DN26936_c0_g1	TRINITY_DN23752_c0_g4	0.108395	undirected	NA	NA
TRINITY_DN26936_c0_g1	TRINITY_DN30081_c1_g6	0.233544	undirected	NA	NA
TRINITY_DN26936_c0_g1	TRINITY_DN39474_c1_g1	0.110986	undirected	NA	NA
TRINITY_DN26936_c0_g1	TRINITY_DN42441_c0_g2	0.190628	undirected	NA	NA
TRINITY_DN26936_c0_g1	TRINITY_DN29018_c1_g3	0.213577	undirected	NA	NA
TRINITY_DN26936_c0_g1	TRINITY_DN27675_c0_g3	0.174809	undirected	NA	NA
TRINITY_DN26936_c0_g1	TRINITY_DN44747_c0_g2	0.124237	undirected	NA	NA
TRINITY_DN26936_c0_g1	TRINITY_DN30081_c1_g2	0.224162	undirected	NA	NA
TRINITY_DN26936_c0_g1	TRINITY_DN39298_c2_g1	0.123302	undirected	NA	NA
TRINITY_DN26936_c0_g1	TRINITY_DN31622_c2_g3	0.10164	undirected	NA	NA
TRINITY_DN26936_c0_g1	TRINITY_DN29486_c2_g2	0.130421	undirected	NA	NA
TRINITY_DN26936_c0_g1	TRINITY_DN25036_c1_g2	0.155519	undirected	NA	NA
TRINITY_DN26936_c0_g1	TRINITY_DN17331_c0_g3	0.115373	undirected	NA	NA
TRINITY_DN26936_c0_g1	TRINITY_DN42288_c0_g4	0.224345	undirected	NA	NA
TRINITY_DN26936_c0_g1	TRINITY_DN25312_c0_g4	0.142241	undirected	NA	NA
TRINITY_DN26936_c0_g1	TRINITY_DN31676_c0_g1	0.172536	undirected	NA	NA
TRINITY_DN26936_c0_g1	TRINITY_DN29486_c2_g7	0.110155	undirected	NA	NA
TRINITY_DN26936_c0_g1	TRINITY_DN27094_c0_g10	0.179878	undirected	NA	NA
TRINITY_DN26936_c0_g1	TRINITY_DN37613_c2_g2	0.115842	undirected	NA	NA
TRINITY_DN26936_c0_g1	TRINITY_DN43060_c0_g5	0.182798	undirected	NA	NA
TRINITY_DN26936_c0_g1	TRINITY_DN26585_c1_g1	0.109469	undirected	NA	NA
TRINITY_DN26936_c0_g1	TRINITY_DN34311_c1_g4	0.148764	undirected	NA	NA
TRINITY_DN26936_c0_g1	TRINITY_DN33046_c0_g1	0.183657	undirected	NA	NA
TRINITY_DN26936_c0_g1	TRINITY_DN17596_c0_g1	0.144859	undirected	NA	NA
TRINITY_DN26936_c0_g1	TRINITY_DN31676_c0_g2	0.190494	undirected	NA	NA
TRINITY_DN26936_c0_g1	TRINITY_DN30565_c0_g4	0.122656	undirected	NA	NA
TRINITY_DN26936_c0_g1	TRINITY_DN32522_c1_g4	0.127922	undirected	NA	NA
TRINITY_DN26936_c0_g1	TRINITY_DN36756_c0_g8	0.232853	undirected	NA	NA
TRINITY_DN26936_c0_g1	TRINITY_DN24066_c0_g1	0.11325	undirected	NA	NA
TRINITY_DN26936_c0_g1	TRINITY_DN38245_c0_g1	0.131304	undirected	NA	NA
TRINITY_DN26936_c0_g1	TRINITY_DN36960_c1_g3	0.199831	undirected	NA	NA
TRINITY_DN26936_c0_g1	TRINITY_DN43547_c0_g2	0.151166	undirected	NA	NA
TRINITY_DN26936_c0_g1	TRINITY_DN36768_c3_g2	0.119078	undirected	NA	NA
TRINITY_DN26936_c0_g1	TRINITY_DN28398_c0_g1	0.173884	undirected	NA	NA
TRINITY_DN26936_c0_g1	TRINITY_DN11909_c0_g1	0.140244	undirected	NA	NA
TRINITY_DN26936_c0_g1	TRINITY_DN30822_c0_g8	0.161227	undirected	NA	NA
TRINITY_DN26936_c0_g1	TRINITY_DN34022_c0_g4	0.171316	undirected	NA	NA
TRINITY_DN26936_c0_g1	TRINITY_DN42895_c0_g1	0.125876	undirected	NA	NA
TRINITY_DN26936_c0_g1	TRINITY_DN40785_c1_g1	0.168357	undirected	NA	NA
TRINITY_DN26936_c0_g1	TRINITY_DN27035_c0_g5	0.110471	undirected	NA	NA
TRINITY_DN26936_c0_g1	TRINITY_DN24811_c0_g3	0.185778	undirected	NA	NA
TRINITY_DN26936_c0_g1	TRINITY_DN26281_c0_g1	0.108539	undirected	NA	NA
TRINITY_DN26936_c0_g1	TRINITY_DN25733_c1_g4	0.17241	undirected	NA	NA
TRINITY_DN26936_c0_g1	TRINITY_DN44436_c1_g1	0.157166	undirected	NA	NA
TRINITY_DN26936_c0_g1	TRINITY_DN25629_c0_g2	0.125122	undirected	NA	NA
TRINITY_DN39928_c3_g4	TRINITY_DN22758_c0_g1	0.126859	undirected	NA	NA
TRINITY_DN39928_c3_g4	TRINITY_DN30960_c2_g1	0.109568	undirected	NA	NA
TRINITY_DN39928_c3_g4	TRINITY_DN40653_c0_g5	0.176841	undirected	NA	NA
TRINITY_DN39928_c3_g4	TRINITY_DN44440_c1_g3	0.156124	undirected	NA	NA
TRINITY_DN39928_c3_g4	TRINITY_DN46485_c2_g2	0.114552	undirected	NA	NA
TRINITY_DN39928_c3_g4	TRINITY_DN28705_c0_g8	0.172215	undirected	NA	NA
TRINITY_DN39928_c3_g4	TRINITY_DN31293_c1_g4	0.285539	undirected	NA	NA
TRINITY_DN39928_c3_g4	TRINITY_DN10878_c0_g2	0.188985	undirected	NA	NA
TRINITY_DN39928_c3_g4	TRINITY_DN36951_c0_g3	0.136153	undirected	NA	NA
TRINITY_DN39928_c3_g4	TRINITY_DN45416_c0_g3	0.145914	undirected	NA	NA
TRINITY_DN39928_c3_g4	TRINITY_DN41100_c2_g1	0.159615	undirected	NA	NA
TRINITY_DN39928_c3_g4	TRINITY_DN36332_c1_g1	0.138915	undirected	NA	NA
TRINITY_DN39928_c3_g4	TRINITY_DN31213_c1_g2	0.116143	undirected	NA	NA
TRINITY_DN39928_c3_g4	TRINITY_DN43928_c1_g1	0.102288	undirected	NA	NA
TRINITY_DN39928_c3_g4	TRINITY_DN41088_c0_g2	0.272666	undirected	NA	NA
TRINITY_DN39928_c3_g4	TRINITY_DN26034_c2_g7	0.209368	undirected	NA	NA
TRINITY_DN39928_c3_g4	TRINITY_DN34351_c3_g9	0.228193	undirected	NA	NA
TRINITY_DN39928_c3_g4	TRINITY_DN42212_c0_g2	0.109799	undirected	NA	NA
TRINITY_DN39928_c3_g4	TRINITY_DN43395_c1_g1	0.18552	undirected	NA	NA
TRINITY_DN39928_c3_g4	TRINITY_DN16208_c0_g1	0.121253	undirected	NA	NA
TRINITY_DN39928_c3_g4	TRINITY_DN40905_c2_g2	0.23088	undirected	NA	NA
TRINITY_DN39928_c3_g4	TRINITY_DN41232_c0_g1	0.104098	undirected	NA	NA
TRINITY_DN39928_c3_g4	TRINITY_DN38924_c1_g3	0.177102	undirected	NA	NA
TRINITY_DN39928_c3_g4	TRINITY_DN40824_c0_g1	0.127391	undirected	NA	NA
TRINITY_DN39928_c3_g4	TRINITY_DN5528_c0_g1	0.251316	undirected	NA	NA
TRINITY_DN39928_c3_g4	TRINITY_DN27575_c0_g3	0.205329	undirected	NA	NA
TRINITY_DN39928_c3_g4	TRINITY_DN43051_c0_g1	0.112393	undirected	NA	NA
TRINITY_DN39928_c3_g4	TRINITY_DN31833_c0_g3	0.233752	undirected	NA	NA
TRINITY_DN39928_c3_g4	TRINITY_DN20966_c0_g1	0.134224	undirected	NA	NA
TRINITY_DN39928_c3_g4	TRINITY_DN31960_c0_g1	0.146554	undirected	NA	NA
TRINITY_DN39928_c3_g4	TRINITY_DN27698_c1_g6	0.240245	undirected	NA	NA
TRINITY_DN39928_c3_g4	TRINITY_DN30831_c1_g1	0.191055	undirected	NA	NA
TRINITY_DN39928_c3_g4	TRINITY_DN37358_c0_g3	0.269547	undirected	NA	NA
TRINITY_DN39928_c3_g4	TRINITY_DN42601_c0_g3	0.102231	undirected	NA	NA
TRINITY_DN39928_c3_g4	TRINITY_DN35648_c0_g3	0.179455	undirected	NA	NA
TRINITY_DN39928_c3_g4	TRINITY_DN38271_c2_g4	0.242673	undirected	NA	NA
TRINITY_DN39928_c3_g4	TRINITY_DN44778_c1_g7	0.192782	undirected	NA	NA
TRINITY_DN39928_c3_g4	TRINITY_DN24432_c0_g1	0.132576	undirected	NA	NA
TRINITY_DN39928_c3_g4	TRINITY_DN46321_c0_g5	0.133117	undirected	NA	NA
TRINITY_DN39928_c3_g4	TRINITY_DN22895_c1_g4	0.251316	undirected	NA	NA
TRINITY_DN39928_c3_g4	TRINITY_DN23730_c0_g7	0.267456	undirected	NA	NA
TRINITY_DN39928_c3_g4	TRINITY_DN25604_c2_g4	0.255943	undirected	NA	NA
TRINITY_DN39928_c3_g4	TRINITY_DN34984_c0_g1	0.258525	undirected	NA	NA
TRINITY_DN39928_c3_g4	TRINITY_DN41620_c0_g5	0.246766	undirected	NA	NA
TRINITY_DN39928_c3_g4	TRINITY_DN12958_c0_g2	0.173222	undirected	NA	NA
TRINITY_DN39928_c3_g4	TRINITY_DN36290_c1_g2	0.184965	undirected	NA	NA
TRINITY_DN39928_c3_g4	TRINITY_DN33132_c0_g1	0.216604	undirected	NA	NA
TRINITY_DN39928_c3_g4	TRINITY_DN39806_c1_g5	0.106112	undirected	NA	NA
TRINITY_DN39928_c3_g4	TRINITY_DN29377_c1_g2	0.125956	undirected	NA	NA
TRINITY_DN39928_c3_g4	TRINITY_DN27632_c2_g4	0.194772	undirected	NA	NA
TRINITY_DN39928_c3_g4	TRINITY_DN42592_c0_g3	0.103536	undirected	NA	NA
TRINITY_DN39928_c3_g4	TRINITY_DN27894_c1_g4	0.135686	undirected	NA	NA
TRINITY_DN39928_c3_g4	TRINITY_DN34883_c0_g7	0.279166	undirected	NA	NA
TRINITY_DN39928_c3_g4	TRINITY_DN42965_c0_g1	0.114568	undirected	NA	NA
TRINITY_DN39928_c3_g4	TRINITY_DN28368_c0_g1	0.289759	undirected	NA	NA
TRINITY_DN39928_c3_g4	TRINITY_DN33592_c0_g1	0.100897	undirected	NA	NA
TRINITY_DN39928_c3_g4	TRINITY_DN45607_c0_g4	0.119856	undirected	NA	NA
TRINITY_DN39928_c3_g4	TRINITY_DN36045_c0_g1	0.105307	undirected	NA	NA
TRINITY_DN39928_c3_g4	TRINITY_DN37287_c0_g7	0.275052	undirected	NA	NA
TRINITY_DN39928_c3_g4	TRINITY_DN29367_c2_g3	0.100688	undirected	NA	NA
TRINITY_DN39928_c3_g4	TRINITY_DN40940_c0_g1	0.153434	undirected	NA	NA
TRINITY_DN39928_c3_g4	TRINITY_DN29167_c0_g4	0.128781	undirected	NA	NA
TRINITY_DN39928_c3_g4	TRINITY_DN26167_c0_g4	0.184718	undirected	NA	NA
TRINITY_DN39928_c3_g4	TRINITY_DN25474_c1_g1	0.257041	undirected	NA	NA
TRINITY_DN39928_c3_g4	TRINITY_DN26295_c0_g5	0.229417	undirected	NA	NA
TRINITY_DN39928_c3_g4	TRINITY_DN34125_c5_g4	0.128295	undirected	NA	NA
TRINITY_DN39928_c3_g4	TRINITY_DN32061_c2_g1	0.274897	undirected	NA	NA
TRINITY_DN39928_c3_g4	TRINITY_DN36953_c0_g1	0.18132	undirected	NA	NA
TRINITY_DN39928_c3_g4	TRINITY_DN34186_c1_g1	0.225543	undirected	NA	NA
TRINITY_DN39928_c3_g4	TRINITY_DN27883_c1_g11	0.140559	undirected	NA	NA
TRINITY_DN39928_c3_g4	TRINITY_DN42860_c0_g4	0.238879	undirected	NA	NA
TRINITY_DN39928_c3_g4	TRINITY_DN38928_c3_g1	0.106715	undirected	NA	NA
TRINITY_DN39928_c3_g4	TRINITY_DN21823_c0_g2	0.153484	undirected	NA	NA
TRINITY_DN39928_c3_g4	TRINITY_DN42248_c0_g3	0.231452	undirected	NA	NA
TRINITY_DN39928_c3_g4	TRINITY_DN3555_c0_g2	0.251316	undirected	NA	NA
TRINITY_DN39928_c3_g4	TRINITY_DN24609_c2_g5	0.209629	undirected	NA	NA
TRINITY_DN39928_c3_g4	TRINITY_DN4394_c0_g1	0.251316	undirected	NA	NA
TRINITY_DN39928_c3_g4	TRINITY_DN39825_c0_g5	0.260854	undirected	NA	NA
TRINITY_DN39928_c3_g4	TRINITY_DN26468_c2_g3	0.251901	undirected	NA	NA
TRINITY_DN39928_c3_g4	TRINITY_DN29474_c0_g2	0.118874	undirected	NA	NA
TRINITY_DN39928_c3_g4	TRINITY_DN13783_c0_g3	0.169964	undirected	NA	NA
TRINITY_DN39928_c3_g4	TRINITY_DN37765_c0_g5	0.191186	undirected	NA	NA
TRINITY_DN39928_c3_g4	TRINITY_DN34992_c0_g5	0.178309	undirected	NA	NA
TRINITY_DN39928_c3_g4	TRINITY_DN34803_c2_g9	0.276838	undirected	NA	NA
TRINITY_DN39928_c3_g4	TRINITY_DN26216_c0_g1	0.158432	undirected	NA	NA
TRINITY_DN39928_c3_g4	TRINITY_DN21517_c0_g1	0.159236	undirected	NA	NA
TRINITY_DN39928_c3_g4	TRINITY_DN31403_c2_g2	0.151083	undirected	NA	NA
TRINITY_DN39928_c3_g4	TRINITY_DN31376_c1_g6	0.113582	undirected	NA	NA
TRINITY_DN39928_c3_g4	TRINITY_DN27038_c1_g3	0.210954	undirected	NA	NA
TRINITY_DN39928_c3_g4	TRINITY_DN34554_c1_g2	0.270816	undirected	NA	NA
TRINITY_DN39928_c3_g4	TRINITY_DN30839_c0_g2	0.167299	undirected	NA	NA
TRINITY_DN39928_c3_g4	TRINITY_DN36859_c2_g6	0.105243	undirected	NA	NA
TRINITY_DN39928_c3_g4	TRINITY_DN42604_c0_g2	0.117754	undirected	NA	NA
TRINITY_DN39928_c3_g4	TRINITY_DN39464_c0_g1	0.153831	undirected	NA	NA
TRINITY_DN39928_c3_g4	TRINITY_DN40326_c0_g1	0.173076	undirected	NA	NA
TRINITY_DN39928_c3_g4	TRINITY_DN44727_c0_g3	0.12574	undirected	NA	NA
TRINITY_DN39928_c3_g4	TRINITY_DN46163_c0_g1	0.10848	undirected	NA	NA
TRINITY_DN39928_c3_g4	TRINITY_DN27720_c0_g4	0.136142	undirected	NA	NA
TRINITY_DN39928_c3_g4	TRINITY_DN35002_c1_g1	0.208358	undirected	NA	NA
TRINITY_DN39928_c3_g4	TRINITY_DN13882_c0_g2	0.223689	undirected	NA	NA
TRINITY_DN39928_c3_g4	TRINITY_DN43594_c1_g4	0.28653	undirected	NA	NA
TRINITY_DN39928_c3_g4	TRINITY_DN41815_c0_g2	0.188116	undirected	NA	NA
TRINITY_DN39928_c3_g4	TRINITY_DN20386_c0_g3	0.251316	undirected	NA	NA
TRINITY_DN39928_c3_g4	TRINITY_DN45676_c0_g2	0.257724	undirected	NA	NA
TRINITY_DN39928_c3_g4	TRINITY_DN32951_c0_g4	0.251316	undirected	NA	NA
TRINITY_DN39928_c3_g4	TRINITY_DN45507_c1_g1	0.152504	undirected	NA	NA
TRINITY_DN39928_c3_g4	TRINITY_DN30917_c2_g6	0.141273	undirected	NA	NA
TRINITY_DN39928_c3_g4	TRINITY_DN28417_c0_g1	0.185915	undirected	NA	NA
TRINITY_DN39928_c3_g4	TRINITY_DN36796_c0_g2	0.160802	undirected	NA	NA
TRINITY_DN39928_c3_g4	TRINITY_DN30737_c0_g1	0.101401	undirected	NA	NA
TRINITY_DN39928_c3_g4	TRINITY_DN34682_c2_g2	0.166087	undirected	NA	NA
TRINITY_DN39928_c3_g4	TRINITY_DN33446_c1_g1	0.128719	undirected	NA	NA
TRINITY_DN39928_c3_g4	TRINITY_DN14700_c0_g1	0.251034	undirected	NA	NA
TRINITY_DN39928_c3_g4	TRINITY_DN19252_c0_g1	0.208861	undirected	NA	NA
TRINITY_DN39928_c3_g4	TRINITY_DN46176_c0_g4	0.104917	undirected	NA	NA
TRINITY_DN39928_c3_g4	TRINITY_DN34176_c0_g4	0.249006	undirected	NA	NA
TRINITY_DN39928_c3_g4	TRINITY_DN22185_c0_g2	0.191999	undirected	NA	NA
TRINITY_DN39928_c3_g4	TRINITY_DN22893_c1_g1	0.117845	undirected	NA	NA
TRINITY_DN39928_c3_g4	TRINITY_DN42185_c0_g4	0.292473	undirected	NA	NA
TRINITY_DN39928_c3_g4	TRINITY_DN34642_c0_g1	0.109939	undirected	NA	NA
TRINITY_DN39928_c3_g4	TRINITY_DN39023_c2_g3	0.255917	undirected	NA	NA
TRINITY_DN39928_c3_g4	TRINITY_DN31616_c0_g2	0.1271	undirected	NA	NA
TRINITY_DN39928_c3_g4	TRINITY_DN30240_c3_g1	0.121858	undirected	NA	NA
TRINITY_DN39928_c3_g4	TRINITY_DN30299_c0_g1	0.163511	undirected	NA	NA
TRINITY_DN39928_c3_g4	TRINITY_DN37711_c1_g2	0.205508	undirected	NA	NA
TRINITY_DN39928_c3_g4	TRINITY_DN26785_c3_g1	0.135486	undirected	NA	NA
TRINITY_DN39928_c3_g4	TRINITY_DN25515_c0_g1	0.117883	undirected	NA	NA
TRINITY_DN39928_c3_g4	TRINITY_DN24466_c1_g6	0.222395	undirected	NA	NA
TRINITY_DN39928_c3_g4	TRINITY_DN39661_c0_g4	0.110877	undirected	NA	NA
TRINITY_DN39928_c3_g4	TRINITY_DN34572_c1_g5	0.181985	undirected	NA	NA
TRINITY_DN39928_c3_g4	TRINITY_DN28006_c1_g2	0.182021	undirected	NA	NA
TRINITY_DN39928_c3_g4	TRINITY_DN28493_c1_g3	0.121183	undirected	NA	NA
TRINITY_DN39928_c3_g4	TRINITY_DN25735_c0_g2	0.101734	undirected	NA	NA
TRINITY_DN39928_c3_g4	TRINITY_DN43546_c0_g1	0.109756	undirected	NA	NA
TRINITY_DN39928_c3_g4	TRINITY_DN40803_c0_g3	0.155684	undirected	NA	NA
TRINITY_DN39928_c3_g4	TRINITY_DN44290_c1_g6	0.222728	undirected	NA	NA
TRINITY_DN39928_c3_g4	TRINITY_DN40993_c2_g6	0.121378	undirected	NA	NA
TRINITY_DN39928_c3_g4	TRINITY_DN43149_c1_g2	0.18066	undirected	NA	NA
TRINITY_DN39928_c3_g4	TRINITY_DN27113_c1_g6	0.279167	undirected	NA	NA
TRINITY_DN39928_c3_g4	TRINITY_DN40208_c0_g1	0.106654	undirected	NA	NA
TRINITY_DN39928_c3_g4	TRINITY_DN31290_c0_g2	0.253963	undirected	NA	NA
TRINITY_DN39928_c3_g4	TRINITY_DN21069_c0_g2	0.22197	undirected	NA	NA
TRINITY_DN39928_c3_g4	TRINITY_DN34069_c0_g1	0.124971	undirected	NA	NA
TRINITY_DN39928_c3_g4	TRINITY_DN21783_c0_g1	0.155734	undirected	NA	NA
TRINITY_DN39928_c3_g4	TRINITY_DN33745_c1_g3	0.156158	undirected	NA	NA
TRINITY_DN39928_c3_g4	TRINITY_DN13783_c0_g2	0.153257	undirected	NA	NA
TRINITY_DN39928_c3_g4	TRINITY_DN44831_c1_g1	0.152333	undirected	NA	NA
TRINITY_DN39928_c3_g4	TRINITY_DN45721_c1_g12	0.151226	undirected	NA	NA
TRINITY_DN39928_c3_g4	TRINITY_DN24438_c1_g7	0.190175	undirected	NA	NA
TRINITY_DN39928_c3_g4	TRINITY_DN18198_c0_g1	0.274541	undirected	NA	NA
TRINITY_DN39928_c3_g4	TRINITY_DN33585_c2_g5	0.263975	undirected	NA	NA
TRINITY_DN39928_c3_g4	TRINITY_DN45536_c1_g1	0.172875	undirected	NA	NA
TRINITY_DN39928_c3_g4	TRINITY_DN39695_c1_g3	0.186397	undirected	NA	NA
TRINITY_DN39928_c3_g4	TRINITY_DN44560_c0_g1	0.10078	undirected	NA	NA
TRINITY_DN39928_c3_g4	TRINITY_DN38843_c1_g1	0.10595	undirected	NA	NA
TRINITY_DN39928_c3_g4	TRINITY_DN37687_c1_g1	0.132216	undirected	NA	NA
TRINITY_DN39928_c3_g4	TRINITY_DN42190_c0_g2	0.155266	undirected	NA	NA
TRINITY_DN39928_c3_g4	TRINITY_DN43739_c0_g1	0.102348	undirected	NA	NA
TRINITY_DN39928_c3_g4	TRINITY_DN43985_c0_g2	0.116905	undirected	NA	NA
TRINITY_DN39928_c3_g4	TRINITY_DN27625_c0_g1	0.111906	undirected	NA	NA
TRINITY_DN39928_c3_g4	TRINITY_DN30428_c0_g10	0.291943	undirected	NA	NA
TRINITY_DN39928_c3_g4	TRINITY_DN41463_c1_g1	0.125039	undirected	NA	NA
TRINITY_DN39928_c3_g4	TRINITY_DN38174_c0_g1	0.130122	undirected	NA	NA
TRINITY_DN39928_c3_g4	TRINITY_DN35552_c0_g5	0.194786	undirected	NA	NA
TRINITY_DN39928_c3_g4	TRINITY_DN27028_c0_g2	0.171777	undirected	NA	NA
TRINITY_DN39928_c3_g4	TRINITY_DN28256_c1_g4	0.130936	undirected	NA	NA
TRINITY_DN39928_c3_g4	TRINITY_DN34205_c1_g5	0.130351	undirected	NA	NA
TRINITY_DN39928_c3_g4	TRINITY_DN46543_c0_g1	0.101652	undirected	NA	NA
TRINITY_DN39928_c3_g4	TRINITY_DN40213_c1_g1	0.100909	undirected	NA	NA
TRINITY_DN39928_c3_g4	TRINITY_DN34015_c1_g2	0.107534	undirected	NA	NA
TRINITY_DN39928_c3_g4	TRINITY_DN46149_c1_g7	0.152923	undirected	NA	NA
TRINITY_DN39928_c3_g4	TRINITY_DN21823_c0_g1	0.229759	undirected	NA	NA
TRINITY_DN39928_c3_g4	TRINITY_DN38100_c0_g2	0.100778	undirected	NA	NA
TRINITY_DN39928_c3_g4	TRINITY_DN36169_c1_g1	0.145657	undirected	NA	NA
TRINITY_DN39928_c3_g4	TRINITY_DN40030_c0_g3	0.149333	undirected	NA	NA
TRINITY_DN39928_c3_g4	TRINITY_DN45574_c0_g6	0.29289	undirected	NA	NA
TRINITY_DN39928_c3_g4	TRINITY_DN43468_c0_g4	0.243567	undirected	NA	NA
TRINITY_DN39928_c3_g4	TRINITY_DN26439_c0_g1	0.118316	undirected	NA	NA
TRINITY_DN39928_c3_g4	TRINITY_DN42898_c0_g4	0.224396	undirected	NA	NA
TRINITY_DN39928_c3_g4	TRINITY_DN35418_c2_g1	0.288128	undirected	NA	NA
TRINITY_DN39928_c3_g4	TRINITY_DN32864_c3_g1	0.14621	undirected	NA	NA
TRINITY_DN39928_c3_g4	TRINITY_DN45281_c0_g4	0.204628	undirected	NA	NA
TRINITY_DN39928_c3_g4	TRINITY_DN44977_c2_g7	0.126732	undirected	NA	NA
TRINITY_DN39928_c3_g4	TRINITY_DN27857_c1_g2	0.109432	undirected	NA	NA
TRINITY_DN39928_c3_g4	TRINITY_DN30559_c1_g1	0.279754	undirected	NA	NA
TRINITY_DN39928_c3_g4	TRINITY_DN44451_c0_g1	0.127531	undirected	NA	NA
TRINITY_DN39928_c3_g4	TRINITY_DN31615_c0_g1	0.124835	undirected	NA	NA
TRINITY_DN39928_c3_g4	TRINITY_DN44806_c0_g3	0.164871	undirected	NA	NA
TRINITY_DN39928_c3_g4	TRINITY_DN26607_c0_g2	0.164698	undirected	NA	NA
TRINITY_DN39928_c3_g4	TRINITY_DN38840_c0_g4	0.169437	undirected	NA	NA
TRINITY_DN39928_c3_g4	TRINITY_DN32342_c0_g1	0.151657	undirected	NA	NA
TRINITY_DN39928_c3_g4	TRINITY_DN36179_c0_g5	0.227745	undirected	NA	NA
TRINITY_DN39928_c3_g4	TRINITY_DN43319_c0_g2	0.137762	undirected	NA	NA
TRINITY_DN39928_c3_g4	TRINITY_DN45651_c0_g4	0.111871	undirected	NA	NA
TRINITY_DN39928_c3_g4	TRINITY_DN42126_c0_g1	0.123049	undirected	NA	NA
TRINITY_DN39928_c3_g4	TRINITY_DN25769_c2_g4	0.174062	undirected	NA	NA
TRINITY_DN39928_c3_g4	TRINITY_DN46351_c2_g4	0.226408	undirected	NA	NA
TRINITY_DN39928_c3_g4	TRINITY_DN24888_c1_g2	0.134203	undirected	NA	NA
TRINITY_DN39928_c3_g4	TRINITY_DN25915_c2_g1	0.130916	undirected	NA	NA
TRINITY_DN39928_c3_g4	TRINITY_DN35113_c0_g3	0.143619	undirected	NA	NA
TRINITY_DN39928_c3_g4	TRINITY_DN27551_c0_g6	0.180802	undirected	NA	NA
TRINITY_DN39928_c3_g4	TRINITY_DN36252_c1_g1	0.158895	undirected	NA	NA
TRINITY_DN39928_c3_g4	TRINITY_DN28418_c2_g2	0.181657	undirected	NA	NA
TRINITY_DN39928_c3_g4	TRINITY_DN26587_c1_g6	0.244731	undirected	NA	NA
TRINITY_DN39928_c3_g4	TRINITY_DN34244_c1_g1	0.163949	undirected	NA	NA
TRINITY_DN39928_c3_g4	TRINITY_DN36209_c2_g1	0.23546	undirected	NA	NA
TRINITY_DN39928_c3_g4	TRINITY_DN39514_c0_g1	0.21346	undirected	NA	NA
TRINITY_DN39928_c3_g4	TRINITY_DN28775_c1_g7	0.251316	undirected	NA	NA
TRINITY_DN39928_c3_g4	TRINITY_DN45442_c2_g4	0.187775	undirected	NA	NA
TRINITY_DN39928_c3_g4	TRINITY_DN32222_c2_g3	0.227391	undirected	NA	NA
TRINITY_DN39928_c3_g4	TRINITY_DN35900_c2_g1	0.10264	undirected	NA	NA
TRINITY_DN39928_c3_g4	TRINITY_DN27913_c3_g2	0.151004	undirected	NA	NA
TRINITY_DN39928_c3_g4	TRINITY_DN13882_c0_g1	0.171809	undirected	NA	NA
TRINITY_DN39928_c3_g4	TRINITY_DN44668_c0_g1	0.267415	undirected	NA	NA
TRINITY_DN39928_c3_g4	TRINITY_DN43145_c0_g3	0.265732	undirected	NA	NA
TRINITY_DN39928_c3_g4	TRINITY_DN18074_c1_g1	0.170607	undirected	NA	NA
TRINITY_DN39928_c3_g4	TRINITY_DN42281_c1_g4	0.110096	undirected	NA	NA
TRINITY_DN39928_c3_g4	TRINITY_DN35307_c2_g6	0.24737	undirected	NA	NA
TRINITY_DN39928_c3_g4	TRINITY_DN37168_c0_g1	0.16565	undirected	NA	NA
TRINITY_DN39928_c3_g4	TRINITY_DN25098_c0_g1	0.199773	undirected	NA	NA
TRINITY_DN39928_c3_g4	TRINITY_DN39627_c0_g1	0.150672	undirected	NA	NA
TRINITY_DN39928_c3_g4	TRINITY_DN21065_c0_g1	0.174809	undirected	NA	NA
TRINITY_DN39928_c3_g4	TRINITY_DN33675_c0_g5	0.170009	undirected	NA	NA
TRINITY_DN39928_c3_g4	TRINITY_DN27017_c0_g2	0.145871	undirected	NA	NA
TRINITY_DN39928_c3_g4	TRINITY_DN7401_c0_g1	0.25491	undirected	NA	NA
TRINITY_DN39928_c3_g4	TRINITY_DN44450_c0_g1	0.131874	undirected	NA	NA
TRINITY_DN39928_c3_g4	TRINITY_DN38200_c0_g1	0.239502	undirected	NA	NA
TRINITY_DN39928_c3_g4	TRINITY_DN20864_c0_g2	0.148597	undirected	NA	NA
TRINITY_DN39928_c3_g4	TRINITY_DN34845_c3_g1	0.140494	undirected	NA	NA
TRINITY_DN39928_c3_g4	TRINITY_DN1850_c0_g1	0.222747	undirected	NA	NA
TRINITY_DN39928_c3_g4	TRINITY_DN18406_c0_g1	0.105487	undirected	NA	NA
TRINITY_DN39928_c3_g4	TRINITY_DN26357_c1_g7	0.238997	undirected	NA	NA
TRINITY_DN39928_c3_g4	TRINITY_DN35188_c2_g4	0.175932	undirected	NA	NA
TRINITY_DN39928_c3_g4	TRINITY_DN1298_c0_g1	0.121546	undirected	NA	NA
TRINITY_DN39928_c3_g4	TRINITY_DN32623_c0_g5	0.125348	undirected	NA	NA
TRINITY_DN39928_c3_g4	TRINITY_DN45837_c3_g4	0.202983	undirected	NA	NA
TRINITY_DN39928_c3_g4	TRINITY_DN23477_c1_g2	0.124773	undirected	NA	NA
TRINITY_DN39928_c3_g4	TRINITY_DN39770_c1_g2	0.110656	undirected	NA	NA
TRINITY_DN39928_c3_g4	TRINITY_DN31295_c2_g7	0.202468	undirected	NA	NA
TRINITY_DN39928_c3_g4	TRINITY_DN30119_c2_g3	0.187273	undirected	NA	NA
TRINITY_DN39928_c3_g4	TRINITY_DN35008_c0_g6	0.119044	undirected	NA	NA
TRINITY_DN39928_c3_g4	TRINITY_DN22343_c1_g1	0.169171	undirected	NA	NA
TRINITY_DN39928_c3_g4	TRINITY_DN40357_c2_g3	0.251316	undirected	NA	NA
TRINITY_DN39928_c3_g4	TRINITY_DN26815_c2_g2	0.121705	undirected	NA	NA
TRINITY_DN39928_c3_g4	TRINITY_DN1733_c0_g1	0.252661	undirected	NA	NA
TRINITY_DN39928_c3_g4	TRINITY_DN38040_c0_g3	0.140217	undirected	NA	NA
TRINITY_DN39928_c3_g4	TRINITY_DN32801_c0_g1	0.225188	undirected	NA	NA
TRINITY_DN39928_c3_g4	TRINITY_DN37871_c0_g4	0.106723	undirected	NA	NA
TRINITY_DN39928_c3_g4	TRINITY_DN25022_c0_g8	0.251154	undirected	NA	NA
TRINITY_DN39928_c3_g4	TRINITY_DN36507_c0_g3	0.170834	undirected	NA	NA
TRINITY_DN39928_c3_g4	TRINITY_DN23137_c2_g1	0.180463	undirected	NA	NA
TRINITY_DN39928_c3_g4	TRINITY_DN28593_c1_g1	0.108199	undirected	NA	NA
TRINITY_DN39928_c3_g4	TRINITY_DN34523_c0_g3	0.211672	undirected	NA	NA
TRINITY_DN39928_c3_g4	TRINITY_DN23700_c3_g1	0.236764	undirected	NA	NA
TRINITY_DN39928_c3_g4	TRINITY_DN45829_c0_g2	0.169047	undirected	NA	NA
TRINITY_DN39928_c3_g4	TRINITY_DN21398_c0_g1	0.173039	undirected	NA	NA
TRINITY_DN39928_c3_g4	TRINITY_DN40195_c1_g3	0.108502	undirected	NA	NA
TRINITY_DN39928_c3_g4	TRINITY_DN39076_c3_g2	0.278623	undirected	NA	NA
TRINITY_DN39928_c3_g4	TRINITY_DN43618_c0_g4	0.127239	undirected	NA	NA
TRINITY_DN39928_c3_g4	TRINITY_DN43157_c0_g1	0.15959	undirected	NA	NA
TRINITY_DN39928_c3_g4	TRINITY_DN28885_c2_g1	0.260741	undirected	NA	NA
TRINITY_DN39928_c3_g4	TRINITY_DN25376_c3_g2	0.111788	undirected	NA	NA
TRINITY_DN39928_c3_g4	TRINITY_DN23314_c0_g2	0.188599	undirected	NA	NA
TRINITY_DN39928_c3_g4	TRINITY_DN36027_c0_g1	0.121222	undirected	NA	NA
TRINITY_DN39928_c3_g4	TRINITY_DN27516_c1_g2	0.188354	undirected	NA	NA
TRINITY_DN39928_c3_g4	TRINITY_DN40338_c0_g6	0.113469	undirected	NA	NA
TRINITY_DN39928_c3_g4	TRINITY_DN36558_c2_g2	0.292722	undirected	NA	NA
TRINITY_DN39928_c3_g4	TRINITY_DN31500_c0_g4	0.28307	undirected	NA	NA
TRINITY_DN39928_c3_g4	TRINITY_DN37493_c0_g1	0.228246	undirected	NA	NA
TRINITY_DN39928_c3_g4	TRINITY_DN26760_c4_g2	0.191357	undirected	NA	NA
TRINITY_DN39928_c3_g4	TRINITY_DN8137_c0_g1	0.251316	undirected	NA	NA
TRINITY_DN39928_c3_g4	TRINITY_DN39277_c3_g1	0.152968	undirected	NA	NA
TRINITY_DN39928_c3_g4	TRINITY_DN40995_c1_g1	0.154493	undirected	NA	NA
TRINITY_DN39928_c3_g4	TRINITY_DN38732_c4_g3	0.122024	undirected	NA	NA
TRINITY_DN39928_c3_g4	TRINITY_DN37940_c0_g1	0.104079	undirected	NA	NA
TRINITY_DN39928_c3_g4	TRINITY_DN38048_c0_g1	0.181573	undirected	NA	NA
TRINITY_DN39928_c3_g4	TRINITY_DN9480_c0_g1	0.185031	undirected	NA	NA
TRINITY_DN39928_c3_g4	TRINITY_DN41654_c1_g7	0.119137	undirected	NA	NA
TRINITY_DN39928_c3_g4	TRINITY_DN27922_c0_g5	0.283481	undirected	NA	NA
TRINITY_DN39928_c3_g4	TRINITY_DN30765_c0_g5	0.276495	undirected	NA	NA
TRINITY_DN39928_c3_g4	TRINITY_DN33847_c1_g3	0.161379	undirected	NA	NA
TRINITY_DN39928_c3_g4	TRINITY_DN28099_c2_g2	0.1738	undirected	NA	NA
TRINITY_DN39928_c3_g4	TRINITY_DN26563_c0_g3	0.122988	undirected	NA	NA
TRINITY_DN39928_c3_g4	TRINITY_DN43624_c0_g1	0.117877	undirected	NA	NA
TRINITY_DN39928_c3_g4	TRINITY_DN46152_c0_g2	0.150897	undirected	NA	NA
TRINITY_DN39928_c3_g4	TRINITY_DN24161_c1_g7	0.129969	undirected	NA	NA
TRINITY_DN39928_c3_g4	TRINITY_DN25011_c0_g2	0.125243	undirected	NA	NA
TRINITY_DN39928_c3_g4	TRINITY_DN24851_c0_g1	0.149824	undirected	NA	NA
TRINITY_DN39928_c3_g4	TRINITY_DN31654_c0_g1	0.130571	undirected	NA	NA
TRINITY_DN39928_c3_g4	TRINITY_DN42864_c1_g1	0.117842	undirected	NA	NA
TRINITY_DN39928_c3_g4	TRINITY_DN33322_c0_g8	0.251621	undirected	NA	NA
TRINITY_DN39928_c3_g4	TRINITY_DN28216_c2_g9	0.277403	undirected	NA	NA
TRINITY_DN39928_c3_g4	TRINITY_DN27797_c1_g1	0.104487	undirected	NA	NA
TRINITY_DN39928_c3_g4	TRINITY_DN23226_c0_g1	0.265059	undirected	NA	NA
TRINITY_DN39928_c3_g4	TRINITY_DN35276_c4_g3	0.230273	undirected	NA	NA
TRINITY_DN39928_c3_g4	TRINITY_DN34739_c0_g3	0.135261	undirected	NA	NA
TRINITY_DN39928_c3_g4	TRINITY_DN30846_c0_g3	0.223916	undirected	NA	NA
TRINITY_DN39928_c3_g4	TRINITY_DN29229_c0_g2	0.10288	undirected	NA	NA
TRINITY_DN39928_c3_g4	TRINITY_DN29324_c0_g3	0.276489	undirected	NA	NA
TRINITY_DN39928_c3_g4	TRINITY_DN10216_c0_g1	0.250629	undirected	NA	NA
TRINITY_DN39928_c3_g4	TRINITY_DN36585_c1_g3	0.227281	undirected	NA	NA
TRINITY_DN39928_c3_g4	TRINITY_DN33751_c0_g8	0.290139	undirected	NA	NA
TRINITY_DN39928_c3_g4	TRINITY_DN30806_c0_g2	0.225518	undirected	NA	NA
TRINITY_DN39928_c3_g4	TRINITY_DN41059_c1_g1	0.294866	undirected	NA	NA
TRINITY_DN39928_c3_g4	TRINITY_DN41336_c0_g7	0.194019	undirected	NA	NA
TRINITY_DN39928_c3_g4	TRINITY_DN31565_c1_g3	0.257094	undirected	NA	NA
TRINITY_DN39928_c3_g4	TRINITY_DN33270_c4_g3	0.156644	undirected	NA	NA
TRINITY_DN39928_c3_g4	TRINITY_DN41808_c1_g3	0.202427	undirected	NA	NA
TRINITY_DN39928_c3_g4	TRINITY_DN41024_c0_g3	0.142601	undirected	NA	NA
TRINITY_DN39928_c3_g4	TRINITY_DN24202_c1_g2	0.17176	undirected	NA	NA
TRINITY_DN39928_c3_g4	TRINITY_DN35099_c1_g6	0.275903	undirected	NA	NA
TRINITY_DN39928_c3_g4	TRINITY_DN44902_c1_g2	0.213234	undirected	NA	NA
TRINITY_DN39928_c3_g4	TRINITY_DN10889_c0_g2	0.251316	undirected	NA	NA
TRINITY_DN39928_c3_g4	TRINITY_DN39556_c1_g1	0.119967	undirected	NA	NA
TRINITY_DN39928_c3_g4	TRINITY_DN25819_c0_g1	0.169852	undirected	NA	NA
TRINITY_DN39928_c3_g4	TRINITY_DN27669_c0_g4	0.160403	undirected	NA	NA
TRINITY_DN39928_c3_g4	TRINITY_DN7370_c0_g1	0.267562	undirected	NA	NA
TRINITY_DN39928_c3_g4	TRINITY_DN41809_c0_g1	0.183416	undirected	NA	NA
TRINITY_DN39928_c3_g4	TRINITY_DN25654_c0_g15	0.214368	undirected	NA	NA
TRINITY_DN39928_c3_g4	TRINITY_DN3491_c0_g1	0.142508	undirected	NA	NA
TRINITY_DN39928_c3_g4	TRINITY_DN33162_c2_g6	0.229676	undirected	NA	NA
TRINITY_DN39928_c3_g4	TRINITY_DN45233_c0_g1	0.149262	undirected	NA	NA
TRINITY_DN39928_c3_g4	TRINITY_DN44280_c0_g2	0.185203	undirected	NA	NA
TRINITY_DN39928_c3_g4	TRINITY_DN40688_c0_g2	0.125687	undirected	NA	NA
TRINITY_DN39928_c3_g4	TRINITY_DN23239_c1_g5	0.196558	undirected	NA	NA
TRINITY_DN39928_c3_g4	TRINITY_DN40954_c1_g3	0.115464	undirected	NA	NA
TRINITY_DN39928_c3_g4	TRINITY_DN30828_c0_g1	0.277178	undirected	NA	NA
TRINITY_DN39928_c3_g4	TRINITY_DN44353_c4_g3	0.209195	undirected	NA	NA
TRINITY_DN39928_c3_g4	TRINITY_DN42140_c5_g4	0.139096	undirected	NA	NA
TRINITY_DN39928_c3_g4	TRINITY_DN28112_c1_g4	0.27372	undirected	NA	NA
TRINITY_DN39928_c3_g4	TRINITY_DN30740_c1_g1	0.147194	undirected	NA	NA
TRINITY_DN39928_c3_g4	TRINITY_DN36383_c0_g3	0.121048	undirected	NA	NA
TRINITY_DN39928_c3_g4	TRINITY_DN35964_c1_g2	0.156465	undirected	NA	NA
TRINITY_DN39928_c3_g4	TRINITY_DN45073_c0_g1	0.111044	undirected	NA	NA
TRINITY_DN39928_c3_g4	TRINITY_DN29625_c0_g5	0.112646	undirected	NA	NA
TRINITY_DN39928_c3_g4	TRINITY_DN18300_c0_g1	0.258578	undirected	NA	NA
TRINITY_DN39928_c3_g4	TRINITY_DN25053_c1_g5	0.118807	undirected	NA	NA
TRINITY_DN39928_c3_g4	TRINITY_DN31182_c1_g3	0.230589	undirected	NA	NA
TRINITY_DN39928_c3_g4	TRINITY_DN25363_c1_g1	0.120621	undirected	NA	NA
TRINITY_DN39928_c3_g4	TRINITY_DN9838_c0_g1	0.195335	undirected	NA	NA
TRINITY_DN39928_c3_g4	TRINITY_DN20864_c0_g1	0.169233	undirected	NA	NA
TRINITY_DN39928_c3_g4	TRINITY_DN26250_c1_g4	0.15413	undirected	NA	NA
TRINITY_DN39928_c3_g4	TRINITY_DN31352_c0_g4	0.146906	undirected	NA	NA
TRINITY_DN39928_c3_g4	TRINITY_DN38538_c0_g1	0.229945	undirected	NA	NA
TRINITY_DN39928_c3_g4	TRINITY_DN22888_c5_g2	0.251316	undirected	NA	NA
TRINITY_DN39928_c3_g4	TRINITY_DN41819_c0_g7	0.293128	undirected	NA	NA
TRINITY_DN39928_c3_g4	TRINITY_DN43884_c0_g2	0.113339	undirected	NA	NA
TRINITY_DN39928_c3_g4	TRINITY_DN23974_c0_g1	0.147956	undirected	NA	NA
TRINITY_DN39928_c3_g4	TRINITY_DN24760_c1_g1	0.263144	undirected	NA	NA
TRINITY_DN39928_c3_g4	TRINITY_DN46255_c1_g1	0.118159	undirected	NA	NA
TRINITY_DN39928_c3_g4	TRINITY_DN45941_c1_g1	0.22941	undirected	NA	NA
TRINITY_DN39928_c3_g4	TRINITY_DN41875_c0_g2	0.28129	undirected	NA	NA
TRINITY_DN39928_c3_g4	TRINITY_DN40095_c0_g3	0.191341	undirected	NA	NA
TRINITY_DN39928_c3_g4	TRINITY_DN42855_c0_g3	0.172577	undirected	NA	NA
TRINITY_DN39928_c3_g4	TRINITY_DN20864_c0_g3	0.187802	undirected	NA	NA
TRINITY_DN39928_c3_g4	TRINITY_DN42749_c2_g2	0.215852	undirected	NA	NA
TRINITY_DN39928_c3_g4	TRINITY_DN38461_c1_g2	0.185044	undirected	NA	NA
TRINITY_DN39928_c3_g4	TRINITY_DN26958_c0_g1	0.145885	undirected	NA	NA
TRINITY_DN39928_c3_g4	TRINITY_DN40231_c0_g1	0.135117	undirected	NA	NA
TRINITY_DN39928_c3_g4	TRINITY_DN24803_c1_g6	0.110872	undirected	NA	NA
TRINITY_DN39928_c3_g4	TRINITY_DN22575_c0_g2	0.127248	undirected	NA	NA
TRINITY_DN39928_c3_g4	TRINITY_DN26982_c2_g4	0.137599	undirected	NA	NA
TRINITY_DN39928_c3_g4	TRINITY_DN38159_c3_g1	0.231762	undirected	NA	NA
TRINITY_DN39928_c3_g4	TRINITY_DN28489_c0_g1	0.12216	undirected	NA	NA
TRINITY_DN39928_c3_g4	TRINITY_DN36627_c0_g1	0.153895	undirected	NA	NA
TRINITY_DN39928_c3_g4	TRINITY_DN29705_c0_g2	0.260298	undirected	NA	NA
TRINITY_DN39928_c3_g4	TRINITY_DN20558_c0_g1	0.124445	undirected	NA	NA
TRINITY_DN39928_c3_g4	TRINITY_DN41712_c0_g2	0.172258	undirected	NA	NA
TRINITY_DN39928_c3_g4	TRINITY_DN33672_c0_g3	0.190597	undirected	NA	NA
TRINITY_DN39928_c3_g4	TRINITY_DN36035_c1_g2	0.101709	undirected	NA	NA
TRINITY_DN39928_c3_g4	TRINITY_DN32641_c0_g3	0.167342	undirected	NA	NA
TRINITY_DN39928_c3_g4	TRINITY_DN37078_c1_g1	0.102109	undirected	NA	NA
TRINITY_DN39928_c3_g4	TRINITY_DN1124_c0_g1	0.101312	undirected	NA	NA
TRINITY_DN39928_c3_g4	TRINITY_DN42582_c0_g2	0.13662	undirected	NA	NA
TRINITY_DN39928_c3_g4	TRINITY_DN36627_c0_g4	0.132902	undirected	NA	NA
TRINITY_DN39928_c3_g4	TRINITY_DN26630_c2_g4	0.148871	undirected	NA	NA
TRINITY_DN39928_c3_g4	TRINITY_DN46568_c0_g1	0.142153	undirected	NA	NA
TRINITY_DN39928_c3_g4	TRINITY_DN42070_c1_g1	0.285825	undirected	NA	NA
TRINITY_DN39928_c3_g4	TRINITY_DN27299_c1_g4	0.225985	undirected	NA	NA
TRINITY_DN39928_c3_g4	TRINITY_DN39311_c0_g1	0.266665	undirected	NA	NA
TRINITY_DN39928_c3_g4	TRINITY_DN36338_c1_g3	0.158049	undirected	NA	NA
TRINITY_DN39928_c3_g4	TRINITY_DN28818_c0_g3	0.205813	undirected	NA	NA
TRINITY_DN39928_c3_g4	TRINITY_DN45239_c1_g1	0.113569	undirected	NA	NA
TRINITY_DN39928_c3_g4	TRINITY_DN31555_c0_g5	0.131426	undirected	NA	NA
TRINITY_DN39928_c3_g4	TRINITY_DN35889_c0_g3	0.113921	undirected	NA	NA
TRINITY_DN39928_c3_g4	TRINITY_DN29713_c0_g2	0.152549	undirected	NA	NA
TRINITY_DN39928_c3_g4	TRINITY_DN26216_c0_g4	0.152245	undirected	NA	NA
TRINITY_DN39928_c3_g4	TRINITY_DN45719_c2_g3	0.118085	undirected	NA	NA
TRINITY_DN39928_c3_g4	TRINITY_DN32226_c1_g9	0.106513	undirected	NA	NA
TRINITY_DN39928_c3_g4	TRINITY_DN43399_c4_g3	0.139438	undirected	NA	NA
TRINITY_DN39928_c3_g4	TRINITY_DN25019_c1_g8	0.156024	undirected	NA	NA
TRINITY_DN39928_c3_g4	TRINITY_DN23066_c1_g1	0.114629	undirected	NA	NA
TRINITY_DN39928_c3_g4	TRINITY_DN40375_c4_g2	0.230448	undirected	NA	NA
TRINITY_DN39928_c3_g4	TRINITY_DN24264_c1_g1	0.295724	undirected	NA	NA
TRINITY_DN39928_c3_g4	TRINITY_DN27508_c1_g5	0.105284	undirected	NA	NA
TRINITY_DN39928_c3_g4	TRINITY_DN39038_c1_g1	0.114939	undirected	NA	NA
TRINITY_DN39928_c3_g4	TRINITY_DN26438_c2_g1	0.112008	undirected	NA	NA
TRINITY_DN39928_c3_g4	TRINITY_DN23994_c0_g3	0.119984	undirected	NA	NA
TRINITY_DN39928_c3_g4	TRINITY_DN28653_c1_g3	0.100621	undirected	NA	NA
TRINITY_DN39928_c3_g4	TRINITY_DN29491_c3_g5	0.152092	undirected	NA	NA
TRINITY_DN39928_c3_g4	TRINITY_DN45179_c0_g4	0.274683	undirected	NA	NA
TRINITY_DN39928_c3_g4	TRINITY_DN30210_c1_g3	0.130427	undirected	NA	NA
TRINITY_DN39928_c3_g4	TRINITY_DN40099_c0_g1	0.154293	undirected	NA	NA
TRINITY_DN39928_c3_g4	TRINITY_DN27180_c0_g1	0.129955	undirected	NA	NA
TRINITY_DN39928_c3_g4	TRINITY_DN46474_c1_g1	0.175899	undirected	NA	NA
TRINITY_DN39928_c3_g4	TRINITY_DN24960_c1_g3	0.156292	undirected	NA	NA
TRINITY_DN39928_c3_g4	TRINITY_DN37176_c0_g1	0.162829	undirected	NA	NA
TRINITY_DN39928_c3_g4	TRINITY_DN33904_c0_g1	0.103086	undirected	NA	NA
TRINITY_DN39928_c3_g4	TRINITY_DN27762_c0_g6	0.108895	undirected	NA	NA
TRINITY_DN39928_c3_g4	TRINITY_DN28087_c0_g4	0.146594	undirected	NA	NA
TRINITY_DN39928_c3_g4	TRINITY_DN7039_c0_g1	0.145597	undirected	NA	NA
TRINITY_DN39928_c3_g4	TRINITY_DN33552_c0_g4	0.136407	undirected	NA	NA
TRINITY_DN39928_c3_g4	TRINITY_DN10968_c0_g1	0.197779	undirected	NA	NA
TRINITY_DN39928_c3_g4	TRINITY_DN28507_c1_g2	0.242458	undirected	NA	NA
TRINITY_DN39928_c3_g4	TRINITY_DN41218_c0_g2	0.10535	undirected	NA	NA
TRINITY_DN39928_c3_g4	TRINITY_DN43515_c0_g5	0.115903	undirected	NA	NA
TRINITY_DN39928_c3_g4	TRINITY_DN31182_c1_g1	0.200664	undirected	NA	NA
TRINITY_DN39928_c3_g4	TRINITY_DN42236_c0_g1	0.168547	undirected	NA	NA
TRINITY_DN39928_c3_g4	TRINITY_DN25930_c0_g2	0.251316	undirected	NA	NA
TRINITY_DN39928_c3_g4	TRINITY_DN24741_c0_g6	0.292994	undirected	NA	NA
TRINITY_DN39928_c3_g4	TRINITY_DN24428_c1_g1	0.17523	undirected	NA	NA
TRINITY_DN39928_c3_g4	TRINITY_DN27297_c1_g4	0.252093	undirected	NA	NA
TRINITY_DN39928_c3_g4	TRINITY_DN44037_c0_g2	0.142755	undirected	NA	NA
TRINITY_DN39928_c3_g4	TRINITY_DN20990_c0_g2	0.249543	undirected	NA	NA
TRINITY_DN39928_c3_g4	TRINITY_DN43319_c0_g4	0.132363	undirected	NA	NA
TRINITY_DN39928_c3_g4	TRINITY_DN24429_c2_g3	0.148335	undirected	NA	NA
TRINITY_DN39928_c3_g4	TRINITY_DN44726_c0_g5	0.115458	undirected	NA	NA
TRINITY_DN39928_c3_g4	TRINITY_DN28504_c1_g3	0.115135	undirected	NA	NA
TRINITY_DN39928_c3_g4	TRINITY_DN22818_c0_g3	0.136315	undirected	NA	NA
TRINITY_DN39928_c3_g4	TRINITY_DN14451_c0_g1	0.150881	undirected	NA	NA
TRINITY_DN39928_c3_g4	TRINITY_DN32309_c0_g9	0.195761	undirected	NA	NA
TRINITY_DN39928_c3_g4	TRINITY_DN33821_c0_g4	0.10451	undirected	NA	NA
TRINITY_DN39928_c3_g4	TRINITY_DN7401_c0_g3	0.255307	undirected	NA	NA
TRINITY_DN39928_c3_g4	TRINITY_DN35270_c0_g6	0.128562	undirected	NA	NA
TRINITY_DN39928_c3_g4	TRINITY_DN26964_c1_g1	0.113673	undirected	NA	NA
TRINITY_DN39928_c3_g4	TRINITY_DN30510_c0_g4	0.214148	undirected	NA	NA
TRINITY_DN39928_c3_g4	TRINITY_DN26595_c0_g6	0.124784	undirected	NA	NA
TRINITY_DN39928_c3_g4	TRINITY_DN43494_c0_g1	0.106379	undirected	NA	NA
TRINITY_DN39928_c3_g4	TRINITY_DN42074_c0_g2	0.21476	undirected	NA	NA
TRINITY_DN39928_c3_g4	TRINITY_DN1460_c0_g1	0.209244	undirected	NA	NA
TRINITY_DN39928_c3_g4	TRINITY_DN27050_c3_g5	0.126112	undirected	NA	NA
TRINITY_DN39928_c3_g4	TRINITY_DN39679_c0_g1	0.129974	undirected	NA	NA
TRINITY_DN39928_c3_g4	TRINITY_DN43949_c0_g1	0.154199	undirected	NA	NA
TRINITY_DN39928_c3_g4	TRINITY_DN33877_c0_g3	0.132524	undirected	NA	NA
TRINITY_DN39928_c3_g4	TRINITY_DN46540_c0_g1	0.192358	undirected	NA	NA
TRINITY_DN39928_c3_g4	TRINITY_DN30121_c0_g2	0.106061	undirected	NA	NA
TRINITY_DN39928_c3_g4	TRINITY_DN36389_c1_g3	0.196281	undirected	NA	NA
TRINITY_DN39928_c3_g4	TRINITY_DN43739_c0_g2	0.105322	undirected	NA	NA
TRINITY_DN39928_c3_g4	TRINITY_DN30376_c1_g2	0.195918	undirected	NA	NA
TRINITY_DN39928_c3_g4	TRINITY_DN21507_c0_g1	0.181191	undirected	NA	NA
TRINITY_DN39928_c3_g4	TRINITY_DN33920_c0_g6	0.244484	undirected	NA	NA
TRINITY_DN39928_c3_g4	TRINITY_DN30925_c0_g2	0.107155	undirected	NA	NA
TRINITY_DN39928_c3_g4	TRINITY_DN37360_c0_g5	0.116547	undirected	NA	NA
TRINITY_DN39928_c3_g4	TRINITY_DN44564_c0_g1	0.198831	undirected	NA	NA
TRINITY_DN39928_c3_g4	TRINITY_DN37929_c0_g4	0.280897	undirected	NA	NA
TRINITY_DN39928_c3_g4	TRINITY_DN35688_c0_g11	0.225462	undirected	NA	NA
TRINITY_DN39928_c3_g4	TRINITY_DN32023_c0_g5	0.267819	undirected	NA	NA
TRINITY_DN39928_c3_g4	TRINITY_DN36561_c1_g1	0.195861	undirected	NA	NA
TRINITY_DN39928_c3_g4	TRINITY_DN25900_c0_g1	0.14857	undirected	NA	NA
TRINITY_DN39928_c3_g4	TRINITY_DN36123_c1_g5	0.196049	undirected	NA	NA
TRINITY_DN39928_c3_g4	TRINITY_DN23062_c0_g1	0.211328	undirected	NA	NA
TRINITY_DN39928_c3_g4	TRINITY_DN40311_c0_g5	0.135868	undirected	NA	NA
TRINITY_DN39928_c3_g4	TRINITY_DN36516_c1_g1	0.250012	undirected	NA	NA
TRINITY_DN39928_c3_g4	TRINITY_DN37125_c0_g3	0.257204	undirected	NA	NA
TRINITY_DN39928_c3_g4	TRINITY_DN36406_c0_g1	0.262304	undirected	NA	NA
TRINITY_DN39928_c3_g4	TRINITY_DN36411_c0_g2	0.17162	undirected	NA	NA
TRINITY_DN39928_c3_g4	TRINITY_DN46155_c1_g1	0.103341	undirected	NA	NA
TRINITY_DN39928_c3_g4	TRINITY_DN45955_c0_g1	0.158381	undirected	NA	NA
TRINITY_DN39928_c3_g4	TRINITY_DN41512_c0_g3	0.187174	undirected	NA	NA
TRINITY_DN39928_c3_g4	TRINITY_DN28671_c0_g4	0.104608	undirected	NA	NA
TRINITY_DN39928_c3_g4	TRINITY_DN34502_c0_g1	0.113095	undirected	NA	NA
TRINITY_DN39928_c3_g4	TRINITY_DN41008_c1_g2	0.145833	undirected	NA	NA
TRINITY_DN39928_c3_g4	TRINITY_DN33785_c2_g1	0.218257	undirected	NA	NA
TRINITY_DN39928_c3_g4	TRINITY_DN43006_c2_g11	0.250439	undirected	NA	NA
TRINITY_DN39928_c3_g4	TRINITY_DN28856_c1_g1	0.250116	undirected	NA	NA
TRINITY_DN39928_c3_g4	TRINITY_DN24550_c0_g3	0.167364	undirected	NA	NA
TRINITY_DN39928_c3_g4	TRINITY_DN34204_c0_g5	0.166535	undirected	NA	NA
TRINITY_DN39928_c3_g4	TRINITY_DN27837_c0_g10	0.127465	undirected	NA	NA
TRINITY_DN39928_c3_g4	TRINITY_DN45618_c1_g4	0.108022	undirected	NA	NA
TRINITY_DN39928_c3_g4	TRINITY_DN28131_c0_g2	0.144789	undirected	NA	NA
TRINITY_DN39928_c3_g4	TRINITY_DN11056_c0_g1	0.139133	undirected	NA	NA
TRINITY_DN39928_c3_g4	TRINITY_DN47281_c0_g1	0.250738	undirected	NA	NA
TRINITY_DN39928_c3_g4	TRINITY_DN23453_c0_g4	0.198158	undirected	NA	NA
TRINITY_DN39928_c3_g4	TRINITY_DN38666_c1_g3	0.10413	undirected	NA	NA
TRINITY_DN39928_c3_g4	TRINITY_DN33265_c0_g1	0.181815	undirected	NA	NA
TRINITY_DN39928_c3_g4	TRINITY_DN41697_c0_g1	0.100527	undirected	NA	NA
TRINITY_DN39928_c3_g4	TRINITY_DN44126_c2_g1	0.170156	undirected	NA	NA
TRINITY_DN39928_c3_g4	TRINITY_DN44726_c0_g8	0.10046	undirected	NA	NA
TRINITY_DN39928_c3_g4	TRINITY_DN34246_c0_g4	0.145415	undirected	NA	NA
TRINITY_DN39928_c3_g4	TRINITY_DN33894_c1_g8	0.142496	undirected	NA	NA
TRINITY_DN39928_c3_g4	TRINITY_DN40509_c1_g2	0.129837	undirected	NA	NA
TRINITY_DN39928_c3_g4	TRINITY_DN36765_c1_g2	0.16078	undirected	NA	NA
TRINITY_DN39928_c3_g4	TRINITY_DN23216_c3_g1	0.115323	undirected	NA	NA
TRINITY_DN39928_c3_g4	TRINITY_DN32831_c2_g2	0.110896	undirected	NA	NA
TRINITY_DN39928_c3_g4	TRINITY_DN34714_c0_g4	0.207606	undirected	NA	NA
TRINITY_DN39928_c3_g4	TRINITY_DN44330_c0_g1	0.115712	undirected	NA	NA
TRINITY_DN39928_c3_g4	TRINITY_DN31452_c0_g1	0.155093	undirected	NA	NA
TRINITY_DN39928_c3_g4	TRINITY_DN29474_c0_g7	0.266858	undirected	NA	NA
TRINITY_DN39928_c3_g4	TRINITY_DN32710_c2_g4	0.122683	undirected	NA	NA
TRINITY_DN39928_c3_g4	TRINITY_DN40839_c0_g4	0.109411	undirected	NA	NA
TRINITY_DN39928_c3_g4	TRINITY_DN22185_c0_g1	0.185022	undirected	NA	NA
TRINITY_DN39928_c3_g4	TRINITY_DN33472_c0_g9	0.11031	undirected	NA	NA
TRINITY_DN39928_c3_g4	TRINITY_DN26733_c1_g1	0.159501	undirected	NA	NA
TRINITY_DN39928_c3_g4	TRINITY_DN43061_c1_g1	0.166677	undirected	NA	NA
TRINITY_DN39928_c3_g4	TRINITY_DN26101_c1_g3	0.145565	undirected	NA	NA
TRINITY_DN39928_c3_g4	TRINITY_DN37232_c0_g2	0.120959	undirected	NA	NA
TRINITY_DN39928_c3_g4	TRINITY_DN24013_c3_g3	0.10867	undirected	NA	NA
TRINITY_DN39928_c3_g4	TRINITY_DN25065_c2_g8	0.232973	undirected	NA	NA
TRINITY_DN39928_c3_g4	TRINITY_DN42978_c0_g5	0.212945	undirected	NA	NA
TRINITY_DN39928_c3_g4	TRINITY_DN35524_c4_g2	0.185399	undirected	NA	NA
TRINITY_DN39928_c3_g4	TRINITY_DN35648_c0_g2	0.103468	undirected	NA	NA
TRINITY_DN39928_c3_g4	TRINITY_DN14928_c0_g2	0.150535	undirected	NA	NA
TRINITY_DN39928_c3_g4	TRINITY_DN43883_c0_g1	0.136286	undirected	NA	NA
TRINITY_DN39928_c3_g4	TRINITY_DN39847_c0_g4	0.104746	undirected	NA	NA
TRINITY_DN39928_c3_g4	TRINITY_DN26723_c1_g1	0.241885	undirected	NA	NA
TRINITY_DN39928_c3_g4	TRINITY_DN45539_c0_g2	0.132153	undirected	NA	NA
TRINITY_DN39928_c3_g4	TRINITY_DN25757_c0_g1	0.22281	undirected	NA	NA
TRINITY_DN39928_c3_g4	TRINITY_DN33788_c0_g3	0.124659	undirected	NA	NA
TRINITY_DN39928_c3_g4	TRINITY_DN16476_c0_g1	0.251316	undirected	NA	NA
TRINITY_DN39928_c3_g4	TRINITY_DN38263_c1_g1	0.258731	undirected	NA	NA
TRINITY_DN39928_c3_g4	TRINITY_DN36352_c1_g4	0.10958	undirected	NA	NA
TRINITY_DN39928_c3_g4	TRINITY_DN37764_c1_g4	0.105559	undirected	NA	NA
TRINITY_DN39928_c3_g4	TRINITY_DN33672_c0_g1	0.102934	undirected	NA	NA
TRINITY_DN39928_c3_g4	TRINITY_DN35446_c2_g1	0.108712	undirected	NA	NA
TRINITY_DN39928_c3_g4	TRINITY_DN37046_c3_g6	0.174414	undirected	NA	NA
TRINITY_DN39928_c3_g4	TRINITY_DN45853_c0_g1	0.203456	undirected	NA	NA
TRINITY_DN39928_c3_g4	TRINITY_DN26833_c0_g4	0.158607	undirected	NA	NA
TRINITY_DN39928_c3_g4	TRINITY_DN32050_c0_g9	0.291919	undirected	NA	NA
TRINITY_DN39928_c3_g4	TRINITY_DN34928_c0_g3	0.101295	undirected	NA	NA
TRINITY_DN39928_c3_g4	TRINITY_DN27363_c1_g3	0.120069	undirected	NA	NA
TRINITY_DN39928_c3_g4	TRINITY_DN44642_c1_g4	0.124638	undirected	NA	NA
TRINITY_DN39928_c3_g4	TRINITY_DN34215_c1_g1	0.184458	undirected	NA	NA
TRINITY_DN39928_c3_g4	TRINITY_DN27078_c0_g2	0.251316	undirected	NA	NA
TRINITY_DN39928_c3_g4	TRINITY_DN35121_c1_g5	0.191558	undirected	NA	NA
TRINITY_DN39928_c3_g4	TRINITY_DN27931_c0_g1	0.110566	undirected	NA	NA
TRINITY_DN39928_c3_g4	TRINITY_DN27664_c1_g9	0.122056	undirected	NA	NA
TRINITY_DN39928_c3_g4	TRINITY_DN32136_c0_g4	0.254757	undirected	NA	NA
TRINITY_DN39928_c3_g4	TRINITY_DN32875_c2_g1	0.125712	undirected	NA	NA
TRINITY_DN39928_c3_g4	TRINITY_DN25011_c0_g5	0.166194	undirected	NA	NA
TRINITY_DN39928_c3_g4	TRINITY_DN25016_c2_g3	0.154288	undirected	NA	NA
TRINITY_DN39928_c3_g4	TRINITY_DN30042_c0_g3	0.14062	undirected	NA	NA
TRINITY_DN39928_c3_g4	TRINITY_DN40826_c0_g4	0.257818	undirected	NA	NA
TRINITY_DN39928_c3_g4	TRINITY_DN46066_c1_g1	0.232038	undirected	NA	NA
TRINITY_DN39928_c3_g4	TRINITY_DN25243_c2_g3	0.10934	undirected	NA	NA
TRINITY_DN39928_c3_g4	TRINITY_DN42428_c1_g1	0.176263	undirected	NA	NA
TRINITY_DN39928_c3_g4	TRINITY_DN29929_c1_g4	0.20693	undirected	NA	NA
TRINITY_DN39928_c3_g4	TRINITY_DN46469_c2_g3	0.183062	undirected	NA	NA
TRINITY_DN39928_c3_g4	TRINITY_DN30663_c0_g10	0.277239	undirected	NA	NA
TRINITY_DN39928_c3_g4	TRINITY_DN29275_c0_g1	0.197722	undirected	NA	NA
TRINITY_DN39928_c3_g4	TRINITY_DN40050_c0_g2	0.100511	undirected	NA	NA
TRINITY_DN39928_c3_g4	TRINITY_DN35435_c0_g4	0.128554	undirected	NA	NA
TRINITY_DN39928_c3_g4	TRINITY_DN44129_c0_g1	0.134087	undirected	NA	NA
TRINITY_DN39928_c3_g4	TRINITY_DN36555_c1_g2	0.199017	undirected	NA	NA
TRINITY_DN39928_c3_g4	TRINITY_DN41996_c1_g1	0.101112	undirected	NA	NA
TRINITY_DN39928_c3_g4	TRINITY_DN34992_c0_g4	0.10273	undirected	NA	NA
TRINITY_DN39928_c3_g4	TRINITY_DN22303_c1_g4	0.213898	undirected	NA	NA
TRINITY_DN39928_c3_g4	TRINITY_DN43937_c0_g1	0.115556	undirected	NA	NA
TRINITY_DN39928_c3_g4	TRINITY_DN27928_c0_g3	0.121847	undirected	NA	NA
TRINITY_DN39928_c3_g4	TRINITY_DN31295_c1_g1	0.164124	undirected	NA	NA
TRINITY_DN39928_c3_g4	TRINITY_DN30809_c0_g2	0.16484	undirected	NA	NA
TRINITY_DN39928_c3_g4	TRINITY_DN29955_c0_g3	0.288663	undirected	NA	NA
TRINITY_DN39928_c3_g4	TRINITY_DN21249_c0_g1	0.11371	undirected	NA	NA
TRINITY_DN39928_c3_g4	TRINITY_DN42616_c1_g2	0.25535	undirected	NA	NA
TRINITY_DN39928_c3_g4	TRINITY_DN28909_c0_g4	0.26465	undirected	NA	NA
TRINITY_DN39928_c3_g4	TRINITY_DN27037_c1_g4	0.291671	undirected	NA	NA
TRINITY_DN39928_c3_g4	TRINITY_DN29964_c2_g6	0.293658	undirected	NA	NA
TRINITY_DN39928_c3_g4	TRINITY_DN28221_c2_g7	0.109037	undirected	NA	NA
TRINITY_DN39928_c3_g4	TRINITY_DN1333_c0_g1	0.189514	undirected	NA	NA
TRINITY_DN39928_c3_g4	TRINITY_DN35518_c1_g3	0.281105	undirected	NA	NA
TRINITY_DN39928_c3_g4	TRINITY_DN41796_c0_g4	0.147717	undirected	NA	NA
TRINITY_DN39928_c3_g4	TRINITY_DN34018_c1_g2	0.11279	undirected	NA	NA
TRINITY_DN39928_c3_g4	TRINITY_DN27814_c0_g2	0.259749	undirected	NA	NA
TRINITY_DN39928_c3_g4	TRINITY_DN26076_c1_g2	0.126176	undirected	NA	NA
TRINITY_DN39928_c3_g4	TRINITY_DN30355_c0_g3	0.179782	undirected	NA	NA
TRINITY_DN39928_c3_g4	TRINITY_DN25363_c2_g1	0.175687	undirected	NA	NA
TRINITY_DN39928_c3_g4	TRINITY_DN27013_c1_g6	0.238378	undirected	NA	NA
TRINITY_DN39928_c3_g4	TRINITY_DN27692_c1_g6	0.251316	undirected	NA	NA
TRINITY_DN39928_c3_g4	TRINITY_DN43468_c0_g2	0.12815	undirected	NA	NA
TRINITY_DN39928_c3_g4	TRINITY_DN29358_c1_g2	0.107286	undirected	NA	NA
TRINITY_DN39928_c3_g4	TRINITY_DN32784_c5_g7	0.214783	undirected	NA	NA
TRINITY_DN39928_c3_g4	TRINITY_DN35488_c0_g3	0.178931	undirected	NA	NA
TRINITY_DN39928_c3_g4	TRINITY_DN24932_c0_g1	0.222644	undirected	NA	NA
TRINITY_DN39928_c3_g4	TRINITY_DN44353_c4_g1	0.200075	undirected	NA	NA
TRINITY_DN39928_c3_g4	TRINITY_DN32634_c0_g1	0.228108	undirected	NA	NA
TRINITY_DN39928_c3_g4	TRINITY_DN44129_c0_g6	0.146062	undirected	NA	NA
TRINITY_DN39928_c3_g4	TRINITY_DN45695_c2_g3	0.153207	undirected	NA	NA
TRINITY_DN39928_c3_g4	TRINITY_DN39622_c0_g1	0.125568	undirected	NA	NA
TRINITY_DN39928_c3_g4	TRINITY_DN41338_c1_g1	0.105023	undirected	NA	NA
TRINITY_DN39928_c3_g4	TRINITY_DN45791_c1_g1	0.146294	undirected	NA	NA
TRINITY_DN39928_c3_g4	TRINITY_DN40837_c0_g1	0.127938	undirected	NA	NA
TRINITY_DN39928_c3_g4	TRINITY_DN28945_c0_g5	0.241328	undirected	NA	NA
TRINITY_DN39928_c3_g4	TRINITY_DN33581_c2_g1	0.111659	undirected	NA	NA
TRINITY_DN39928_c3_g4	TRINITY_DN43086_c0_g1	0.187486	undirected	NA	NA
TRINITY_DN39928_c3_g4	TRINITY_DN42749_c2_g4	0.244398	undirected	NA	NA
TRINITY_DN39928_c3_g4	TRINITY_DN38200_c0_g2	0.280928	undirected	NA	NA
TRINITY_DN39928_c3_g4	TRINITY_DN44807_c1_g1	0.265696	undirected	NA	NA
TRINITY_DN39928_c3_g4	TRINITY_DN34734_c0_g1	0.107062	undirected	NA	NA
TRINITY_DN39928_c3_g4	TRINITY_DN28596_c2_g3	0.112354	undirected	NA	NA
TRINITY_DN39928_c3_g4	TRINITY_DN23194_c1_g3	0.251316	undirected	NA	NA
TRINITY_DN39928_c3_g4	TRINITY_DN38592_c0_g1	0.119086	undirected	NA	NA
TRINITY_DN39928_c3_g4	TRINITY_DN36675_c1_g8	0.11578	undirected	NA	NA
TRINITY_DN39928_c3_g4	TRINITY_DN25001_c1_g3	0.271855	undirected	NA	NA
TRINITY_DN39928_c3_g4	TRINITY_DN42074_c0_g7	0.263373	undirected	NA	NA
TRINITY_DN39928_c3_g4	TRINITY_DN25735_c0_g3	0.169909	undirected	NA	NA
TRINITY_DN39928_c3_g4	TRINITY_DN35782_c0_g5	0.102534	undirected	NA	NA
TRINITY_DN39928_c3_g4	TRINITY_DN20284_c0_g1	0.183507	undirected	NA	NA
TRINITY_DN39928_c3_g4	TRINITY_DN44101_c1_g5	0.159336	undirected	NA	NA
TRINITY_DN39928_c3_g4	TRINITY_DN45550_c1_g1	0.210805	undirected	NA	NA
TRINITY_DN39928_c3_g4	TRINITY_DN39852_c0_g3	0.252991	undirected	NA	NA
TRINITY_DN39928_c3_g4	TRINITY_DN43728_c0_g1	0.138937	undirected	NA	NA
TRINITY_DN39928_c3_g4	TRINITY_DN26729_c6_g1	0.11162	undirected	NA	NA
TRINITY_DN39928_c3_g4	TRINITY_DN27888_c2_g1	0.10965	undirected	NA	NA
TRINITY_DN39928_c3_g4	TRINITY_DN28344_c2_g5	0.184254	undirected	NA	NA
TRINITY_DN39928_c3_g4	TRINITY_DN38523_c0_g2	0.123427	undirected	NA	NA
TRINITY_DN39928_c3_g4	TRINITY_DN16730_c0_g1	0.211921	undirected	NA	NA
TRINITY_DN39928_c3_g4	TRINITY_DN35446_c2_g6	0.107905	undirected	NA	NA
TRINITY_DN39928_c3_g4	TRINITY_DN28591_c0_g3	0.187831	undirected	NA	NA
TRINITY_DN39928_c3_g4	TRINITY_DN27416_c2_g1	0.109579	undirected	NA	NA
TRINITY_DN39928_c3_g4	TRINITY_DN35693_c3_g3	0.137831	undirected	NA	NA
TRINITY_DN39928_c3_g4	TRINITY_DN44957_c0_g3	0.254002	undirected	NA	NA
TRINITY_DN39928_c3_g4	TRINITY_DN43678_c0_g4	0.110274	undirected	NA	NA
TRINITY_DN39928_c3_g4	TRINITY_DN25022_c0_g5	0.20166	undirected	NA	NA
TRINITY_DN39928_c3_g4	TRINITY_DN30000_c1_g7	0.291168	undirected	NA	NA
TRINITY_DN39928_c3_g4	TRINITY_DN31449_c0_g1	0.262258	undirected	NA	NA
TRINITY_DN39928_c3_g4	TRINITY_DN41232_c0_g5	0.177238	undirected	NA	NA
TRINITY_DN39928_c3_g4	TRINITY_DN40297_c1_g4	0.10147	undirected	NA	NA
TRINITY_DN39928_c3_g4	TRINITY_DN22909_c0_g1	0.126415	undirected	NA	NA
TRINITY_DN39928_c3_g4	TRINITY_DN15843_c0_g1	0.202768	undirected	NA	NA
TRINITY_DN39928_c3_g4	TRINITY_DN26111_c0_g1	0.251892	undirected	NA	NA
TRINITY_DN39928_c3_g4	TRINITY_DN38051_c0_g1	0.158997	undirected	NA	NA
TRINITY_DN39928_c3_g4	TRINITY_DN15199_c0_g2	0.251316	undirected	NA	NA
TRINITY_DN39928_c3_g4	TRINITY_DN40595_c0_g4	0.235679	undirected	NA	NA
TRINITY_DN39928_c3_g4	TRINITY_DN43814_c0_g1	0.213224	undirected	NA	NA
TRINITY_DN39928_c3_g4	TRINITY_DN25981_c1_g1	0.114061	undirected	NA	NA
TRINITY_DN39928_c3_g4	TRINITY_DN42545_c1_g4	0.207128	undirected	NA	NA
TRINITY_DN39928_c3_g4	TRINITY_DN40099_c0_g3	0.118025	undirected	NA	NA
TRINITY_DN39928_c3_g4	TRINITY_DN32793_c0_g3	0.126988	undirected	NA	NA
TRINITY_DN39928_c3_g4	TRINITY_DN37789_c1_g4	0.11219	undirected	NA	NA
TRINITY_DN39928_c3_g4	TRINITY_DN37795_c1_g1	0.20602	undirected	NA	NA
TRINITY_DN39928_c3_g4	TRINITY_DN44889_c0_g3	0.230992	undirected	NA	NA
TRINITY_DN39928_c3_g4	TRINITY_DN7632_c0_g1	0.139565	undirected	NA	NA
TRINITY_DN39928_c3_g4	TRINITY_DN44812_c1_g3	0.122708	undirected	NA	NA
TRINITY_DN39928_c3_g4	TRINITY_DN41151_c2_g7	0.100221	undirected	NA	NA
TRINITY_DN39928_c3_g4	TRINITY_DN41313_c0_g6	0.139271	undirected	NA	NA
TRINITY_DN39928_c3_g4	TRINITY_DN28107_c0_g2	0.168137	undirected	NA	NA
TRINITY_DN39928_c3_g4	TRINITY_DN28650_c0_g3	0.117481	undirected	NA	NA
TRINITY_DN39928_c3_g4	TRINITY_DN6257_c0_g1	0.159066	undirected	NA	NA
TRINITY_DN39928_c3_g4	TRINITY_DN34351_c3_g6	0.103489	undirected	NA	NA
TRINITY_DN39928_c3_g4	TRINITY_DN39300_c0_g2	0.137549	undirected	NA	NA
TRINITY_DN39928_c3_g4	TRINITY_DN22549_c0_g7	0.251316	undirected	NA	NA
TRINITY_DN39928_c3_g4	TRINITY_DN28864_c1_g2	0.186289	undirected	NA	NA
TRINITY_DN39928_c3_g4	TRINITY_DN23775_c3_g4	0.264843	undirected	NA	NA
TRINITY_DN39928_c3_g4	TRINITY_DN42638_c1_g7	0.107264	undirected	NA	NA
TRINITY_DN39928_c3_g4	TRINITY_DN45442_c2_g6	0.175961	undirected	NA	NA
TRINITY_DN39928_c3_g4	TRINITY_DN28567_c0_g1	0.118864	undirected	NA	NA
TRINITY_DN39928_c3_g4	TRINITY_DN23432_c1_g1	0.278908	undirected	NA	NA
TRINITY_DN39928_c3_g4	TRINITY_DN40908_c0_g2	0.157167	undirected	NA	NA
TRINITY_DN39928_c3_g4	TRINITY_DN37408_c0_g5	0.232241	undirected	NA	NA
TRINITY_DN39928_c3_g4	TRINITY_DN31136_c0_g12	0.112519	undirected	NA	NA
TRINITY_DN39928_c3_g4	TRINITY_DN32746_c0_g9	0.218114	undirected	NA	NA
TRINITY_DN39928_c3_g4	TRINITY_DN27548_c0_g2	0.150621	undirected	NA	NA
TRINITY_DN39928_c3_g4	TRINITY_DN36174_c0_g2	0.240603	undirected	NA	NA
TRINITY_DN39928_c3_g4	TRINITY_DN29387_c0_g2	0.218273	undirected	NA	NA
TRINITY_DN39928_c3_g4	TRINITY_DN34714_c0_g3	0.134904	undirected	NA	NA
TRINITY_DN39928_c3_g4	TRINITY_DN35228_c0_g2	0.293304	undirected	NA	NA
TRINITY_DN39928_c3_g4	TRINITY_DN40652_c0_g8	0.121074	undirected	NA	NA
TRINITY_DN39928_c3_g4	TRINITY_DN31215_c0_g6	0.115186	undirected	NA	NA
TRINITY_DN39928_c3_g4	TRINITY_DN30401_c1_g14	0.129294	undirected	NA	NA
TRINITY_DN39928_c3_g4	TRINITY_DN38631_c0_g2	0.19368	undirected	NA	NA
TRINITY_DN39928_c3_g4	TRINITY_DN16830_c0_g1	0.162248	undirected	NA	NA
TRINITY_DN39928_c3_g4	TRINITY_DN2294_c0_g2	0.233547	undirected	NA	NA
TRINITY_DN39928_c3_g4	TRINITY_DN5892_c0_g1	0.136055	undirected	NA	NA
TRINITY_DN39928_c3_g4	TRINITY_DN29118_c0_g1	0.118021	undirected	NA	NA
TRINITY_DN39928_c3_g4	TRINITY_DN23137_c1_g2	0.244469	undirected	NA	NA
TRINITY_DN39928_c3_g4	TRINITY_DN38732_c4_g5	0.203957	undirected	NA	NA
TRINITY_DN39928_c3_g4	TRINITY_DN33123_c2_g3	0.137804	undirected	NA	NA
TRINITY_DN39928_c3_g4	TRINITY_DN33931_c2_g1	0.210404	undirected	NA	NA
TRINITY_DN39928_c3_g4	TRINITY_DN4751_c0_g1	0.240697	undirected	NA	NA
TRINITY_DN39928_c3_g4	TRINITY_DN38522_c3_g5	0.11367	undirected	NA	NA
TRINITY_DN39928_c3_g4	TRINITY_DN28403_c1_g8	0.170312	undirected	NA	NA
TRINITY_DN39928_c3_g4	TRINITY_DN44845_c1_g2	0.27602	undirected	NA	NA
TRINITY_DN39928_c3_g4	TRINITY_DN37950_c1_g2	0.123417	undirected	NA	NA
TRINITY_DN39928_c3_g4	TRINITY_DN34718_c0_g2	0.289838	undirected	NA	NA
TRINITY_DN39928_c3_g4	TRINITY_DN25777_c0_g2	0.114064	undirected	NA	NA
TRINITY_DN39928_c3_g4	TRINITY_DN24249_c1_g1	0.182279	undirected	NA	NA
TRINITY_DN39928_c3_g4	TRINITY_DN38804_c0_g1	0.152078	undirected	NA	NA
TRINITY_DN39928_c3_g4	TRINITY_DN38278_c0_g5	0.294939	undirected	NA	NA
TRINITY_DN39928_c3_g4	TRINITY_DN33265_c0_g2	0.253212	undirected	NA	NA
TRINITY_DN39928_c3_g4	TRINITY_DN46436_c1_g3	0.157895	undirected	NA	NA
TRINITY_DN39928_c3_g4	TRINITY_DN37328_c3_g1	0.293273	undirected	NA	NA
TRINITY_DN39928_c3_g4	TRINITY_DN28864_c1_g8	0.273339	undirected	NA	NA
TRINITY_DN39928_c3_g4	TRINITY_DN22612_c0_g1	0.252629	undirected	NA	NA
TRINITY_DN39928_c3_g4	TRINITY_DN13208_c0_g1	0.239645	undirected	NA	NA
TRINITY_DN39928_c3_g4	TRINITY_DN26246_c3_g1	0.21585	undirected	NA	NA
TRINITY_DN39928_c3_g4	TRINITY_DN28000_c0_g9	0.281822	undirected	NA	NA
TRINITY_DN39928_c3_g4	TRINITY_DN32675_c0_g2	0.15365	undirected	NA	NA
TRINITY_DN39928_c3_g4	TRINITY_DN34828_c0_g1	0.123193	undirected	NA	NA
TRINITY_DN39928_c3_g4	TRINITY_DN42201_c0_g3	0.148738	undirected	NA	NA
TRINITY_DN39928_c3_g4	TRINITY_DN43635_c0_g2	0.218955	undirected	NA	NA
TRINITY_DN39928_c3_g4	TRINITY_DN27064_c1_g1	0.108498	undirected	NA	NA
TRINITY_DN39928_c3_g4	TRINITY_DN43071_c1_g2	0.102855	undirected	NA	NA
TRINITY_DN39928_c3_g4	TRINITY_DN44924_c0_g2	0.103688	undirected	NA	NA
TRINITY_DN39928_c3_g4	TRINITY_DN30885_c1_g2	0.158757	undirected	NA	NA
TRINITY_DN39928_c3_g4	TRINITY_DN35747_c0_g1	0.120846	undirected	NA	NA
TRINITY_DN39928_c3_g4	TRINITY_DN24202_c1_g6	0.206105	undirected	NA	NA
TRINITY_DN39928_c3_g4	TRINITY_DN20295_c0_g1	0.146977	undirected	NA	NA
TRINITY_DN39928_c3_g4	TRINITY_DN31974_c0_g7	0.285195	undirected	NA	NA
TRINITY_DN39928_c3_g4	TRINITY_DN39902_c0_g1	0.295448	undirected	NA	NA
TRINITY_DN39928_c3_g4	TRINITY_DN21452_c0_g1	0.251316	undirected	NA	NA
TRINITY_DN39928_c3_g4	TRINITY_DN43050_c0_g3	0.19789	undirected	NA	NA
TRINITY_DN39928_c3_g4	TRINITY_DN33023_c0_g1	0.258779	undirected	NA	NA
TRINITY_DN39928_c3_g4	TRINITY_DN43012_c0_g2	0.213991	undirected	NA	NA
TRINITY_DN39928_c3_g4	TRINITY_DN44481_c1_g4	0.135462	undirected	NA	NA
TRINITY_DN39928_c3_g4	TRINITY_DN33086_c2_g2	0.105949	undirected	NA	NA
TRINITY_DN39928_c3_g4	TRINITY_DN45187_c0_g6	0.191271	undirected	NA	NA
TRINITY_DN39928_c3_g4	TRINITY_DN42368_c0_g2	0.130183	undirected	NA	NA
TRINITY_DN39928_c3_g4	TRINITY_DN43784_c0_g1	0.293891	undirected	NA	NA
TRINITY_DN39928_c3_g4	TRINITY_DN37433_c0_g2	0.102898	undirected	NA	NA
TRINITY_DN39928_c3_g4	TRINITY_DN32180_c0_g1	0.12474	undirected	NA	NA
TRINITY_DN39928_c3_g4	TRINITY_DN39751_c0_g1	0.201956	undirected	NA	NA
TRINITY_DN39928_c3_g4	TRINITY_DN45504_c0_g1	0.101079	undirected	NA	NA
TRINITY_DN39928_c3_g4	TRINITY_DN39675_c0_g2	0.152376	undirected	NA	NA
TRINITY_DN39928_c3_g4	TRINITY_DN27356_c0_g1	0.197144	undirected	NA	NA
TRINITY_DN39928_c3_g4	TRINITY_DN44359_c0_g1	0.171061	undirected	NA	NA
TRINITY_DN39928_c3_g4	TRINITY_DN30579_c0_g5	0.103182	undirected	NA	NA
TRINITY_DN39928_c3_g4	TRINITY_DN30999_c0_g1	0.190199	undirected	NA	NA
TRINITY_DN39928_c3_g4	TRINITY_DN25414_c2_g2	0.214578	undirected	NA	NA
TRINITY_DN39928_c3_g4	TRINITY_DN25202_c1_g3	0.112113	undirected	NA	NA
TRINITY_DN39928_c3_g4	TRINITY_DN42589_c0_g1	0.184969	undirected	NA	NA
TRINITY_DN39928_c3_g4	TRINITY_DN41237_c1_g6	0.111492	undirected	NA	NA
TRINITY_DN39928_c3_g4	TRINITY_DN32048_c0_g5	0.249155	undirected	NA	NA
TRINITY_DN39928_c3_g4	TRINITY_DN47617_c0_g1	0.114139	undirected	NA	NA
TRINITY_DN39928_c3_g4	TRINITY_DN25401_c1_g8	0.16648	undirected	NA	NA
TRINITY_DN39928_c3_g4	TRINITY_DN28945_c0_g2	0.108718	undirected	NA	NA
TRINITY_DN39928_c3_g4	TRINITY_DN36996_c0_g1	0.185764	undirected	NA	NA
TRINITY_DN38636_c0_g1	TRINITY_DN37193_c0_g1	0.104613	undirected	NA	NA
TRINITY_DN38636_c0_g1	TRINITY_DN42418_c2_g1	0.109266	undirected	NA	NA
TRINITY_DN38636_c0_g1	TRINITY_DN26233_c0_g1	0.13845	undirected	NA	NA
TRINITY_DN38636_c0_g1	TRINITY_DN34060_c0_g3	0.103444	undirected	NA	NA
TRINITY_DN38636_c0_g1	TRINITY_DN24469_c0_g7	0.158157	undirected	NA	NA
TRINITY_DN38636_c0_g1	TRINITY_DN45278_c1_g2	0.131276	undirected	NA	NA
TRINITY_DN38636_c0_g1	TRINITY_DN36144_c0_g2	0.109809	undirected	NA	NA
TRINITY_DN38636_c0_g1	TRINITY_DN34544_c0_g6	0.111046	undirected	NA	NA
TRINITY_DN38636_c0_g1	TRINITY_DN23736_c1_g7	0.138448	undirected	NA	NA
TRINITY_DN38636_c0_g1	TRINITY_DN32253_c0_g2	0.149889	undirected	NA	NA
TRINITY_DN38636_c0_g1	TRINITY_DN33257_c0_g5	0.117354	undirected	NA	NA
TRINITY_DN38636_c0_g1	TRINITY_DN42560_c1_g1	0.130641	undirected	NA	NA
TRINITY_DN38636_c0_g1	TRINITY_DN41696_c0_g3	0.155808	undirected	NA	NA
TRINITY_DN38636_c0_g1	TRINITY_DN30957_c3_g3	0.140782	undirected	NA	NA
TRINITY_DN38636_c0_g1	TRINITY_DN42395_c3_g2	0.112841	undirected	NA	NA
TRINITY_DN38636_c0_g1	TRINITY_DN35126_c0_g5	0.1202	undirected	NA	NA
TRINITY_DN38636_c0_g1	TRINITY_DN35411_c1_g3	0.135951	undirected	NA	NA
TRINITY_DN38636_c0_g1	TRINITY_DN44092_c0_g1	0.116839	undirected	NA	NA
TRINITY_DN38636_c0_g1	TRINITY_DN35645_c1_g4	0.105176	undirected	NA	NA
TRINITY_DN38636_c0_g1	TRINITY_DN24324_c0_g4	0.149424	undirected	NA	NA
TRINITY_DN38636_c0_g1	TRINITY_DN26291_c0_g6	0.103329	undirected	NA	NA
TRINITY_DN38636_c0_g1	TRINITY_DN24761_c0_g4	0.114417	undirected	NA	NA
TRINITY_DN38636_c0_g1	TRINITY_DN37621_c0_g3	0.142318	undirected	NA	NA
TRINITY_DN38636_c0_g1	TRINITY_DN42142_c0_g1	0.144641	undirected	NA	NA
TRINITY_DN38636_c0_g1	TRINITY_DN33438_c0_g4	0.106894	undirected	NA	NA
TRINITY_DN38636_c0_g1	TRINITY_DN29705_c0_g1	0.130471	undirected	NA	NA
TRINITY_DN38636_c0_g1	TRINITY_DN23135_c3_g2	0.120566	undirected	NA	NA
TRINITY_DN38636_c0_g1	TRINITY_DN29827_c1_g1	0.108473	undirected	NA	NA
TRINITY_DN38636_c0_g1	TRINITY_DN17898_c0_g1	0.116545	undirected	NA	NA
TRINITY_DN38636_c0_g1	TRINITY_DN28104_c0_g6	0.116686	undirected	NA	NA
TRINITY_DN38636_c0_g1	TRINITY_DN26064_c3_g1	0.159554	undirected	NA	NA
TRINITY_DN38636_c0_g1	TRINITY_DN35283_c0_g1	0.109042	undirected	NA	NA
TRINITY_DN38636_c0_g1	TRINITY_DN34951_c3_g6	0.111014	undirected	NA	NA
TRINITY_DN38636_c0_g1	TRINITY_DN31047_c1_g1	0.140096	undirected	NA	NA
TRINITY_DN38636_c0_g1	TRINITY_DN21179_c0_g1	0.129782	undirected	NA	NA
TRINITY_DN38636_c0_g1	TRINITY_DN34135_c0_g1	0.137357	undirected	NA	NA
TRINITY_DN38636_c0_g1	TRINITY_DN26115_c2_g3	0.10384	undirected	NA	NA
TRINITY_DN38636_c0_g1	TRINITY_DN32359_c0_g1	0.128896	undirected	NA	NA
TRINITY_DN38636_c0_g1	TRINITY_DN30347_c0_g9	0.14583	undirected	NA	NA
TRINITY_DN38636_c0_g1	TRINITY_DN42712_c0_g2	0.107729	undirected	NA	NA
TRINITY_DN38636_c0_g1	TRINITY_DN45709_c1_g2	0.117737	undirected	NA	NA
TRINITY_DN38636_c0_g1	TRINITY_DN2016_c0_g2	0.103219	undirected	NA	NA
TRINITY_DN38636_c0_g1	TRINITY_DN30910_c1_g11	0.152196	undirected	NA	NA
TRINITY_DN38636_c0_g1	TRINITY_DN24023_c3_g2	0.134235	undirected	NA	NA
TRINITY_DN38636_c0_g1	TRINITY_DN28340_c1_g6	0.143641	undirected	NA	NA
TRINITY_DN38636_c0_g1	TRINITY_DN33469_c0_g3	0.127797	undirected	NA	NA
TRINITY_DN38636_c0_g1	TRINITY_DN26045_c0_g2	0.129695	undirected	NA	NA
TRINITY_DN38636_c0_g1	TRINITY_DN24416_c0_g1	0.124143	undirected	NA	NA
TRINITY_DN38636_c0_g1	TRINITY_DN32431_c0_g6	0.121247	undirected	NA	NA
TRINITY_DN38636_c0_g1	TRINITY_DN12231_c0_g1	0.133967	undirected	NA	NA
TRINITY_DN38636_c0_g1	TRINITY_DN37859_c1_g2	0.110399	undirected	NA	NA
TRINITY_DN38636_c0_g1	TRINITY_DN32163_c1_g1	0.112358	undirected	NA	NA
TRINITY_DN38636_c0_g1	TRINITY_DN25525_c0_g1	0.100549	undirected	NA	NA
TRINITY_DN38636_c0_g1	TRINITY_DN30595_c0_g4	0.119912	undirected	NA	NA
TRINITY_DN38636_c0_g1	TRINITY_DN37498_c1_g3	0.140203	undirected	NA	NA
TRINITY_DN38636_c0_g1	TRINITY_DN28781_c3_g1	0.103889	undirected	NA	NA
TRINITY_DN38636_c0_g1	TRINITY_DN43077_c0_g1	0.151578	undirected	NA	NA
TRINITY_DN38636_c0_g1	TRINITY_DN25976_c0_g7	0.12217	undirected	NA	NA
TRINITY_DN38636_c0_g1	TRINITY_DN23076_c0_g1	0.150427	undirected	NA	NA
TRINITY_DN38636_c0_g1	TRINITY_DN24604_c0_g4	0.107101	undirected	NA	NA
TRINITY_DN38636_c0_g1	TRINITY_DN46501_c0_g1	0.126337	undirected	NA	NA
TRINITY_DN38636_c0_g1	TRINITY_DN23850_c1_g2	0.143663	undirected	NA	NA
TRINITY_DN38636_c0_g1	TRINITY_DN25361_c3_g1	0.130248	undirected	NA	NA
TRINITY_DN38636_c0_g1	TRINITY_DN29010_c1_g2	0.134747	undirected	NA	NA
TRINITY_DN38636_c0_g1	TRINITY_DN43561_c0_g8	0.142522	undirected	NA	NA
TRINITY_DN38636_c0_g1	TRINITY_DN35872_c1_g2	0.103617	undirected	NA	NA
TRINITY_DN38636_c0_g1	TRINITY_DN37545_c0_g1	0.113654	undirected	NA	NA
TRINITY_DN38636_c0_g1	TRINITY_DN34063_c2_g1	0.113351	undirected	NA	NA
TRINITY_DN38636_c0_g1	TRINITY_DN40474_c0_g6	0.146425	undirected	NA	NA
TRINITY_DN38636_c0_g1	TRINITY_DN42369_c0_g3	0.150659	undirected	NA	NA
TRINITY_DN38636_c0_g1	TRINITY_DN42542_c2_g3	0.143895	undirected	NA	NA
TRINITY_DN38636_c0_g1	TRINITY_DN28487_c2_g2	0.138571	undirected	NA	NA
TRINITY_DN38636_c0_g1	TRINITY_DN24324_c0_g5	0.148019	undirected	NA	NA
TRINITY_DN38636_c0_g1	TRINITY_DN23863_c0_g1	0.131859	undirected	NA	NA
TRINITY_DN38636_c0_g1	TRINITY_DN46430_c0_g1	0.102768	undirected	NA	NA
TRINITY_DN38636_c0_g1	TRINITY_DN29316_c0_g5	0.12747	undirected	NA	NA
TRINITY_DN38636_c0_g1	TRINITY_DN43812_c0_g1	0.120367	undirected	NA	NA
TRINITY_DN38636_c0_g1	TRINITY_DN38239_c0_g1	0.122961	undirected	NA	NA
TRINITY_DN38636_c0_g1	TRINITY_DN28421_c1_g2	0.114084	undirected	NA	NA
TRINITY_DN38636_c0_g1	TRINITY_DN41503_c1_g3	0.112333	undirected	NA	NA
TRINITY_DN38636_c0_g1	TRINITY_DN34425_c0_g3	0.131712	undirected	NA	NA
TRINITY_DN38636_c0_g1	TRINITY_DN26800_c2_g5	0.152419	undirected	NA	NA
TRINITY_DN38636_c0_g1	TRINITY_DN23868_c0_g4	0.133728	undirected	NA	NA
TRINITY_DN38636_c0_g1	TRINITY_DN30284_c3_g3	0.114415	undirected	NA	NA
TRINITY_DN38636_c0_g1	TRINITY_DN26266_c0_g4	0.117157	undirected	NA	NA
TRINITY_DN38636_c0_g1	TRINITY_DN41341_c1_g3	0.122944	undirected	NA	NA
TRINITY_DN38636_c0_g1	TRINITY_DN37851_c0_g6	0.115189	undirected	NA	NA
TRINITY_DN38636_c0_g1	TRINITY_DN43010_c1_g3	0.121391	undirected	NA	NA
TRINITY_DN38636_c0_g1	TRINITY_DN40746_c0_g3	0.111809	undirected	NA	NA
TRINITY_DN38636_c0_g1	TRINITY_DN33951_c0_g1	0.148132	undirected	NA	NA
TRINITY_DN38636_c0_g1	TRINITY_DN38871_c0_g3	0.145838	undirected	NA	NA
TRINITY_DN38636_c0_g1	TRINITY_DN29779_c0_g1	0.103984	undirected	NA	NA
TRINITY_DN38636_c0_g1	TRINITY_DN42440_c0_g3	0.123087	undirected	NA	NA
TRINITY_DN38636_c0_g1	TRINITY_DN36657_c0_g7	0.132832	undirected	NA	NA
TRINITY_DN38636_c0_g1	TRINITY_DN38483_c1_g3	0.104606	undirected	NA	NA
TRINITY_DN38636_c0_g1	TRINITY_DN23736_c1_g8	0.128311	undirected	NA	NA
TRINITY_DN38636_c0_g1	TRINITY_DN41265_c0_g1	0.109798	undirected	NA	NA
TRINITY_DN38636_c0_g1	TRINITY_DN38425_c2_g3	0.100211	undirected	NA	NA
TRINITY_DN38636_c0_g1	TRINITY_DN29314_c1_g2	0.157308	undirected	NA	NA
TRINITY_DN38636_c0_g1	TRINITY_DN30397_c1_g6	0.122174	undirected	NA	NA
TRINITY_DN38636_c0_g1	TRINITY_DN37946_c0_g2	0.107455	undirected	NA	NA
TRINITY_DN38636_c0_g1	TRINITY_DN32162_c0_g2	0.103159	undirected	NA	NA
TRINITY_DN38636_c0_g1	TRINITY_DN23928_c2_g6	0.113698	undirected	NA	NA
TRINITY_DN38636_c0_g1	TRINITY_DN37621_c0_g2	0.168957	undirected	NA	NA
TRINITY_DN38636_c0_g1	TRINITY_DN34619_c0_g2	0.151965	undirected	NA	NA
TRINITY_DN38636_c0_g1	TRINITY_DN30347_c0_g7	0.138071	undirected	NA	NA
TRINITY_DN38636_c0_g1	TRINITY_DN35735_c3_g4	0.106167	undirected	NA	NA
TRINITY_DN38636_c0_g1	TRINITY_DN41070_c0_g2	0.112913	undirected	NA	NA
TRINITY_DN38636_c0_g1	TRINITY_DN35453_c0_g2	0.148743	undirected	NA	NA
TRINITY_DN38636_c0_g1	TRINITY_DN24464_c0_g8	0.117205	undirected	NA	NA
TRINITY_DN38636_c0_g1	TRINITY_DN44719_c0_g2	0.152889	undirected	NA	NA
TRINITY_DN38636_c0_g1	TRINITY_DN29160_c1_g8	0.103983	undirected	NA	NA
TRINITY_DN38636_c0_g1	TRINITY_DN38288_c1_g5	0.153878	undirected	NA	NA
TRINITY_DN38636_c0_g1	TRINITY_DN41698_c1_g5	0.127823	undirected	NA	NA
TRINITY_DN38636_c0_g1	TRINITY_DN32314_c4_g3	0.105708	undirected	NA	NA
TRINITY_DN38636_c0_g1	TRINITY_DN31053_c1_g2	0.10496	undirected	NA	NA
TRINITY_DN38636_c0_g1	TRINITY_DN41452_c1_g4	0.104869	undirected	NA	NA
TRINITY_DN38636_c0_g1	TRINITY_DN38676_c0_g5	0.122685	undirected	NA	NA
TRINITY_DN38636_c0_g1	TRINITY_DN25878_c0_g2	0.103744	undirected	NA	NA
TRINITY_DN38636_c0_g1	TRINITY_DN42987_c0_g1	0.116981	undirected	NA	NA
TRINITY_DN38636_c0_g1	TRINITY_DN27769_c0_g2	0.108461	undirected	NA	NA
TRINITY_DN38636_c0_g1	TRINITY_DN28248_c2_g1	0.126177	undirected	NA	NA
TRINITY_DN38636_c0_g1	TRINITY_DN43171_c1_g5	0.139693	undirected	NA	NA
TRINITY_DN38636_c0_g1	TRINITY_DN23863_c0_g4	0.113086	undirected	NA	NA
TRINITY_DN38636_c0_g1	TRINITY_DN35849_c1_g1	0.130312	undirected	NA	NA
TRINITY_DN38636_c0_g1	TRINITY_DN31366_c1_g1	0.121642	undirected	NA	NA
TRINITY_DN38636_c0_g1	TRINITY_DN42428_c1_g3	0.104428	undirected	NA	NA
TRINITY_DN38636_c0_g1	TRINITY_DN39714_c1_g8	0.129551	undirected	NA	NA
TRINITY_DN38636_c0_g1	TRINITY_DN39869_c0_g1	0.149728	undirected	NA	NA
TRINITY_DN38636_c0_g1	TRINITY_DN34995_c0_g1	0.119726	undirected	NA	NA
TRINITY_DN38636_c0_g1	TRINITY_DN34875_c0_g3	0.142627	undirected	NA	NA
TRINITY_DN38636_c0_g1	TRINITY_DN24761_c0_g1	0.112953	undirected	NA	NA
TRINITY_DN38636_c0_g1	TRINITY_DN30780_c1_g3	0.113552	undirected	NA	NA
TRINITY_DN38636_c0_g1	TRINITY_DN26610_c0_g3	0.105698	undirected	NA	NA
TRINITY_DN38636_c0_g1	TRINITY_DN41698_c1_g12	0.150038	undirected	NA	NA
TRINITY_DN38636_c0_g1	TRINITY_DN44196_c0_g3	0.119244	undirected	NA	NA
TRINITY_DN38636_c0_g1	TRINITY_DN42047_c0_g4	0.136928	undirected	NA	NA
TRINITY_DN38636_c0_g1	TRINITY_DN37958_c0_g7	0.157097	undirected	NA	NA
TRINITY_DN38636_c0_g1	TRINITY_DN39863_c0_g3	0.15536	undirected	NA	NA
TRINITY_DN38636_c0_g1	TRINITY_DN33433_c0_g2	0.145353	undirected	NA	NA
TRINITY_DN38636_c0_g1	TRINITY_DN26887_c0_g1	0.146435	undirected	NA	NA
TRINITY_DN38636_c0_g1	TRINITY_DN35860_c1_g2	0.135696	undirected	NA	NA
TRINITY_DN38636_c0_g1	TRINITY_DN34768_c3_g6	0.130987	undirected	NA	NA
TRINITY_DN38636_c0_g1	TRINITY_DN30126_c1_g5	0.161337	undirected	NA	NA
TRINITY_DN38636_c0_g1	TRINITY_DN44948_c1_g3	0.101627	undirected	NA	NA
TRINITY_DN38636_c0_g1	TRINITY_DN42212_c0_g6	0.151958	undirected	NA	NA
TRINITY_DN38636_c0_g1	TRINITY_DN25848_c1_g1	0.13717	undirected	NA	NA
TRINITY_DN38636_c0_g1	TRINITY_DN43535_c0_g2	0.109396	undirected	NA	NA
TRINITY_DN38636_c0_g1	TRINITY_DN26524_c0_g1	0.114963	undirected	NA	NA
TRINITY_DN38636_c0_g1	TRINITY_DN41736_c2_g4	0.140144	undirected	NA	NA
TRINITY_DN38636_c0_g1	TRINITY_DN44241_c1_g5	0.148646	undirected	NA	NA
TRINITY_DN38636_c0_g1	TRINITY_DN24898_c3_g4	0.145943	undirected	NA	NA
TRINITY_DN38636_c0_g1	TRINITY_DN30085_c0_g1	0.145911	undirected	NA	NA
TRINITY_DN38636_c0_g1	TRINITY_DN24891_c1_g3	0.109991	undirected	NA	NA
TRINITY_DN38636_c0_g1	TRINITY_DN30192_c1_g1	0.131884	undirected	NA	NA
TRINITY_DN38636_c0_g1	TRINITY_DN34303_c0_g1	0.151734	undirected	NA	NA
TRINITY_DN38636_c0_g1	TRINITY_DN32431_c0_g5	0.127423	undirected	NA	NA
TRINITY_DN38636_c0_g1	TRINITY_DN35143_c3_g4	0.148215	undirected	NA	NA
TRINITY_DN38636_c0_g1	TRINITY_DN23615_c2_g6	0.129837	undirected	NA	NA
TRINITY_DN38636_c0_g1	TRINITY_DN43668_c1_g1	0.138389	undirected	NA	NA
TRINITY_DN38636_c0_g1	TRINITY_DN39287_c0_g2	0.122169	undirected	NA	NA
TRINITY_DN38636_c0_g1	TRINITY_DN27239_c1_g1	0.129958	undirected	NA	NA
TRINITY_DN38636_c0_g1	TRINITY_DN34063_c2_g2	0.105802	undirected	NA	NA
TRINITY_DN38636_c0_g1	TRINITY_DN37750_c0_g8	0.147244	undirected	NA	NA
TRINITY_DN38636_c0_g1	TRINITY_DN29207_c1_g2	0.125382	undirected	NA	NA
TRINITY_DN38636_c0_g1	TRINITY_DN34210_c1_g9	0.134009	undirected	NA	NA
TRINITY_DN38636_c0_g1	TRINITY_DN44719_c0_g1	0.144958	undirected	NA	NA
TRINITY_DN38636_c0_g1	TRINITY_DN41779_c1_g5	0.1114	undirected	NA	NA
TRINITY_DN38636_c0_g1	TRINITY_DN46023_c3_g1	0.123288	undirected	NA	NA
TRINITY_DN38636_c0_g1	TRINITY_DN46454_c1_g1	0.113993	undirected	NA	NA
TRINITY_DN38636_c0_g1	TRINITY_DN25128_c0_g5	0.136156	undirected	NA	NA
TRINITY_DN38636_c0_g1	TRINITY_DN25436_c0_g3	0.120951	undirected	NA	NA
TRINITY_DN38636_c0_g1	TRINITY_DN45403_c1_g6	0.123941	undirected	NA	NA
TRINITY_DN38636_c0_g1	TRINITY_DN26020_c2_g2	0.114964	undirected	NA	NA
TRINITY_DN38636_c0_g1	TRINITY_DN43645_c0_g2	0.132692	undirected	NA	NA
TRINITY_DN38636_c0_g1	TRINITY_DN42295_c0_g1	0.128444	undirected	NA	NA
TRINITY_DN38636_c0_g1	TRINITY_DN30441_c0_g2	0.148185	undirected	NA	NA
TRINITY_DN38636_c0_g1	TRINITY_DN43302_c0_g1	0.108554	undirected	NA	NA
TRINITY_DN38636_c0_g1	TRINITY_DN31396_c0_g1	0.114599	undirected	NA	NA
TRINITY_DN38636_c0_g1	TRINITY_DN34605_c0_g2	0.103693	undirected	NA	NA
TRINITY_DN38636_c0_g1	TRINITY_DN29762_c2_g6	0.109467	undirected	NA	NA
TRINITY_DN38636_c0_g1	TRINITY_DN34875_c0_g7	0.155975	undirected	NA	NA
TRINITY_DN38636_c0_g1	TRINITY_DN39987_c2_g3	0.110873	undirected	NA	NA
TRINITY_DN38636_c0_g1	TRINITY_DN27570_c1_g6	0.135968	undirected	NA	NA
TRINITY_DN38636_c0_g1	TRINITY_DN16046_c0_g1	0.136819	undirected	NA	NA
TRINITY_DN38636_c0_g1	TRINITY_DN27810_c1_g4	0.105052	undirected	NA	NA
TRINITY_DN38636_c0_g1	TRINITY_DN36758_c1_g2	0.110995	undirected	NA	NA
TRINITY_DN38636_c0_g1	TRINITY_DN31612_c2_g1	0.143425	undirected	NA	NA
TRINITY_DN38636_c0_g1	TRINITY_DN26700_c1_g6	0.150642	undirected	NA	NA
TRINITY_DN38636_c0_g1	TRINITY_DN26404_c2_g5	0.131598	undirected	NA	NA
TRINITY_DN38636_c0_g1	TRINITY_DN42049_c2_g3	0.120728	undirected	NA	NA
TRINITY_DN38636_c0_g1	TRINITY_DN30557_c1_g4	0.107747	undirected	NA	NA
TRINITY_DN38636_c0_g1	TRINITY_DN29273_c1_g2	0.125635	undirected	NA	NA
TRINITY_DN38636_c0_g1	TRINITY_DN40764_c0_g2	0.133282	undirected	NA	NA
TRINITY_DN38636_c0_g1	TRINITY_DN12231_c0_g2	0.149456	undirected	NA	NA
TRINITY_DN38636_c0_g1	TRINITY_DN43212_c1_g2	0.154618	undirected	NA	NA
TRINITY_DN38636_c0_g1	TRINITY_DN35315_c2_g6	0.114437	undirected	NA	NA
TRINITY_DN38636_c0_g1	TRINITY_DN29632_c4_g1	0.114756	undirected	NA	NA
TRINITY_DN38636_c0_g1	TRINITY_DN31238_c0_g4	0.139501	undirected	NA	NA
TRINITY_DN38636_c0_g1	TRINITY_DN40862_c6_g3	0.146333	undirected	NA	NA
TRINITY_DN38636_c0_g1	TRINITY_DN39079_c3_g2	0.129146	undirected	NA	NA
TRINITY_DN38636_c0_g1	TRINITY_DN36273_c2_g1	0.143837	undirected	NA	NA
TRINITY_DN38636_c0_g1	TRINITY_DN24464_c0_g5	0.115886	undirected	NA	NA
TRINITY_DN38636_c0_g1	TRINITY_DN39287_c0_g4	0.112667	undirected	NA	NA
TRINITY_DN38636_c0_g1	TRINITY_DN38934_c0_g6	0.140638	undirected	NA	NA
TRINITY_DN38636_c0_g1	TRINITY_DN2043_c0_g1	0.119829	undirected	NA	NA
TRINITY_DN38636_c0_g1	TRINITY_DN28905_c0_g13	0.124506	undirected	NA	NA
TRINITY_DN38636_c0_g1	TRINITY_DN41497_c0_g1	0.137253	undirected	NA	NA
TRINITY_DN38636_c0_g1	TRINITY_DN46595_c1_g7	0.100385	undirected	NA	NA
TRINITY_DN38636_c0_g1	TRINITY_DN36649_c0_g1	0.100209	undirected	NA	NA
TRINITY_DN38636_c0_g1	TRINITY_DN31441_c3_g1	0.134286	undirected	NA	NA
TRINITY_DN38636_c0_g1	TRINITY_DN30780_c1_g2	0.124616	undirected	NA	NA
TRINITY_DN38636_c0_g1	TRINITY_DN36108_c0_g9	0.118103	undirected	NA	NA
TRINITY_DN38636_c0_g1	TRINITY_DN31138_c0_g1	0.123216	undirected	NA	NA
TRINITY_DN38636_c0_g1	TRINITY_DN30489_c0_g4	0.109785	undirected	NA	NA
TRINITY_DN38636_c0_g1	TRINITY_DN34940_c0_g1	0.109094	undirected	NA	NA
TRINITY_DN38636_c0_g1	TRINITY_DN26060_c1_g6	0.122551	undirected	NA	NA
TRINITY_DN38636_c0_g1	TRINITY_DN27743_c2_g4	0.143063	undirected	NA	NA
TRINITY_DN38636_c0_g1	TRINITY_DN44769_c1_g1	0.131935	undirected	NA	NA
TRINITY_DN38636_c0_g1	TRINITY_DN32991_c0_g7	0.136521	undirected	NA	NA
TRINITY_DN38636_c0_g1	TRINITY_DN40047_c0_g3	0.103578	undirected	NA	NA
TRINITY_DN38636_c0_g1	TRINITY_DN21482_c0_g2	0.149968	undirected	NA	NA
TRINITY_DN38636_c0_g1	TRINITY_DN33424_c1_g7	0.15851	undirected	NA	NA
TRINITY_DN38636_c0_g1	TRINITY_DN27294_c0_g1	0.133788	undirected	NA	NA
TRINITY_DN38636_c0_g1	TRINITY_DN25406_c1_g2	0.132709	undirected	NA	NA
TRINITY_DN38636_c0_g1	TRINITY_DN31527_c1_g9	0.106101	undirected	NA	NA
TRINITY_DN38636_c0_g1	TRINITY_DN25148_c0_g5	0.125411	undirected	NA	NA
TRINITY_DN38636_c0_g1	TRINITY_DN36514_c3_g2	0.126432	undirected	NA	NA
TRINITY_DN38636_c0_g1	TRINITY_DN26387_c1_g8	0.139368	undirected	NA	NA
TRINITY_DN38636_c0_g1	TRINITY_DN25246_c0_g2	0.12013	undirected	NA	NA
TRINITY_DN38636_c0_g1	TRINITY_DN29330_c1_g9	0.11229	undirected	NA	NA
TRINITY_DN38636_c0_g1	TRINITY_DN38809_c1_g1	0.142195	undirected	NA	NA
TRINITY_DN38636_c0_g1	TRINITY_DN31527_c1_g5	0.102121	undirected	NA	NA
TRINITY_DN38636_c0_g1	TRINITY_DN25455_c0_g11	0.120323	undirected	NA	NA
TRINITY_DN38636_c0_g1	TRINITY_DN31362_c0_g11	0.114662	undirected	NA	NA
TRINITY_DN38636_c0_g1	TRINITY_DN24469_c0_g2	0.153015	undirected	NA	NA
TRINITY_DN38636_c0_g1	TRINITY_DN42939_c0_g3	0.104763	undirected	NA	NA
TRINITY_DN38636_c0_g1	TRINITY_DN37331_c2_g1	0.145215	undirected	NA	NA
TRINITY_DN38636_c0_g1	TRINITY_DN41744_c1_g4	0.132022	undirected	NA	NA
TRINITY_DN38636_c0_g1	TRINITY_DN25826_c1_g1	0.101653	undirected	NA	NA
TRINITY_DN38636_c0_g1	TRINITY_DN38711_c1_g4	0.114876	undirected	NA	NA
TRINITY_DN38636_c0_g1	TRINITY_DN33413_c0_g4	0.110277	undirected	NA	NA
TRINITY_DN38636_c0_g1	TRINITY_DN34522_c1_g4	0.135164	undirected	NA	NA
TRINITY_DN38636_c0_g1	TRINITY_DN36530_c2_g1	0.142236	undirected	NA	NA
TRINITY_DN38636_c0_g1	TRINITY_DN42819_c1_g3	0.100266	undirected	NA	NA
TRINITY_DN38636_c0_g1	TRINITY_DN26185_c0_g3	0.113758	undirected	NA	NA
TRINITY_DN38636_c0_g1	TRINITY_DN46454_c0_g3	0.106746	undirected	NA	NA
TRINITY_DN38636_c0_g1	TRINITY_DN32984_c0_g9	0.157182	undirected	NA	NA
TRINITY_DN38636_c0_g1	TRINITY_DN28237_c1_g3	0.14121	undirected	NA	NA
TRINITY_DN38636_c0_g1	TRINITY_DN40449_c0_g2	0.160288	undirected	NA	NA
TRINITY_DN38636_c0_g1	TRINITY_DN43727_c0_g1	0.106464	undirected	NA	NA
TRINITY_DN38636_c0_g1	TRINITY_DN37618_c0_g6	0.133163	undirected	NA	NA
TRINITY_DN38636_c0_g1	TRINITY_DN28104_c0_g1	0.116346	undirected	NA	NA
TRINITY_DN38636_c0_g1	TRINITY_DN29968_c1_g6	0.108811	undirected	NA	NA
TRINITY_DN38636_c0_g1	TRINITY_DN24023_c3_g6	0.138151	undirected	NA	NA
TRINITY_DN38636_c0_g1	TRINITY_DN19734_c0_g1	0.111646	undirected	NA	NA
TRINITY_DN38636_c0_g1	TRINITY_DN28496_c2_g5	0.142881	undirected	NA	NA
TRINITY_DN38636_c0_g1	TRINITY_DN28068_c1_g5	0.128039	undirected	NA	NA
TRINITY_DN38636_c0_g1	TRINITY_DN25128_c0_g6	0.14197	undirected	NA	NA
TRINITY_DN38636_c0_g1	TRINITY_DN44609_c0_g4	0.13871	undirected	NA	NA
TRINITY_DN38636_c0_g1	TRINITY_DN25762_c0_g6	0.10249	undirected	NA	NA
TRINITY_DN38636_c0_g1	TRINITY_DN28506_c0_g4	0.105891	undirected	NA	NA
TRINITY_DN38636_c0_g1	TRINITY_DN14963_c0_g1	0.109575	undirected	NA	NA
TRINITY_DN38636_c0_g1	TRINITY_DN38686_c0_g2	0.105834	undirected	NA	NA
TRINITY_DN38636_c0_g1	TRINITY_DN30560_c0_g1	0.129404	undirected	NA	NA
TRINITY_DN38636_c0_g1	TRINITY_DN23272_c3_g4	0.152852	undirected	NA	NA
TRINITY_DN38636_c0_g1	TRINITY_DN27006_c0_g3	0.109547	undirected	NA	NA
TRINITY_DN38636_c0_g1	TRINITY_DN27523_c1_g1	0.140394	undirected	NA	NA
TRINITY_DN38636_c0_g1	TRINITY_DN42953_c3_g2	0.100749	undirected	NA	NA
TRINITY_DN38636_c0_g1	TRINITY_DN31265_c1_g2	0.113848	undirected	NA	NA
TRINITY_DN38636_c0_g1	TRINITY_DN23619_c1_g12	0.137444	undirected	NA	NA
TRINITY_DN38636_c0_g1	TRINITY_DN30482_c1_g1	0.126862	undirected	NA	NA
