# Supplementary material for: Integration of small RNA, degradome, and transcriptome sequencing data illustrates the mechanism of low phosphorus adaptation in Camellia oleifera
Source: Front Plant Sci. 2022 Aug 1;13:932926. doi: 10.3389/fpls.2022.932926 (PMC9377520; doi:10.3389/fpls.2022.932926)
Supplement: Supplementary file 1 [file Data_Sheet_1.ZIP › Supplementary materials/Supplementary Table S11 The six categories of 390 edge genes.xlsx]

## Sheet: Sheet1
response to stimulus		signaling		transporter activity		biological regulation		catalytic activity		binding
TRINITY_DN39825_c0_g5	probable ADP-ribosylation factor GTPase-activating protein AGD14 isoform X2	TRINITY_DN41696_c0_g3	Receptor-like serine/threonine-protein kinase	TRINITY_DN29160_c1_g8	Metal transporter Nramp5 like	TRINITY_DN42560_c1_g1	Cyclin-D1-1 like	TRINITY_DN19734_c0_g1	probable beta-D-xylosidase 5	TRINITY_DN42819_c1_g3	F-box domain containing protein
TRINITY_DN34714_c0_g4	PREDICTED: ATP-dependent zinc metalloprotease FTSH, chloroplastic	TRINITY_DN42212_c0_g6	PREDICTED: mitogen-activated protein kinase 20 isoform X2	TRINITY_DN29358_c1_g2	ADP-ribosylation factor	TRINITY_DN39287_c0_g2	Ribonuclease	TRINITY_DN28104_c0_g6	2-oxoglutarate-dependent dioxygenase AOP1.2	TRINITY_DN41712_c0_g2	E3 ubiquitin ligase SUD1
TRINITY_DN38809_c1_g1	beta-glucosidase 9 GH1 family	TRINITY_DN28398_c0_g1	mitochondrial alternative oxidase 1a	TRINITY_DN27035_c0_g5	pleiotropic drug resistance protein 1-like	TRINITY_DN42418_c2_g1	hypothetical protein CDL15_Pgr001911	TRINITY_DN33785_c2_g1	NAD-dependent malic enzyme like	TRINITY_DN41779_c1_g5	Cytochrome b561 and DOMON domain-containing protein
TRINITY_DN33438_c0_g4	Cinnamoyl-CoA reductase	TRINITY_DN43010_c1_g3	Inactive leucine-rich repeat receptor-like protein kinase	TRINITY_DN21249_c0_g1	temperature-induced lipocalin	TRINITY_DN30917_c2_g6	E3 ubiquitin-protein like	TRINITY_DN43812_c0_g1	Acyl-protein like isoform 1	TRINITY_DN20864_c0_g1	cytosolic glutamine synthetase
TRINITY_DN24202_c1_g6	PREDICTED: peroxisomal (S)-2-hydroxy-acid oxidase	TRINITY_DN28068_c1_g5	nodulin-related protein 1-like	TRINITY_DN44719_c0_g1	ABC transporter	TRINITY_DN42939_c0_g3	Glycerophosphodiester phosphodiesterase	TRINITY_DN23066_c1_g1	cysteine protease 1	TRINITY_DN30126_c1_g5	PREDICTED: non-specific lipid-transfer protein-like protein At2g13820 isoform X1
TRINITY_DN35648_c0_g3	PREDICTED: cysteine-rich receptor-like protein kinase 10 isoform X1	TRINITY_DN23928_c2_g6	auxin response factor 28	TRINITY_DN28905_c0_g13	CRAL-TRIO domain-containing protein	TRINITY_DN25735_c0_g2	HD-Zip protein ATHB-14, partial	TRINITY_DN25361_c3_g1	(+)-neomenthol dehydrogenase	TRINITY_DN26723_c1_g1	hypothetical protein CK203_029482
TRINITY_DN35283_c0_g1	Protein argonaute like	TRINITY_DN33424_c1_g7	DELLA protein 2	TRINITY_DN1124_c0_g1	vacuolar H+-pyrophosphatase	TRINITY_DN37621_c0_g2	Protein KINESIN LIGHT CHAIN-RELATED like	TRINITY_DN10878_c0_g2	SNF1-related protein kinase regulatory subunit gamma-1	TRINITY_DN21452_c0_g1	60S ribosomal protein L30-like
TRINITY_DN24891_c1_g3	Universal stress protein	TRINITY_DN26524_c0_g1	Two-component response regulator like	TRINITY_DN41008_c1_g2	ABC transporter B family member 25 like	TRINITY_DN25735_c0_g3	phabulosa	TRINITY_DN44092_c0_g1	Serine carboxypeptidase-like	TRINITY_DN38711_c1_g4	Heterogeneous nuclear ribonucleoprotein like
TRINITY_DN34246_c0_g4	chlorophyll a-b binding protein 6, chloroplastic	TRINITY_DN31138_c0_g1	hypothetical protein B456_006G034900	TRINITY_DN43535_c0_g2	ABC transporter C family member 10 like	TRINITY_DN28493_c1_g3	PREDICTED: cytochrome P450 711A1-like isoform X1	TRINITY_DN20864_c0_g3	glutamine synthetase family protein GS1	TRINITY_DN21398_c0_g1	RNA-binding protein CP29B, chloroplastic
TRINITY_DN23477_c1_g2	PREDICTED: actin-8	TRINITY_DN38159_c3_g1	hypothetical protein POPTR_T176800	TRINITY_DN25757_c0_g1	unnamed protein product	TRINITY_DN30822_c0_g8	Thioredoxin-like fold protein	TRINITY_DN43077_c0_g1	Tetratricopeptide repeat protein	TRINITY_DN22895_c1_g4	-
TRINITY_DN29955_c0_g3	hypothetical protein COLO4_33761	TRINITY_DN26982_c2_g4	COP9 signalosome complex subunit 5a-like	TRINITY_DN22303_c1_g4	predicted protein	TRINITY_DN28818_c0_g3	hypothetical protein MICPUN_90942	TRINITY_DN36756_c0_g8	L-type lectin-domain containing receptor kinase V.9-like	TRINITY_DN21517_c0_g1	Photosystem I reaction center subunit XI
TRINITY_DN13882_c0_g2	hydrophobic protein RCI2A	TRINITY_DN44330_c0_g1	guanosine nucleotide diphosphate dissociation inhibitor At5g09550-like	TRINITY_DN34544_c0_g6	Glycerol-3-phosphate transporter 1 like	TRINITY_DN31449_c0_g1	Formin-like protein	TRINITY_DN25848_c1_g1	peptidyl-prolyl cis-trans isomerase CYP40-like	TRINITY_DN20864_c0_g2	glutamine synthetase cytosolic isozyme 1
TRINITY_DN37946_c0_g2	PREDICTED: protein argonaute 4	TRINITY_DN26585_c1_g1	Serine/threonine-protein kinase	TRINITY_DN26185_c0_g3	Chloride channel protein like	TRINITY_DN28417_c0_g1	Heavy metal-associated isoprenylated plant protein, partial	TRINITY_DN39514_c0_g1	PREDICTED: probable protein phosphatase 2C 24	TRINITY_DN24429_c2_g3	FT-interacting protein 1
TRINITY_DN26167_c0_g4	hypothetical protein POPTR_002G215100	TRINITY_DN40862_c6_g3	leucine-rich repeat receptor-like serine/threonine-protein kinase BAM1	TRINITY_DN44719_c0_g2	ABC transporter B family member 11 like	TRINITY_DN39863_c0_g3	hypothetical protein CEY00_Acc20699	TRINITY_DN27762_c0_g6	Pseudouridine synthase, RsuA/RluB/E/F, conserved site protein	TRINITY_DN37851_c0_g6	Replication factor C subunit like, partial
TRINITY_DN33132_c0_g1	G-type lectin S-receptor-like serine/threonine-protein kinase	TRINITY_DN32180_c0_g1	Leucine-rich repeat receptor-like protein kinase precursor	TRINITY_DN36514_c3_g2	Cadmium/zinc-transporting ATPase	TRINITY_DN21065_c0_g1	chloroplast photosystem II PsbW protein	TRINITY_DN36027_c0_g1	F-box protein At3g56470-like	TRINITY_DN39675_c0_g2	probable calcium-binding protein CML29
TRINITY_DN43985_c0_g2	PREDICTED: transcription termination factor MTEF1, chloroplastic isoform X1	TRINITY_DN43468_c0_g2	Disease resistance protein	TRINITY_DN41341_c1_g3	WAT1-related protein	TRINITY_DN33469_c0_g3	transcription factor MYB5d	TRINITY_DN30565_c0_g4	Cytochrome P450 CYP72A219 like	TRINITY_DN36530_c2_g1	Trihelix transcription factor
TRINITY_DN44948_c1_g3	Proline-rich receptor-like protein kinase	TRINITY_DN29010_c1_g2	hypothetical protein DCAR_012579	TRINITY_DN28775_c1_g7	cytochrome oxidase, subunit II	TRINITY_DN23076_c0_g1	Nuclear transcription factor Y subunit B-5 like	TRINITY_DN32984_c0_g9	Hydroquinone glucosyltransferase	TRINITY_DN42855_c0_g3	zinc finger A20 and AN1 domain-containing stress-associated protein 8
TRINITY_DN40746_c0_g3	thaumatin-like protein 1	TRINITY_DN32675_c0_g2	PREDICTED: receptor-like protein 12 isoform X2	TRINITY_DN30355_c0_g3	Calcium permeable stress-gated cation channel like	TRINITY_DN26233_c0_g1	hexokinase 2 (chloroplast)	TRINITY_DN37193_c0_g1	S-adenosylmethionine decarboxylase beta chain like	TRINITY_DN40357_c2_g3	60S acidic ribosomal P0
TRINITY_DN39714_c1_g8	alpha tubulin	TRINITY_DN42212_c0_g2	mitogen-activated protein kinase 19	TRINITY_DN28131_c0_g2	Protein NRT1/ PTR FAMILY 4.3 like	TRINITY_DN24324_c0_g4	hypothetical protein CEY00_Acc20699	TRINITY_DN34522_c1_g4	Dual specificity protein phosphatase DSP8	TRINITY_DN30809_c0_g2	Splicing factor-like protein
TRINITY_DN7039_c0_g1	PREDICTED: SCP2 sterol-binding domain-containing protein 1-like	TRINITY_DN37958_c0_g7	Serine/threonine protein kinase	TRINITY_DN31616_c0_g2	probable aquaporin PIP1-4	TRINITY_DN30192_c1_g1	CRIB domain-containing protein	TRINITY_DN23736_c1_g8	PREDICTED: UDP-glycosyltransferase 83A1	TRINITY_DN20386_c0_g3	hypothetical protein PHYPA_020708
TRINITY_DN21069_c0_g2	photosynthetic electron transfer C	TRINITY_DN36123_c1_g5	Glutamate receptor 3.2 like			TRINITY_DN40047_c0_g3	Glycerophosphodiester phosphodiesterase	TRINITY_DN27551_c0_g6	hypothetical protein Pyn_05689	TRINITY_DN38483_c1_g3	PREDICTED: bifunctional D-cysteine desulfhydrase/1-aminocyclopropane-1-carboxylate deaminase, mitochondrial
TRINITY_DN23272_c3_g4	Protein Ycf2 like	TRINITY_DN24761_c0_g1	Serine/threonine-protein kinase			TRINITY_DN43547_c0_g2	Scarecrow-like protein	TRINITY_DN35411_c1_g3	Kinesin-like protein	TRINITY_DN16830_c0_g1	unknown
TRINITY_DN22185_c0_g1	unknown	TRINITY_DN32431_c0_g6	bHLH transcription factor			TRINITY_DN43145_c0_g3	PREDICTED: probable F-box protein At3g61730	TRINITY_DN23868_c0_g4	Polygalacturonase	TRINITY_DN27692_c1_g6	PREDICTED: 60S ribosomal protein L13a-like
TRINITY_DN24202_c1_g2	peroxisomal (S)-2-hydroxy-acid oxidase	TRINITY_DN44359_c0_g1	PREDICTED: receptor-like protein 12			TRINITY_DN23615_c2_g6	squamosa promoter-binding protein 1-like	TRINITY_DN29491_c3_g5	PREDICTED: uncharacterized protein LOC104590447	TRINITY_DN41232_c0_g1	PREDICTED: 28 kDa ribonucleoprotein, chloroplastic-like
TRINITY_DN44353_c4_g3	ACT domain-containing protein	TRINITY_DN32431_c0_g5	bHLH transcription factor			TRINITY_DN39287_c0_g4	S-like ribonuclease	TRINITY_DN23863_c0_g4	probable receptor-like protein kinase At1g11050 isoform X1	TRINITY_DN27625_c0_g1	PREDICTED: 60S acidic ribosomal protein P0-like
TRINITY_DN40474_c0_g6	Protein like	TRINITY_DN29779_c0_g1	PREDICTED: two-component response regulator ARR12			TRINITY_DN31213_c1_g2	hypothetical protein Ccrd_018283	TRINITY_DN46436_c1_g3	Receptor-like protein kinase	TRINITY_DN44450_c0_g1	Lipid-transfer protein
TRINITY_DN38288_c1_g5	hypothetical protein Ahy_A01g000631 isoform A	TRINITY_DN42441_c0_g2	Serine/threonine-protein kinase			TRINITY_DN24469_c0_g7	Germin-like protein	TRINITY_DN23137_c2_g1	S-adenosylmethionine synthase	TRINITY_DN46155_c1_g1	AP-2 complex subunit alpha-1 like
TRINITY_DN26216_c0_g4	unknown	TRINITY_DN37950_c1_g2	mitogen-activated protein kinase 19			TRINITY_DN42201_c0_g3	Transcription factor bHLH60 like	TRINITY_DN32162_c0_g2	cytochrome P450 CYP72A219-like	TRINITY_DN42140_c5_g4	ferredoxin--NADP reductase, leaf isozyme, chloroplastic
TRINITY_DN24464_c0_g5	heptahelical transmembrane protein ADIPOR3-like isoform X1	TRINITY_DN32314_c4_g3	hypothetical protein LSAT_6X23641			TRINITY_DN26076_c1_g2	myb family transcription factor APL isoform X2	TRINITY_DN26060_c1_g6	dihydroflavonol-4-reductase	TRINITY_DN22343_c1_g1	PREDICTED: photosystem I reaction center subunit II, chloroplastic-like
TRINITY_DN25376_c3_g2	Protein MICRORCHIDIA like	TRINITY_DN41497_c0_g1	RGG repeats nuclear RNA binding protein A-like			TRINITY_DN29705_c0_g1	protein LOL1 isoform X2	TRINITY_DN22482_c0_g4	-	TRINITY_DN39869_c0_g1	HMG1/2-like protein
TRINITY_DN22185_c0_g2	unknown	TRINITY_DN24761_c0_g4	PREDICTED: serine/threonine-protein kinase D6PK			TRINITY_DN46255_c1_g1	phabulosa	TRINITY_DN42542_c2_g3	PREDICTED: putative UDP-glucuronate:xylan alpha-glucuronosyltransferase 3	TRINITY_DN30910_c1_g11	PREDICTED: uncharacterized protein LOC100259726 isoform X1
TRINITY_DN33472_c0_g9	thiol protease aleurain	TRINITY_DN43171_c1_g5	DELLA protein 3			TRINITY_DN30560_c0_g1	Neurotrophin receptor-interacting factor like	TRINITY_DN42953_c3_g2	Transketolase	TRINITY_DN38040_c0_g3	chaperone protein dnaJ C76, chloroplastic
TRINITY_DN40099_c0_g1	Disease resistance RPP13-like protein	TRINITY_DN28705_c0_g8	PREDICTED: probable LRR receptor-like serine/threonine-protein kinase At3g47570 isoform X1			TRINITY_DN20295_c0_g1	hypothetical protein POPTR_001G400200	TRINITY_DN37498_c1_g3	hypothetical protein F511_31037	TRINITY_DN34572_c1_g5	hypothetical protein DVH24_024939
TRINITY_DN32359_c0_g1	glutathione peroxidase	TRINITY_DN30347_c0_g9	PREDICTED: receptor-like protein kinase 5			TRINITY_DN39038_c1_g1	NAC domain-containing protein	TRINITY_DN44609_c0_g4	dihydroflavonol-4-reductase	TRINITY_DN16046_c0_g1	Cyclic pyranopterin monophosphate synthase
TRINITY_DN29229_c0_g2	Nipped-B-like protein	TRINITY_DN27720_c0_g4	PREDICTED: probably inactive leucine-rich repeat receptor-like protein kinase IMK2			TRINITY_DN24898_c3_g4	branched-chain amino acid aminotransferase 2, chloroplastic-like	TRINITY_DN43212_c1_g2	Xyloglucan endotransglucosylase/hydrolase protein
TRINITY_DN44353_c4_g1	ACT domain-containing protein	TRINITY_DN27675_c0_g3	transcription factor ERF28			TRINITY_DN43645_c0_g2	rho GTPase-activating protein 7	TRINITY_DN27239_c1_g1	hypothetical protein GOBAR_AA31572
TRINITY_DN25128_c0_g5	hypothetical protein DVH24_034431	TRINITY_DN29330_c1_g9	serine/threonine protein phosphatase 2A 57 kDa regulatory subunit B' theta isoform-like isoform X1			TRINITY_DN18074_c1_g1	malate dehydrogenase, glyoxysomal	TRINITY_DN12231_c0_g2	Benzyl alcohol O-benzoyltransferase
TRINITY_DN36045_c0_g1	hypothetical protein DVH24_005772	TRINITY_DN25243_c2_g3	LRR receptor-like serine/threonine-protein kinase			TRINITY_DN28099_c2_g2	cytokinin riboside 5'-monophosphate phosphoribohydrolase LOG1-like	TRINITY_DN34135_c0_g1	Anthranilate N-benzoyltransferase protein
TRINITY_DN24464_c0_g8	Heptahelical transmembrane protein	TRINITY_DN32875_c2_g1	serine/threonine-protein kinase KIPK1-like			TRINITY_DN41070_c0_g2	PREDICTED: zinc finger protein MAGPIE isoform X2	TRINITY_DN21179_c0_g1	2-oxoglutarate-dependent dioxygenase AOP1.2
TRINITY_DN27575_c0_g3	Protein LAZY like	TRINITY_DN28593_c1_g1	TMV resistance protein like			TRINITY_DN40213_c1_g1	PREDICTED: protein GLUTAMINE DUMPER 6-like isoform X1	TRINITY_DN44451_c0_g1	mitochondrial glycine decarboxylase complex P-protein
TRINITY_DN45955_c0_g1	Tyrosyl-DNA phosphodiesterase	TRINITY_DN26387_c1_g8	Cellulose synthase A catalytic subunit 4	Actinidia chinensis var. chinensis]		TRINITY_DN41100_c2_g1	Myb family transcription factor	TRINITY_DN30081_c1_g6	Cytokinin hydroxylase
TRINITY_DN29018_c1_g3	WRKY transcription factor	TRINITY_DN31555_c0_g5	calcium-dependent protein kinase 12			TRINITY_DN36555_c1_g2	CXIP4	TRINITY_DN1460_c0_g1	S-adenosylmethionine decarboxylase proenzyme
TRINITY_DN25011_c0_g2	PREDICTED: chlorophyll a-b binding protein 13, chloroplastic	TRINITY_DN34210_c1_g9	PREDICTED: cellulose synthase A catalytic subunit 8	Daucus carota subsp. sativus]		TRINITY_DN35453_c0_g2	Rho GTPase-activating protein	TRINITY_DN26700_c1_g6	Alpha-1,4 glucan phosphorylase L-1 isozyme/amyloplastic like
TRINITY_DN40030_c0_g3	putative disease resistance protein At1g50180	TRINITY_DN31215_c0_g6	WD repeat-containing protein			TRINITY_DN29628_c1_g3	UTP:RNA uridylyltransferase	TRINITY_DN44196_c0_g3	cysteine protease Cp6
TRINITY_DN27294_c0_g1	Endo-1,3 like					TRINITY_DN46543_c0_g1	PREDICTED: 5'-3' exoribonuclease 3-like	TRINITY_DN26034_c2_g7	hypothetical protein PRUPE_6G305000
TRINITY_DN31676_c0_g1	E3 ubiquitin-protein ligase ATL6-like					TRINITY_DN23216_c3_g1	heavy metal-associated isoprenylated plant protein 6-like	TRINITY_DN37176_c0_g1	hypothetical protein VITISV_012606
TRINITY_DN28087_c0_g4	thiamine thiazole synthase 2, chloroplastic					TRINITY_DN24469_c0_g2	PREDICTED: nectarin-1	TRINITY_DN35889_c0_g3	Nuclear poly(A) polymerase
TRINITY_DN25011_c0_g5	chlorophyll a-b binding protein 5, chloroplastic					TRINITY_DN44807_c1_g1	PREDICTED: heavy metal-associated isoprenylated plant protein 30	TRINITY_DN34205_c1_g5	PREDICTED: bifunctional aspartokinase/homoserine dehydrogenase 1, chloroplastic-like
TRINITY_DN34714_c0_g3	PREDICTED: ATP-dependent zinc metalloprotease FTSH, chloroplastic					TRINITY_DN41503_c1_g3	Filament-like plant protein	TRINITY_DN24888_c1_g2	PI-PLC X domain-containing protein
TRINITY_DN43157_c0_g1	unknown							TRINITY_DN24466_c1_g6	Glutathione S-transferase-like protein
TRINITY_DN26833_c0_g4	L-ascorbate peroxidase							TRINITY_DN45073_c0_g1	7-deoxyloganetic acid glucosyltransferase
TRINITY_DN31366_c1_g1	PREDICTED: monogalactosyldiacylglycerol synthase 2, chloroplastic							TRINITY_DN41512_c0_g3	Arsenical pump-driving ATPase
TRINITY_DN35648_c0_g2	Cysteine-rich RLK 10, putative							TRINITY_DN46430_c0_g1	Serine/threonine-protein kinase
TRINITY_DN24741_c0_g6	uncharacterized protein LOC112016767							TRINITY_DN25312_c0_g4	Mannitol dehydrogenase
TRINITY_DN39627_c0_g1	PREDICTED: chlorophyll a-b binding protein 8, chloroplastic							TRINITY_DN28489_c0_g1	ubiquitin fusion degradation protein 1
TRINITY_DN35008_c0_g6	cathepsin B-like protease 2							TRINITY_DN29314_c1_g2	Alpha-1,4 glucan phosphorylase L-1 isozyme/amyloplastic like
TRINITY_DN40338_c0_g6	Cohesin_HEAT domain-containing protein/Nipped-B_C domain-containing protein							TRINITY_DN25900_c0_g1	probable xyloglucan endotransglucosylase/hydrolase protein 23, partial
TRINITY_DN31622_c2_g3	Ycf36 family protein							TRINITY_DN28504_c1_g3	PREDICTED: phosphatidylinositol 4-phosphate 5-kinase 1-like
TRINITY_DN44241_c1_g5	alcohol dehydrogenase							TRINITY_DN44440_c1_g3	PREDICTED: stem-specific protein TSJT1
TRINITY_DN37613_c2_g2	PREDICTED: probable mitochondrial chaperone BCS1-B							TRINITY_DN27516_c1_g2	Phosducin-like protein
TRINITY_DN28671_c0_g4	PREDICTED: MLO-like protein 3							TRINITY_DN34425_c0_g3	Aldehyde dehydrogenase family 2 member like
TRINITY_DN20966_c0_g1	auxin-responsive protein IAA1							TRINITY_DN36558_c2_g2	protein NYNRIN-like protein
TRINITY_DN24249_c1_g1	actin, partial							TRINITY_DN37331_c2_g1	Hydroxyacylglutathione hydrolase
TRINITY_DN35446_c2_g1	protein DEHYDRATION-INDUCED 19 homolog 3-like isoform X1							TRINITY_DN30081_c1_g2	Cytochrome P450 714C2 like
TRINITY_DN21783_c0_g1	plastocyanin 1							TRINITY_DN34875_c0_g7	Serine/threonine-protein kinase-like protein
TRINITY_DN43884_c0_g2	PREDICTED: LOW QUALITY PROTEIN: putative disease resistance protein At1g50180							TRINITY_DN24811_c0_g3	G-type lectin S-receptor-like serine/threonine-protein kinase LECRK3
TRINITY_DN30839_c0_g2	ClpC							TRINITY_DN32309_c0_g9	probable cinnamyl alcohol dehydrogenase 1
TRINITY_DN25128_c0_g6	hypothetical protein DVH24_034431							TRINITY_DN31612_c2_g1	dihydroflavonol-4-reductase
TRINITY_DN42049_c2_g3	26S proteasome regulatory subunit 4 homolog A							TRINITY_DN29324_c0_g3	Alpha,alpha-trehalose-phosphate synthase
TRINITY_DN35872_c1_g2	Homeobox protein like							TRINITY_DN42604_c0_g2	Developmentally-regulated G-protein
TRINITY_DN26216_c0_g1	unknown							TRINITY_DN33788_c0_g3	PREDICTED: LOW QUALITY PROTEIN: NADP-dependent malic enzyme, chloroplastic-like
TRINITY_DN26250_c1_g4	ATP synthase delta-subunit							TRINITY_DN21482_c0_g2	UDP-glycosyltransferase 73C2
TRINITY_DN29275_c0_g1	PREDICTED: tubulin beta-1 chain-like							TRINITY_DN43494_c0_g1	Endoglucanase
TRINITY_DN36996_c0_g1	putative disease resistance protein							TRINITY_DN45651_c0_g4	uncharacterized protein LOC111412753
TRINITY_DN42965_c0_g1	gag-pol, partial							TRINITY_DN27180_c0_g1	Poly(A)-specific ribonuclease PARN-like
TRINITY_DN37232_c0_g2	PREDICTED: sulfite oxidase							TRINITY_DN38245_c0_g1	G-type lectin S-receptor-like serine/threonine-protein kinase
TRINITY_DN42428_c1_g1	Receptor-like serine/threonine-protein kinase							TRINITY_DN36144_c0_g2	cycloartenol synthase-like
TRINITY_DN38804_c0_g1	manganese superoxide dismutase 2, partial (mitochondrion)							TRINITY_DN31833_c0_g3	Cell division control protein 48 C like
TRINITY_DN33433_c0_g2	unnamed protein product							TRINITY_DN23135_c3_g2	PREDICTED: granule-bound starch synthase 1, chloroplastic/amyloplastic-like isoform X1
TRINITY_DN22818_c0_g3	PREDICTED: chlorophyll a-b binding protein 7, chloroplastic-like							TRINITY_DN34875_c0_g3	Serine/threonine-protein kinase-like protein
TRINITY_DN32634_c0_g1	hypothetical protein DVH24_032147							TRINITY_DN20558_c0_g1	unknown
TRINITY_DN39695_c1_g3	ATP-dependent DNA helicase Q-like SIM isoform X3							TRINITY_DN36649_c0_g1	alcohol dehydrogenase 1
TRINITY_DN13882_c0_g1	PREDICTED: hydrophobic protein RCI2B							TRINITY_DN28340_c1_g6	Protein trichome berefringence-like
TRINITY_DN23314_c0_g2	chlorophyll a-b binding protein CP29.2, chloroplastic							TRINITY_DN14928_c0_g2	UDP-glycosyltransferase 74F2
TRINITY_DN44280_c0_g2	raffinose synthase 2							TRINITY_DN10216_c0_g1	NADH dehydrogenase subunit 4
TRINITY_DN26045_c0_g2	Cysteine-rich receptor-like protein kinase							TRINITY_DN45791_c1_g1	uncharacterized protein LOC112090317
TRINITY_DN40993_c2_g6	AT-hook motif nuclear-localized protein 19-like							TRINITY_DN23863_c0_g1	Receptor-like protein kinase
TRINITY_DN31676_c0_g2	E3 ubiquitin-protein like							TRINITY_DN37859_c1_g2	7-deoxyloganetin glucosyltransferase
TRINITY_DN42987_c0_g1	B-box zinc finger protein							TRINITY_DN41218_c0_g2	Callose synthase
TRINITY_DN28248_c2_g1	alpha tubulin							TRINITY_DN26800_c2_g5	anthranilate N-benzoyltransferase protein 1-like
TRINITY_DN23226_c0_g1	LOW QUALITY PROTEIN: polyubiquitin-C							TRINITY_DN26887_c0_g1	hydroquinone glucosyltransferase
TRINITY_DN25762_c0_g6	protochlorophyllide oxidoreductase							TRINITY_DN34940_c0_g1	cycloartenol synthase
TRINITY_DN31376_c1_g6	cysteine-rich receptor-like protein kinase 10							TRINITY_DN31238_c0_g4	Laccase-2 like
TRINITY_DN31615_c0_g1	PREDICTED: uncharacterized protein LOC104221270 isoform X1							TRINITY_DN29964_c2_g6	receptor-like protein EIX2
								TRINITY_DN27931_c0_g1	hypothetical protein CEUSTIGMA_g9886.t1
								TRINITY_DN42395_c3_g2	OTU domain-containing protein
								TRINITY_DN31654_c0_g1	Receptor-like protein
								TRINITY_DN23736_c1_g7	PREDICTED: UDP-glycosyltransferase 83A1-like
								TRINITY_DN35849_c1_g1	Purple acid phosphatase
								TRINITY_DN38934_c0_g6	CTD small phosphatase-like protein
								TRINITY_DN41088_c0_g2	PREDICTED: serine/threonine-protein kinase HT1
								TRINITY_DN30441_c0_g2	unnamed protein product, partial
								TRINITY_DN38239_c0_g1	Protein INVOLVED IN DE NOVO like
								TRINITY_DN27094_c0_g10	protein ASPARTIC PROTEASE IN GUARD CELL 1
								TRINITY_DN29929_c1_g4	unknown
								TRINITY_DN23619_c1_g12	Laccase-17 like
								TRINITY_DN29207_c1_g2	PREDICTED: probable leucine-rich repeat receptor-like serine/threonine-protein kinase At3g14840
								TRINITY_DN29632_c4_g1	Hydroquinone glucosyltransferase
								TRINITY_DN32226_c1_g9	FAD synthase
								TRINITY_DN34502_c0_g1	FAD synthase
								TRINITY_DN9838_c0_g1	nad1 (mitochondrion)
								TRINITY_DN34995_c0_g1	GDP-L-galactose phosphorylase
								TRINITY_DN33322_c0_g8	pre-mRNA-splicing factor ATP-dependent RNA helicase DEAH10
								TRINITY_DN29968_c1_g6	unnamed protein product, partial
								TRINITY_DN29367_c2_g3	Beta-1,6-galactosyltransferase
								TRINITY_DN25915_c2_g1	E3 ubiquitin-protein ligase CIP8
								TRINITY_DN39474_c1_g1	F-box protein
								TRINITY_DN32048_c0_g5	predicted protein
								TRINITY_DN43060_c0_g5	UDP-glycosyltransferase
								TRINITY_DN22893_c1_g1	predicted protein
								TRINITY_DN39556_c1_g1	glutathione S-transferase U30
								TRINITY_DN35315_c2_g6	Proline iminopeptidase
								TRINITY_DN24604_c0_g4	Laccase-4 like
								TRINITY_DN28506_c0_g4	Protein trichome birefringence-like
								TRINITY_DN27445_c0_g7	F-box protein
								TRINITY_DN29827_c1_g1	cycloartenol Synthase
								TRINITY_DN39770_c1_g2	G-type lectin S-receptor-like serine/threonine-protein kinase
								TRINITY_DN26404_c2_g5	UDP-glucose:glucosyltransferase
								TRINITY_DN34682_c2_g2	PREDICTED: phosphatidate cytidylyltransferase 1
								TRINITY_DN25246_c0_g2	Flavonol synthase/flavanone 3-hydroxylase
								TRINITY_DN30240_c3_g1	pentatricopeptide repeat-containing protein At3g61360-like
								TRINITY_DN37750_c0_g8	isoflavone 3'-hydroxylase-like
								TRINITY_DN40449_c0_g2	Heparanase-like protein
								TRINITY_DN25414_c2_g2	PREDICTED: monofunctional riboflavin biosynthesis protein RIBA 3, chloroplastic isoform X1
								TRINITY_DN24416_c0_g1	probable 2-oxoglutarate-dependent dioxygenase AOP1
								TRINITY_DN40826_c0_g4	gag-pol, partial
								TRINITY_DN41697_c0_g1	TRNA-specific adenosine deaminase
								TRINITY_DN34063_c2_g1	GDSL esterase/lipase 7
								TRINITY_DN42369_c0_g3	Inactive protein kinase
								TRINITY_DN26291_c0_g6	Subtilisin-like protease
								TRINITY_DN23137_c1_g2	hypothetical protein CBR_g1006
								TRINITY_DN34063_c2_g2	hypothetical protein AQUCO_00300606v1
								TRINITY_DN32801_c0_g1	1-aminocyclopropane-1-carboxylate oxidase homolog 3-like isoform X3
								TRINITY_DN28487_c2_g2	Laccase-4 like
								TRINITY_DN12231_c0_g1	Benzyl alcohol O-benzoyltransferase
								TRINITY_DN26246_c3_g1	GPI mannosyltransferase
								TRINITY_DN38732_c4_g5	Geranylgeranyl transferase type-2 subunit alpha like
								TRINITY_DN24023_c3_g2	peroxidase
								TRINITY_DN43727_c0_g1	Cytochrome P450 71A4
