# Supplementary material for: Integration of small RNA, degradome, and transcriptome sequencing data illustrates the mechanism of low phosphorus adaptation in Camellia oleifera
Source: Front Plant Sci. 2022 Aug 1;13:932926. doi: 10.3389/fpls.2022.932926 (PMC9377520; doi:10.3389/fpls.2022.932926)
Supplement: Supplementary file 1 [file Data_Sheet_1.ZIP › Supplementary materials/Supplementary Table S12 The genes targeted by miR399 .xlsx]

## Sheet: Sheet1
SiteID	Query	Transcript	GnenID	Symbol	Description	GO	KEGG	TStart	TStop	TSlice	MFEratio	AllenScore	Structure	Sequence	DegradomeRawReads	DegradomeNormReads	DegradomeCategory	DegradomePval	Tplot_file_path
TRINITY_DN20258_c0_g1:241	mtr-miR399c	TRINITY_DN20258_c0_g1	TRINITY_DN20258_c0_g1	NA	NA	NA	NA	227	250	241	0.780303	7	((((((((..((..((((((((((&))))))))))--))-.))))))))	CAGGGCAACUUCGAUCCUUUGGCA&UGCCAAAGGA--GA-UUUGCCCUG	10	107.069	3	0.325358	Output/CL166/cleaveLand_result/t_plot/mtr-miR399c_TRINITY_DN20258_c0_g1_241_TPlot.pdf
TRINITY_DN23766_c0_g1:1649	mtr-miR399c	TRINITY_DN23766_c0_g1	TRINITY_DN23766_c0_g1	-	Kininogen-1 light chain like [Actinidia chinensis var. chinensis]	NA	NA	1637	1658	1649	0.664141	6	.((.(((..(((((((((((((&)))))))))))))..)))-)).	UGGUGGCCUGUUUCCUUUGGCA&UGCCAAAGGAGAUUUGCC-CUG	2	21.4137	2	0.8871	Output/CL166/cleaveLand_result/t_plot/mtr-miR399c_TRINITY_DN23766_c0_g1_1649_TPlot.pdf
TRINITY_DN24399_c1_g7:413	mtr-miR399c	TRINITY_DN24399_c1_g7	TRINITY_DN24399_c1_g7	IRX12	Laccase-4 like [Actinidia chinensis var. chinensis]	GO:0005507(copper ion binding);GO:0009809(lignin biosynthetic process);GO:0016722(oxidoreductase activity, oxidizing metal ions)	NA	403	422	413	0.734848	5.5	(((((((..-(((((((((((&)))))))))))...)))))))	CGGGGCACA-CUUCUUUGGCA&UGCCAAAGGAGAUUUGCCCUG	1	10.7069	4	0.561949	Output/CL166/cleaveLand_result/t_plot/mtr-miR399c_TRINITY_DN24399_c1_g7_413_TPlot.pdf
TRINITY_DN25005_c0_g4:182	mtr-miR399c	TRINITY_DN25005_c0_g4	TRINITY_DN25005_c0_g4	ATL48	PREDICTED: RING-H2 finger protein ATL48-like [Nelumbo nucifera]	GO:0001666(response to hypoxia);GO:0005634(nucleus);GO:0016021(integral component of membrane);GO:0016567(protein ubiquitination);GO:0046872(metal ion binding)	ko04120(Ubiquitin mediated proteolysis)	171	192	182	0.681818	7	((((((((.((((.(((.(((.&.))).)))-)))).))))))))	CAGGGCAAUUCUCACUUGGGUC&UGCCAAAG-GAGAUUUGCCCUG	3	32.1206	2	0.825355	Output/CL166/cleaveLand_result/t_plot/mtr-miR399c_TRINITY_DN25005_c0_g4_182_TPlot.pdf
TRINITY_DN25403_c0_g7:626	mtr-miR399c	TRINITY_DN25403_c0_g7	TRINITY_DN25403_c0_g7	At2g21870	PREDICTED: probable ATP synthase 24 kDa subunit, mitochondrial [Vitis vinifera]	GO:0005507(copper ion binding);GO:0005730(nucleolus);GO:0005739(mitochondrion);GO:0005753(mitochondrial proton-transporting ATP synthase complex);GO:0008270(zinc ion binding);GO:0009507(chloroplast);GO:0009555(pollen development);GO:0016020(membrane);GO:0045263(proton-transporting ATP synthase complex, coupling factor F(o));GO:0050897(cobalt ion binding)	NA	613	636	626	0.691919	7	.((((((..(((((((((.(((((&)))))-)))))))))--)))))).	AAGGGCAUGGGUCUUCUUAUGGCA&UGCCA-AAGGAGAUU--UGCCCUG	16	171.31	3	0.757527	Output/CL166/cleaveLand_result/t_plot/mtr-miR399c_TRINITY_DN25403_c0_g7_626_TPlot.pdf
TRINITY_DN25615_c1_g4:571	mtr-miR399c	TRINITY_DN25615_c1_g4	TRINITY_DN25615_c1_g4	NA	NA	NA	NA	560	580	571	1	0	(((((((((((((((((((((&)))))))))))))))))))))	CAGGGCAAAUCUCCUUUGGCA&UGCCAAAGGAGAUUUGCCCUG	12	128.482	0	0.000990496	Output/CL166/cleaveLand_result/t_plot/mtr-miR399c_TRINITY_DN25615_c1_g4_571_TPlot.pdf
TRINITY_DN28474_c0_g5:88	aqc-miR399	TRINITY_DN28474_c0_g5	TRINITY_DN28474_c0_g5	CAT9	cationic amino acid transporter 9 [Camellia sinensis]	GO:0005887(integral component of plasma membrane);GO:0015179(L-amino acid transmembrane transporter activity);GO:0015297(antiporter activity)	NA	76	97	88	0.657635	7	(((((..((..((((((((((.&.))))))))))..))-.)))))	UGGGGAGGAAGCUCCUUUGGCU&UGCCAAAGGAGAGUU-GCCCUA	1	10.7069	4	0.915943	Output/CL166/cleaveLand_result/t_plot/aqc-miR399_TRINITY_DN28474_c0_g5_88_TPlot.pdf
TRINITY_DN28487_c2_g2:980	mtr-miR399c	TRINITY_DN28487_c2_g2	TRINITY_DN28487_c2_g2	LAC22	Laccase-4 like [Actinidia chinensis var. chinensis]	GO:0005507(copper ion binding);GO:0009809(lignin biosynthetic process);GO:0016722(oxidoreductase activity, oxidizing metal ions)	NA	969	989	980	0.693939	7	(((((((...((((((((((.&.))))))))))...)))))))	CAGGGCACAGCUUUUUUGGCG&UGCCAAAGGAGAUUUGCCCUG	14	149.896	3	0.716186	Output/CL166/cleaveLand_result/t_plot/mtr-miR399c_TRINITY_DN28487_c2_g2_980_TPlot.pdf
TRINITY_DN32148_c1_g1:417	mtr-miR399c	TRINITY_DN32148_c1_g1	TRINITY_DN32148_c1_g1	-	UAP56-interacting factor like [Actinidia chinensis var. chinensis]	GO:0003674(molecular_function);GO:0005575(cellular_component);GO:0008150(biological_process)	NA	403	426	417	0.720202	6	(((((.....((((((((((((((&))))))))))))))---..)))))	CAGGGAAACCAAUUUCCUUUGGCA&UGCCAAAGGAGAUU---UGCCCUG	2	21.4137	3	0.544859	Output/CL166/cleaveLand_result/t_plot/mtr-miR399c_TRINITY_DN32148_c1_g1_417_TPlot.pdf
TRINITY_DN34448_c0_g1:396	aqc-miR399	TRINITY_DN34448_c0_g1	TRINITY_DN34448_c0_g1	LAC6	Laccase-6 like [Actinidia chinensis var. chinensis]	GO:0005507(copper ion binding);GO:0009809(lignin biosynthetic process);GO:0016722(oxidoreductase activity, oxidizing metal ions)	NA	386	405	396	0.657635	6	.(((((-((.(((((((((((&))))))))))).)).))))).	AAGGGC-ACAUUUCUUUGGCA&UGCCAAAGGAGAGUUGCCCUA	2	21.4137	2	0.8871	Output/CL166/cleaveLand_result/t_plot/aqc-miR399_TRINITY_DN34448_c0_g1_396_TPlot.pdf
TRINITY_DN34998_c0_g3:173	aqc-miR399	TRINITY_DN34998_c0_g3	TRINITY_DN34998_c0_g3	UBC24	Ubiquitin-conjugating enzyme E2 24 [Actinidia chinensis var. chinensis]	GO:0005737(cytoplasm);GO:0031625(ubiquitin protein ligase binding);GO:0061630(ubiquitin protein ligase activity)	ko04120(Ubiquitin mediated proteolysis)	162	182	173	0.825123	3	..((((((.((((((((((((&)))))))))))).))))))..	UUGGGCAAAUCUCCUUUGGCA&UGCCAAAGGAGAGUUGCCCUA	169	1809.46	2	0.160123	Output/CL166/cleaveLand_result/t_plot/aqc-miR399_TRINITY_DN34998_c0_g3_173_TPlot.pdf
TRINITY_DN34998_c0_g3:229	aqc-miR399	TRINITY_DN34998_c0_g3	TRINITY_DN34998_c0_g3	UBC24	Ubiquitin-conjugating enzyme E2 24 [Actinidia chinensis var. chinensis]	GO:0005737(cytoplasm);GO:0031625(ubiquitin protein ligase binding);GO:0061630(ubiquitin protein ligase activity)	ko04120(Ubiquitin mediated proteolysis)	218	238	229	0.820197	3	..((((((.((((((((((((&)))))))))))).))))))..	UUGGGCAAAUCUCCUUUGGCA&UGCCAAAGGAGAGUUGCCCUA	588	6295.64	0	0.0039561	Output/CL166/cleaveLand_result/t_plot/aqc-miR399_TRINITY_DN34998_c0_g3_229_TPlot.pdf
TRINITY_DN35988_c0_g2:339	mtr-miR399c	TRINITY_DN35988_c0_g2	TRINITY_DN35988_c0_g2	PDX2	Pyridoxal 5'-phosphate synthase [Actinidia chinensis var. chinensis]	GO:0004359(glutaminase activity);GO:0005829(cytosol);GO:0008614(pyridoxine metabolic process);GO:0042819(vitamin B6 biosynthetic process);GO:0042823(pyridoxal phosphate biosynthetic process);GO:1903600(glutaminase complex)	ko00750(Vitamin ko6 metabolism)	328	347	339	0.75	5	((((((..((((((-((((((&)))))).))))))..))))))	CAGGGCUUAUCUUC-UUGGCA&UGCCAAAGGAGAUUUGCCCUG	8	85.6549	2	0.407557	Output/CL166/cleaveLand_result/t_plot/mtr-miR399c_TRINITY_DN35988_c0_g2_339_TPlot.pdf
TRINITY_DN39517_c0_g3:296	aqc-miR399	TRINITY_DN39517_c0_g3	TRINITY_DN39517_c0_g3	PHT1-4	phosphate transporter 1 [Camellia oleifera]	GO:0005887(integral component of plasma membrane)	NA	285	305	296	0.652709	6.5	..((.(((((((((((((((.&.))))))))))))))).))..	GCGGCCAGCUCUUCUUUGGUU&UGCCAAAGGAGAGUUGCCCUA	8	85.6549	3	0.88964	Output/CL166/cleaveLand_result/t_plot/aqc-miR399_TRINITY_DN39517_c0_g3_296_TPlot.pdf
TRINITY_DN39769_c0_g2:1537	mtr-miR399c	TRINITY_DN39769_c0_g2	TRINITY_DN39769_c0_g2	VSR6	Vacuolar-sorting receptor 6 like [Actinidia chinensis var. chinensis]	GO:0000139(Golgi membrane);GO:0005509(calcium ion binding);GO:0005794(Golgi apparatus);GO:0005887(integral component of plasma membrane);GO:0006623(protein targeting to vacuole);GO:0015031(protein transport);GO:0016021(integral component of membrane);GO:0017119(Golgi transport complex);GO:0030665(clathrin-coated vesicle membrane);GO:0031902(late endosome membrane)	ko00941(Flavonoid biosynthesis)	1526	1546	1537	0.664141	7	....((((((.((((((((((&)))))))))).))))))....	GUUUGCGAGUGUCCUUUGGCA&UGCCAAAGGAGAUUUGCCCUG	6	64.2412	2	0.905178	Output/CL166/cleaveLand_result/t_plot/mtr-miR399c_TRINITY_DN39769_c0_g2_1537_TPlot.pdf
TRINITY_DN42187_c0_g1:1804	mtr-miR399c	TRINITY_DN42187_c0_g1	TRINITY_DN42187_c0_g1	FH13	Formin-like protein [Actinidia chinensis var. chinensis]	GO:0003779(actin binding);GO:0004721(phosphoprotein phosphatase activity);GO:0005737(cytoplasm);GO:0005819(spindle);GO:0008017(microtubule binding);GO:0009524(phragmoplast);GO:0009556(microsporogenesis);GO:0009574(preprophase band);GO:0051015(actin filament binding);GO:0051017(actin filament bundle assembly)	NA	1794	1813	1804	0.742424	5	(((((((.-(((((((((((.&.)))))))))))..)))))))	CAGGGCAU-UCUUCUUUGGUU&UGCCAAAGGAGAUUUGCCCUG	2	21.4137	2	0.457057	Output/CL166/cleaveLand_result/t_plot/mtr-miR399c_TRINITY_DN42187_c0_g1_1804_TPlot.pdf
TRINITY_DN45993_c0_g1:1034	aqc-miR399	TRINITY_DN45993_c0_g1	TRINITY_DN45993_c0_g1	RPN1A	26S proteasome non-ATPase regulatory subunit 2 A like [Actinidia chinensis var. chinensis]	GO:0004175(endopeptidase activity);GO:0005634(nucleus);GO:0008540(proteasome regulatory particle, base subcomplex);GO:0034515(proteasome storage granule);GO:0043161(proteasome-mediated ubiquitin-dependent protein catabolic process)	ko03050(Proteasome)	1025	1043	1034	0.679803	6.5	.(((((((--((((((((((.&.))))))))))..))))))).	AAGGGCAG--UUCCUUUGGCU&UGCCAAAGGAGAGUUGCCCUA	2	21.4137	3	0.692943	Output/CL166/cleaveLand_result/t_plot/aqc-miR399_TRINITY_DN45993_c0_g1_1034_TPlot.pdf
