# Supplementary material for: Integration of small RNA, degradome, and transcriptome sequencing data illustrates the mechanism of low phosphorus adaptation in Camellia oleifera
Source: Front Plant Sci. 2022 Aug 1;13:932926. doi: 10.3389/fpls.2022.932926 (PMC9377520; doi:10.3389/fpls.2022.932926)
Supplement: Supplementary file 1 [file Data_Sheet_1.ZIP › Supplementary materials/Supplementary Table S13 The negative correlation expression of miRNAs and targets.xlsx]

## Sheet: Sheet1
miRNA	0d	1d	3d	7d	30d	Target	0d	1d	3d	7d	30d	correlation
ppe-MIR169i-p5_1ss16GT	8.19667	0	1.37667	0	2.88667	TRINITY_DN41437_c1_g1	161.37	203.273	199.703	202.46	194.117	-0.98764
ppe-MIR169i-p3_2ss1CT19GT	13.0233	0	0	0	1.88333	TRINITY_DN43009_c1_g1	35.9967	45.2833	46.6533	45.85	46.06	-0.981862
gra-MIR8674b-p5_2ss11TC18AC	1.48	4.95	4.16333	6.62667	1.48	TRINITY_DN34619_c0_g7	6.45	5.19333	5.28667	4.29667	6.00667	-0.97296
mtr-miR408-3p_L-1R-2	2.79	2.88	0.706667	1.01333	0.463333	TRINITY_DN32565_c0_g9	39.09	38.4267	65.51	76.2667	85.18	-0.953401
ppe-MIR169i-p3_2ss1CT19GT	13.0233	0	0	0	1.88333	TRINITY_DN41112_c0_g2	6.78667	9.27667	10.0467	9.59333	9.89333	-0.953372
ppe-MIR169i-p3_1ss17GT	6.58667	0	0.586667	0	2.08	TRINITY_DN43009_c1_g1	35.9967	45.2833	46.6533	45.85	46.06	-0.934145
mtr-miR408-3p_L-1R-2	2.79	2.88	0.706667	1.01333	0.463333	TRINITY_DN38294_c0_g5	23.3067	23.57	28.9567	30.0333	34.8333	-0.930556
ppe-MIR169i-p5_1ss16GT	8.19667	0	1.37667	0	2.88667	TRINITY_DN27243_c0_g1	16.9767	23.63	22.1367	22.0433	22.5933	-0.927374
ppe-MIR169i-p3_2ss1CT19GT	13.0233	0	0	0	1.88333	TRINITY_DN28626_c0_g7	18.0267	28.21	24.2867	26.3367	26.3033	-0.925969
ppe-MIR169i-p5_1ss16GT	8.19667	0	1.37667	0	2.88667	TRINITY_DN43009_c1_g1	35.9967	45.2833	46.6533	45.85	46.06	-0.910839
ath-MIR472-p3_2ss6TG18AG	102606	67418.1	84926.3	67090.3	79549.3	TRINITY_DN37745_c0_g2	8.56333	12.69	9.77667	11.2267	11.64	-0.896684
ppe-MIR169i-p5_1ss16GT	8.19667	0	1.37667	0	2.88667	TRINITY_DN31167_c0_g1	9.04333	17.86	17.12	16.6567	18.15	-0.894822
ppe-MIR169i-p3_1ss17GT	6.58667	0	0.586667	0	2.08	TRINITY_DN31718_c1_g4	6.50333	18.93	19.43	14.6267	17.0033	-0.886948
gma-miR6300	9426.76	4068.33	3350.77	5081.78	4773.97	TRINITY_DN34781_c0_g6	1.49	9.16333	7.17667	4.26667	5.67333	-0.872368
ppe-MIR169i-p3_1ss17GT	6.58667	0	0.586667	0	2.08	TRINITY_DN24951_c4_g1	15.02	23.3733	27.54	27.8833	27.1467	-0.864539
ppe-MIR169i-p5_1ss16GT	8.19667	0	1.37667	0	2.88667	TRINITY_DN25806_c0_g6	3.89667	17.6233	11.46	10.34	10.56	-0.845223
ppe-MIR169i-p5_1ss16GT	8.19667	0	1.37667	0	2.88667	TRINITY_DN33135_c3_g2	10.0667	13.6467	12.7033	12.8367	13.86	-0.837695
ppe-MIR169i-p3_1ss17GT	6.58667	0	0.586667	0	2.08	TRINITY_DN44039_c1_g6	0.9	4.41	4.36667	5.57333	5.98	-0.82524
gra-MIR8757b-p5_1ss1TG	323.99	782.683	738.837	1154.89	298.65	TRINITY_DN31522_c0_g4	32.64	26.8467	27.4067	27.14	30.1533	-0.825156
ppe-MIR169i-p3_2ss1CT19GT	13.0233	0	0	0	1.88333	TRINITY_DN33920_c0_g8	5.13333	6.91667	6.73333	6.08333	5.76	-0.824681
mdm-miR7122a_2ss4TA21CG	1181.62	2477.16	2114.47	1399.26	1611.72	TRINITY_DN42308_c0_g1	11.5	8.22333	8.35667	10.2567	8.31667	-0.820264
stu-MIR8005c-p3	4.61667	2.00333	0	3.18667	6.69667	TRINITY_DN26306_c0_g2	6.45667	7.86333	8.48	8.13	6.95	-0.817422
ppe-MIR169i-p5_1ss16GT	8.19667	0	1.37667	0	2.88667	TRINITY_DN43430_c1_g4	94.4333	273.827	186.833	183.763	221.417	-0.809779
ptc-MIR474a-p3_1ss7GC	19.2833	1.77667	0	2.31667	0	TRINITY_DN32269_c0_g3	5.75333	15.0333	10.49	10.1567	12.3967	-0.806485
ppe-MIR169i-p5_1ss16GT	8.19667	0	1.37667	0	2.88667	TRINITY_DN45629_c0_g3	8.65667	9.35667	9.09	9.99667	9.24	-0.806257
gma-miR6300	9426.76	4068.33	3350.77	5081.78	4773.97	TRINITY_DN25296_c0_g1	53.5067	69.5933	64.8533	59.6	70.1733	-0.805757
mtr-miR393a_1ss21CT	11.26	26.46	28.8067	23.7567	11.5233	TRINITY_DN30765_c0_g6	87.7067	77.0167	71.44	75.18	78.2667	-0.797629
gma-miR403a_R+1_2ss20TC21GT	88.3533	39.0467	27.2067	28.18	50.12	TRINITY_DN26124_c0_g4	2.60333	6.44	5.44667	5.24667	6.11667	-0.789068
ppe-MIR169i-p5_1ss16GT	8.19667	0	1.37667	0	2.88667	TRINITY_DN44298_c0_g1	2.60333	8.86667	7.42	5.83	8.21333	-0.78774
ppe-MIR169i-p5_1ss16GT	8.19667	0	1.37667	0	2.88667	TRINITY_DN37079_c2_g1	6.00333	11.6833	11.0667	8.66667	10.6333	-0.781978
ppe-MIR169i-p3_2ss1CT19GT	13.0233	0	0	0	1.88333	TRINITY_DN28417_c0_g4	1.47333	5.82	5.77667	2.91333	4.52	-0.780412
stu-MIR8005c-p3	4.61667	2.00333	0	3.18667	6.69667	TRINITY_DN42841_c1_g1	5.21	5.18667	5.72667	4.61333	4.58	-0.771184
stu-MIR5303j-p5_2ss10GT17CT	36.2	37.91	45.4	40.5367	9.26667	TRINITY_DN33705_c0_g2	20.1333	22.76	20.17	19.84	23.6167	-0.770857
hbr-miR396a_R-3	6.53	14.0067	12.89	22.65	8.35667	TRINITY_DN45850_c0_g1	132.367	149.32	134.843	63.26	131.783	-0.770233
ppe-MIR169i-p5_1ss16GT	8.19667	0	1.37667	0	2.88667	TRINITY_DN24516_c0_g4	8.59	10.43	9.44667	9.25667	9.21	-0.766954
ppe-MIR169i-p3_2ss1CT19GT	13.0233	0	0	0	1.88333	TRINITY_DN29709_c1_g1	7.96333	17.25	21.0967	12.2033	14.2767	-0.765082
PC-3p-545895_17	11.6267	0	0	0	0	TRINITY_DN34459_c0_g1	47.6033	63.54	60.1867	52.13	63.0733	-0.764529
mtr-miR172a	28.2033	25.8967	0	0	2.18667	TRINITY_DN41667_c0_g2	8.93333	17.3467	21.5867	17.54	19.52	-0.760988
ppe-MIR169i-p3_1ss17GT	6.58667	0	0.586667	0	2.08	TRINITY_DN29925_c1_g4	31.7367	90.1967	102.613	65.7733	97.9	-0.752953
PC-3p-545895_17	11.6267	0	0	0	0	TRINITY_DN46149_c1_g4	3.01333	13.3433	13.9133	6.61667	9.05	-0.751574
ppe-MIR169i-p3_1ss17GT	6.58667	0	0.586667	0	2.08	TRINITY_DN28417_c0_g4	1.47333	5.82	5.77667	2.91333	4.52	-0.735825
ppe-MIR169i-p5_1ss16GT	8.19667	0	1.37667	0	2.88667	TRINITY_DN35192_c0_g1	126.497	192.067	181.953	160.423	194.357	-0.734572
ppe-MIR169i-p5_1ss16GT	8.19667	0	1.37667	0	2.88667	TRINITY_DN28709_c1_g6	28.45	64.92	74.4967	59.7167	79.5333	-0.734014
gra-MIR8674b-p5_2ss11TC18AC	1.48	4.95	4.16333	6.62667	1.48	TRINITY_DN25397_c0_g1	7.40333	6.48667	7.38	6.96667	8.59	-0.722216
ppe-MIR169i-p5_1ss16GT	8.19667	0	1.37667	0	2.88667	TRINITY_DN33987_c2_g5	15.22	22.6133	19.77	18.3967	21.9367	-0.712021
ppe-MIR169i-p5_1ss16GT	8.19667	0	1.37667	0	2.88667	TRINITY_DN29925_c1_g4	31.7367	90.1967	102.613	65.7733	97.9	-0.709762
PC-3p-18140_1384	79.6367	97.0433	38.5667	85.45	160.897	TRINITY_DN31490_c2_g1	16.1633	7.41	19.6167	8.63667	8.82333	-0.70716
ptc-miR160h_1ss15CG	2.95	4.74667	4.4	2.02667	19.1	TRINITY_DN39928_c3_g4	2.99667	2.35667	3.00667	3.35667	2.30333	-0.707094
ppe-MIR169i-p3_1ss17GT	6.58667	0	0.586667	0	2.08	TRINITY_DN31377_c0_g4	34.7067	37.9167	38.7767	38.8567	33.7067	-0.70704
ppe-MIR169i-p5_1ss16GT	8.19667	0	1.37667	0	2.88667	TRINITY_DN28417_c0_g4	1.47333	5.82	5.77667	2.91333	4.52	-0.700889
ppe-MIR169i-p5_1ss16GT	8.19667	0	1.37667	0	2.88667	TRINITY_DN27548_c0_g4	8.14	12.1767	10.24	10.7567	12.7367	-0.695884
ppe-MIR169i-p3_1ss17GT	6.58667	0	0.586667	0	2.08	TRINITY_DN27548_c0_g4	8.14	12.1767	10.24	10.7567	12.7367	-0.692886
peu-MIR2916-p5	948.517	4041.48	4497.92	5308.71	1373.21	TRINITY_DN28178_c3_g4	16.3033	15.7467	13.5067	15.5467	17.8133	-0.690348
ppe-MIR169i-p5_1ss16GT	8.19667	0	1.37667	0	2.88667	TRINITY_DN30864_c0_g3	9.25333	18.8167	16.3767	11.6267	14.74	-0.688486
ppe-MIR169i-p5_1ss16GT	8.19667	0	1.37667	0	2.88667	TRINITY_DN36692_c0_g6	13.2633	26.02	24.63	16.9	21.8633	-0.687483
PC-3p-545895_17	11.6267	0	0	0	0	TRINITY_DN45451_c1_g1	1.45	4.74667	2.64333	2.91333	5.37667	-0.687398
mtr-MIR2592ao-p5_2ss1AT18TC	2.79	0	6.59667	3.42333	2.15333	TRINITY_DN26936_c0_g1	7.87	6.94	5.17	6.84333	6.67333	-0.68589
ppe-MIR169i-p5_1ss16GT	8.19667	0	1.37667	0	2.88667	TRINITY_DN35406_c0_g1	16.7633	23.86	20.3733	18.59	17.7133	-0.679872
sly-MIR9476-p3_1ss9AG	9.76667	0	0	0	0	TRINITY_DN42205_c1_g2	26.3233	29.41	29.7067	26.8767	28.34	-0.67368
ppe-MIR169i-p3_1ss17GT	6.58667	0	0.586667	0	2.08	TRINITY_DN29112_c2_g1	4.93	16.8	12.1667	8.47667	14.5733	-0.671383
ppe-MIR169i-p5_1ss16GT	8.19667	0	1.37667	0	2.88667	TRINITY_DN23963_c0_g1	7.72667	13.28	10.6467	11.3333	14.37	-0.67067
ppe-MIR169i-p5_1ss16GT	8.19667	0	1.37667	0	2.88667	TRINITY_DN29561_c0_g1	4.91	7.01667	4.93	7.17333	6.63667	-0.667977
ptc-MIR156l-p3_2ss4TC17TA	0	3.2	19.0333	8.51667	1.61	TRINITY_DN41932_c0_g3	12.21	14.9433	10.8267	13.3633	15.8033	-0.667124
mtr-miR171d	3830.99	3753.55	4467.52	3944.89	3316.62	TRINITY_DN38636_c0_g1	11.29	17.3367	13.89	15.7033	20.83	-0.66207
ppe-MIR169i-p3_1ss17GT	6.58667	0	0.586667	0	2.08	TRINITY_DN33627_c1_g1	14.5833	29.2567	24.1267	20.82	30.22	-0.660497
ppe-MIR169i-p5_1ss16GT	8.19667	0	1.37667	0	2.88667	TRINITY_DN22057_c0_g2	4.21333	5.82	4.68333	7.41	6.45	-0.656676
peu-miR2916_L-2R-3_1ss6AG	1432.09	1394.59	2384.36	2133.55	973.253	TRINITY_DN37146_c0_g2	41.4033	37.9833	39.42	35.14	43.0567	-0.64712
ppe-MIR169i-p5_1ss16GT	8.19667	0	1.37667	0	2.88667	TRINITY_DN33627_c1_g1	14.5833	29.2567	24.1267	20.82	30.22	-0.647047
ppe-MIR169i-p3_1ss17GT	6.58667	0	0.586667	0	2.08	TRINITY_DN35231_c1_g2	69.0633	77.7	85.3233	73.99	79.0233	-0.645585
mtr-miR164a_R-2	8.57333	6.11	1.92667	13.6433	9.28	TRINITY_DN44052_c0_g1	97.73	166.26	123.543	80.67	82.7767	-0.643419
ppe-MIR169i-p5_1ss16GT	8.19667	0	1.37667	0	2.88667	TRINITY_DN43805_c0_g3	6.89	8.07667	7.23667	8.88333	8.67333	-0.640491
ath-miR858b	4623.76	12913	10575.7	8712.67	8393.89	TRINITY_DN31256_c0_g4	43.4	19.9733	21.83	16.26	11.7967	-0.630246
stu-MIR5303j-p3_2ss10GT17CT	36.2	37.91	45.4	40.5367	9.26667	TRINITY_DN28472_c0_g3	7.1	8.93667	7.61	9.41	10.04	-0.623551
ppe-MIR169i-p3_2ss1CT19GT	13.0233	0	0	0	1.88333	TRINITY_DN28707_c0_g1	189.683	258.237	217.53	202.957	224.323	-0.6208
ppe-MIR169i-p5_1ss16GT	8.19667	0	1.37667	0	2.88667	TRINITY_DN31691_c0_g4	3.89333	16.1067	9.47333	9.04	16.4733	-0.615858
hbr-miR396a_R-3	6.53	14.0067	12.89	22.65	8.35667	TRINITY_DN34538_c0_g7	11.8267	12.42	11.6533	11.2067	12.91	-0.61426
mtr-miR160a	2169.9	3339.16	3674.08	3706.28	2761.62	TRINITY_DN37578_c1_g3	9.47	8.28333	7.39667	9.27667	9.37	-0.613649
ppe-MIR169i-p3_1ss17GT	6.58667	0	0.586667	0	2.08	TRINITY_DN43805_c0_g3	6.89	8.07667	7.23667	8.88333	8.67333	-0.609649
hbr-miR396a_R-3	6.53	14.0067	12.89	22.65	8.35667	TRINITY_DN32253_c0_g1	17.7033	16.87	19.3667	16.17	21.8533	-0.608276
ppe-MIR169i-p5_1ss16GT	8.19667	0	1.37667	0	2.88667	TRINITY_DN36650_c1_g1	19.43	28.86	29.8233	21.6	26.66	-0.606398
ppe-MIR169i-p5_1ss16GT	8.19667	0	1.37667	0	2.88667	TRINITY_DN43156_c0_g1	21.49	29.8567	27.05	22.5267	25.95	-0.600795
ppe-MIR169i-p5_1ss16GT	8.19667	0	1.37667	0	2.88667	TRINITY_DN34596_c0_g9	10.7667	14.4367	10.4867	18.45	14.28	-0.600013
ppe-MIR169i-p5_1ss16GT	8.19667	0	1.37667	0	2.88667	TRINITY_DN44149_c0_g1	11.28	16.4567	13.6167	13.4733	16.8233	-0.597969
ppe-MIR169i-p3_2ss1CT19GT	13.0233	0	0	0	1.88333	TRINITY_DN46063_c0_g1	14.5033	17.6867	14.95	17.9167	18.6933	-0.596635
ppe-MIR169i-p5_1ss16GT	8.19667	0	1.37667	0	2.88667	TRINITY_DN29386_c0_g2	33.7233	36.8533	40.8233	38.0133	40.5533	-0.596444
ppe-MIR169i-p5_1ss16GT	8.19667	0	1.37667	0	2.88667	TRINITY_DN32623_c0_g1	5.57333	5.7	6.55667	6.85	5.91	-0.587659
mtr-miR408-3p_L-1R-1	0.566667	29.0833	20.5767	11.6333	5.21	TRINITY_DN27457_c0_g1	360.683	343.38	318.813	332.697	398.717	-0.585853
ppe-MIR169i-p5_1ss16GT	8.19667	0	1.37667	0	2.88667	TRINITY_DN36987_c0_g4	10.0867	12.3767	10.7933	10.8533	12.07	-0.585162
ppe-MIR169i-p5_1ss16GT	8.19667	0	1.37667	0	2.88667	TRINITY_DN35231_c1_g2	69.0633	77.7	85.3233	73.99	79.0233	-0.583647
ppe-MIR169i-p5_1ss16GT	8.19667	0	1.37667	0	2.88667	TRINITY_DN41529_c1_g3	119.39	154.377	137.33	133.82	159.39	-0.577537
ppe-MIR169i-p5_1ss16GT	8.19667	0	1.37667	0	2.88667	TRINITY_DN42580_c1_g1	32.0067	34.04	35.7933	34.89	36.9367	-0.571989
ppe-MIR169i-p5_1ss16GT	8.19667	0	1.37667	0	2.88667	TRINITY_DN40060_c0_g2	1.98333	7.03667	4.86667	2.42333	2.41667	-0.568207
ppe-MIR169i-p3_2ss1CT19GT	13.0233	0	0	0	1.88333	TRINITY_DN35167_c0_g2	8.56333	12.1667	13.23	8.55667	12.36	-0.566479
ppe-MIR169i-p3_2ss1CT19GT	13.0233	0	0	0	1.88333	TRINITY_DN26595_c0_g5	2.94667	5.96667	6.19333	3.85667	8.64333	-0.547775
sly-MIR9471b-p3_2ss3AG17AG	0	0	0	3.42333	0	TRINITY_DN43246_c2_g1	20.2233	17.0133	17.6833	16.28	17.28	-0.526785
csi-miR396f-5p	7523.66	10218.1	8610.73	11773	9092.72	TRINITY_DN26211_c1_g3	9.55667	6.67667	8.46667	8.37333	9.87	-0.514491
cst-MIR11334-p5_2ss8TG17TC	3.69	9.15	16.0633	8.00667	6.64667	TRINITY_DN41957_c4_g2	7.01333	9.37	5.54333	8.14333	9.27	-0.513798
PC-3p-132795_129	10.6033	3.72	0	0.58	4.67667	TRINITY_DN35456_c0_g2	3.9	5.53667	4.49	6.55333	6.18667	-0.513021
ppe-MIR169i-p5_1ss16GT	8.19667	0	1.37667	0	2.88667	TRINITY_DN35139_c0_g1	3.73	4.64	5.5	4.02667	4.12333	-0.509861
ppe-MIR169i-p3_1ss17GT	6.58667	0	0.586667	0	2.08	TRINITY_DN44673_c1_g3	10.12	10.9533	12.25	10.4433	11.21	-0.50216
ppe-MIR169i-p5_1ss16GT	8.19667	0	1.37667	0	2.88667	TRINITY_DN30854_c4_g5	7.67	11.8533	10.7833	8.29	12.12	-0.490485
ptc-MIR530a-p5	1.04667	0	0	4.73667	1.34667	TRINITY_DN29478_c0_g4	8.64	8.97333	9.39333	8	6.97333	-0.480509
ppe-MIR169i-p3_2ss1CT19GT	13.0233	0	0	0	1.88333	TRINITY_DN27648_c2_g1	71.2633	83.63	73.54	80.24	93.34	-0.475081
ptc-miR156a_L+1	724.007	548.263	570.73	682.613	930.91	TRINITY_DN32530_c0_g1	10.4933	17.22	13.3633	13.0833	13.1333	-0.473947
ppe-MIR169i-p5_1ss16GT	8.19667	0	1.37667	0	2.88667	TRINITY_DN46454_c1_g1	7.33	11.4433	11.49	14.8	19.43	-0.467708
gra-MIR8674b-p5_2ss11TC18AC	1.48	4.95	4.16333	6.62667	1.48	TRINITY_DN31669_c1_g3	3.55667	2.04	2.22667	2.36	2.10667	-0.457689
ppe-MIR169i-p3_1ss17GT	6.58667	0	0.586667	0	2.08	TRINITY_DN37169_c1_g3	5.85	10.2567	7.07	6.49333	9.66	-0.457129
ppe-MIR169i-p5_1ss16GT	8.19667	0	1.37667	0	2.88667	TRINITY_DN29733_c0_g4	3.36667	3.86667	3.93	3.66333	4.35	-0.451496
csi-miR396f-5p	7523.66	10218.1	8610.73	11773	9092.72	TRINITY_DN29580_c0_g8	131.6	100.923	108.177	116.203	112.337	-0.449805
ppe-MIR169i-p3_1ss17GT	6.58667	0	0.586667	0	2.08	TRINITY_DN44673_c1_g8	98.4333	149.843	168.587	92.64	102.703	-0.449781
ppe-MIR169i-p3_1ss17GT	6.58667	0	0.586667	0	2.08	TRINITY_DN44243_c1_g8	5.16667	6.04333	6.57667	5.06	5.73667	-0.440033
ppe-MIR169i-p5_1ss16GT	8.19667	0	1.37667	0	2.88667	TRINITY_DN44673_c1_g3	10.12	10.9533	12.25	10.4433	11.21	-0.432073
ptc-MIR156l-p3_2ss4TC17TA	0	3.2	19.0333	8.51667	1.61	TRINITY_DN41897_c0_g2	128.347	120.697	121.94	111.947	128.393	-0.426589
ppe-MIR169i-p5_1ss16GT	8.19667	0	1.37667	0	2.88667	TRINITY_DN37878_c0_g5	12.6733	12.43	14.1667	14.28	13.17	-0.422044
ppe-MIR169i-p5_1ss16GT	8.19667	0	1.37667	0	2.88667	TRINITY_DN39804_c3_g9	8.26	13.6067	8.15333	14.1467	18	-0.418735
mtr-MIR2592ao-p5_2ss1AT18TC	2.79	0	6.59667	3.42333	2.15333	TRINITY_DN44535_c0_g3	7.47333	12.6333	10.2433	10.4333	12.72	-0.417359
ppe-MIR169i-p5_1ss16GT	8.19667	0	1.37667	0	2.88667	TRINITY_DN44673_c1_g8	98.4333	149.843	168.587	92.64	102.703	-0.406047
ppe-MIR169i-p3_1ss17GT	6.58667	0	0.586667	0	2.08	TRINITY_DN43086_c0_g2	44.1767	54.7133	79.75	56.09	23.7533	-0.403348
mtr-MIR2603-p3_2ss9AC17AC	43.6567	107.473	204.077	165.457	32.3433	TRINITY_DN24324_c0_g4	6.94333	7.13667	6.97333	8.71333	10.72	-0.399806
ppe-MIR169i-p5_1ss16GT	8.19667	0	1.37667	0	2.88667	TRINITY_DN34856_c1_g6	6.19667	26.4	3.52667	7.43667	8.39667	-0.398687
ppe-MIR169i-p3_1ss17GT	6.58667	0	0.586667	0	2.08	TRINITY_DN39804_c3_g9	8.26	13.6067	8.15333	14.1467	18	-0.392987
ppe-MIR169i-p5_1ss16GT	8.19667	0	1.37667	0	2.88667	TRINITY_DN37647_c0_g1	14.8033	17.38	14.4033	15.9833	17.6733	-0.388091
cas-miR5139_L-1	1.62667	0.89	3.29333	6.22	3.20333	TRINITY_DN44085_c0_g1	5.92667	5.28	5.77333	5.13	5.9	-0.386415
ppe-MIR169i-p3_1ss17GT	6.58667	0	0.586667	0	2.08	TRINITY_DN27648_c2_g1	71.2633	83.63	73.54	80.24	93.34	-0.382031
cas-MIR5139-p3_2ss10AG18TC	33.1533	49.48	42.4167	24.4967	16.7	TRINITY_DN24464_c0_g2	5.90333	3.38667	3.86667	3.93	4.53333	-0.381013
mtr-MIR2602b-p5_2ss7AT18AG	0	2.13333	4.95333	0	0	TRINITY_DN24506_c1_g4	15.89	14.9533	18.3967	23.01	24.1467	-0.376338
PC-3p-44318_495	25.43	23.0267	13.97	11.0933	28.18	TRINITY_DN42805_c2_g2	39.67	38.68	43.6233	42.3867	43.28	-0.373445
ppe-MIR169i-p5_1ss16GT	8.19667	0	1.37667	0	2.88667	TRINITY_DN38794_c1_g2	5.62667	6.39333	7.66333	6.05	4.59333	-0.369988
peu-miR2916_L-2R-3_1ss6AG	1432.09	1394.59	2384.36	2133.55	973.253	TRINITY_DN31449_c0_g9	3.56667	12.81	9.52667	6.80333	13.4133	-0.361784
PC-3p-30509_767	125.333	54.7967	39.24	43.75	143.917	TRINITY_DN42730_c0_g2	7.71667	9.00667	6.94	8.83	7.37667	-0.361651
PC-3p-100894_182	0	0	0	4.92667	0	TRINITY_DN30301_c0_g3	3.38	6.79	6.95	4.71667	7.07333	-0.359904
ppe-MIR169i-p3_1ss17GT	6.58667	0	0.586667	0	2.08	TRINITY_DN42301_c0_g4	43.1467	49.3833	51.4833	42.6067	52.8833	-0.356257
ppe-MIR169i-p5_1ss16GT	8.19667	0	1.37667	0	2.88667	TRINITY_DN38050_c3_g1	21.7933	22.02	27.08	23.49	22.59	-0.352426
mtr-MIR2592ay-p5_2ss6AG17CG_2	37.6367	297.06	420.17	285.253	80.05	TRINITY_DN35276_c4_g2	7.75	7.96667	7.44667	9.22667	9.45	-0.339658
ppe-MIR169i-p3_1ss17GT	6.58667	0	0.586667	0	2.08	TRINITY_DN39087_c0_g3	29.3633	30.9433	34.2	28.89	30.71	-0.339492
ppe-MIR169i-p5_1ss16GT	8.19667	0	1.37667	0	2.88667	TRINITY_DN37579_c0_g5	3.77333	3.84333	3.46	4.79667	3.99667	-0.336069
PC-3p-27079_883	96.95	64.4833	39.06	29.9133	128.88	TRINITY_DN42730_c0_g2	7.71667	9.00667	6.94	8.83	7.37667	-0.335783
cas-MIR5139-p3_2ss10AG18TC	33.1533	49.48	42.4167	24.4967	16.7	TRINITY_DN38304_c0_g2	6.18333	5.84333	7.49333	7.73	6.62333	-0.331967
gma-miR5037b_L-1R-1_1ss18TA	6.85667	5.89667	26.56	6.09	6.99667	TRINITY_DN40870_c0_g1	5.16667	10.3233	6.74	8.45	7.77	-0.315142
ppe-MIR169i-p5_1ss16GT	8.19667	0	1.37667	0	2.88667	TRINITY_DN35545_c0_g2	41.5767	40.38	42.7067	47.4333	44.61	-0.309783
ppe-MIR169i-p5_1ss16GT	8.19667	0	1.37667	0	2.88667	TRINITY_DN25851_c0_g2	65.1367	73.2967	73.4733	62.9433	72.7667	-0.306293
cas-MIR5139-p3_2ss9AG18GC	0	1.37	0	3.01	3.42	TRINITY_DN43578_c2_g1	65.8333	79.1267	85.2433	76.2033	66.5233	-0.305398
ppe-MIR169i-p5_1ss16GT	8.19667	0	1.37667	0	2.88667	TRINITY_DN42301_c0_g4	43.1467	49.3833	51.4833	42.6067	52.8833	-0.3034
ppe-MIR169i-p5_1ss16GT	8.19667	0	1.37667	0	2.88667	TRINITY_DN43855_c0_g2	14.6233	15.4833	14.2767	15.4733	16.33	-0.291
PC-5p-115327_154	20.28	12.8833	7.30333	5.36	22.17	TRINITY_DN24873_c3_g4	17.3833	18.0133	19.0467	14.7867	13.94	-0.290825
ppe-MIR169i-p3_1ss17GT	6.58667	0	0.586667	0	2.08	TRINITY_DN37579_c0_g5	3.77333	3.84333	3.46	4.79667	3.99667	-0.283567
ppe-MIR169i-p3_1ss17GT	6.58667	0	0.586667	0	2.08	TRINITY_DN26727_c0_g2	12.9467	12.24	13.8633	15.1133	11.9067	-0.28352
ptc-miR2111a	5.85667	4.62	11.7867	1.88333	6.16333	TRINITY_DN45331_c0_g3	14.2767	16.7467	16.1733	18.8133	21.27	-0.282791
ath-MIR472-p3_2ss6TG18AG	102606	67418.1	84926.3	67090.3	79549.3	TRINITY_DN40146_c0_g5	9.81667	12.6733	9.63333	9.40667	7.53	-0.282251
stu-MIR8005c-p3	4.61667	2.00333	0	3.18667	6.69667	TRINITY_DN25005_c0_g3	15.0967	11.42	13.14	11.4833	10.1067	-0.271554
ppe-MIR169i-p5_1ss16GT	8.19667	0	1.37667	0	2.88667	TRINITY_DN39087_c0_g3	29.3633	30.9433	34.2	28.89	30.71	-0.269099
gma-miR171k-3p_2ss11CT19AT	2137.1	2983.1	2201.04	2597.13	2512.77	TRINITY_DN23484_c2_g1	22.8333	17.16	19.9267	27.7033	23.2433	-0.267814
mtr-miR164a_R-2	8.57333	6.11	1.92667	13.6433	9.28	TRINITY_DN45465_c1_g2	8.69	6.25	7.12333	6.07333	5.46667	-0.263872
ppe-MIR169i-p5_1ss16GT	8.19667	0	1.37667	0	2.88667	TRINITY_DN28932_c0_g1	27.1333	31.7833	30.0133	26.2167	32.9867	-0.257291
ppe-MIR169i-p5_1ss16GT	8.19667	0	1.37667	0	2.88667	TRINITY_DN41932_c0_g3	12.21	14.9433	10.8267	13.3633	15.8033	-0.245421
ptc-MIR156l-p3_2ss4TC17TA	0	3.2	19.0333	8.51667	1.61	TRINITY_DN36450_c0_g2	11.4233	9.67	10.1533	9.53333	9.70333	-0.238279
mtr-miR171d	3830.99	3753.55	4467.52	3944.89	3316.62	TRINITY_DN27835_c0_g1	8.42333	11.6067	11.51	10.0333	12.6033	-0.234003
ppe-MIR169i-p5_1ss16GT	8.19667	0	1.37667	0	2.88667	TRINITY_DN45069_c0_g3	40.9567	43.0233	47.4133	40.4	45.54	-0.224799
ppe-MIR169i-p5_1ss16GT	8.19667	0	1.37667	0	2.88667	TRINITY_DN31433_c0_g1	17.8067	17.4167	17.4333	22.3067	22.46	-0.221277
hbr-MIR166a-p3_2ss6AG17GA	1.39667	0	3.95667	3.70667	1.48	TRINITY_DN33708_c0_g1	5.48333	14.7167	7.32	15.7133	20.8933	-0.219863
mtr-miR166c_R-2	513.02	338.943	508.76	663.027	355.76	TRINITY_DN34794_c0_g2	9.06667	11.7133	11.8867	13.09	15.2133	-0.214728
csi-miR396f-5p	7523.66	10218.1	8610.73	11773	9092.72	TRINITY_DN34211_c2_g3	2.87333	5.01667	6.03333	2.49667	3.31333	-0.204111
ppe-MIR169i-p3_2ss1CT19GT	13.0233	0	0	0	1.88333	TRINITY_DN26727_c0_g2	12.9467	12.24	13.8633	15.1133	11.9067	-0.201524
ppe-MIR169i-p5_1ss16GT	8.19667	0	1.37667	0	2.88667	TRINITY_DN28736_c5_g3	36.7633	40.1167	32.69	38.3133	37.28	-0.199874
cas-MIR5139-p3_2ss10AG18TC	33.1533	49.48	42.4167	24.4967	16.7	TRINITY_DN32101_c1_g2	48.1967	35.86	41.3767	38.3233	40.4333	-0.195668
mtr-miR171d	3830.99	3753.55	4467.52	3944.89	3316.62	TRINITY_DN38636_c0_g5	3.37333	6.33333	5.61667	4.71	6.17667	-0.191588
ahy-miR160-5p_L+1_1ss16AT	15.4267	27.9367	26.8167	26.29	24.3833	TRINITY_DN39928_c3_g4	2.99667	2.35667	3.00667	3.35667	2.30333	-0.191505
peu-miR2916_L-2R-3_1ss6AG	1432.09	1394.59	2384.36	2133.55	973.253	TRINITY_DN37690_c0_g2	46.1367	64.7033	60.1267	50.36	60.9867	-0.174886
ptc-MIR169o-p5_2ss1AC17TC	0.61	0	0	1.71	0	TRINITY_DN44254_c0_g1	23.7167	28.6533	37.37	29.2067	25.56	-0.169047
PC-3p-66331_303	22.4933	15.2267	9.06667	6.95333	19.1133	TRINITY_DN44551_c1_g4	42.5867	45.11	39.3367	55.8467	53.6833	-0.165621
PC-3p-41728_531	51.8967	19.36	15.46	30.1933	49.44	TRINITY_DN38304_c0_g1	19.9667	16.7	22.45	20.1733	18.5167	-0.159751
mtr-miR171d	3830.99	3753.55	4467.52	3944.89	3316.62	TRINITY_DN23484_c2_g1	22.8333	17.16	19.9267	27.7033	23.2433	-0.147404
hbr-miR396a_R-3	6.53	14.0067	12.89	22.65	8.35667	TRINITY_DN31925_c0_g6	12.6733	9.14333	10.66	12.13	11.7	-0.138643
mtr-miR408-3p_L-1R-2	2.79	2.88	0.706667	1.01333	0.463333	TRINITY_DN42147_c0_g1	7.28333	10.33	10.5467	8.15	8.72333	-0.137885
ppe-MIR169i-p3_1ss17GT	6.58667	0	0.586667	0	2.08	TRINITY_DN38370_c1_g6	7.18333	7.60667	6.22	8.17333	4.95333	-0.135429
ppe-MIR169i-p3_2ss1CT19GT	13.0233	0	0	0	1.88333	TRINITY_DN45174_c1_g1	74.2367	67.5867	71.5533	89.8033	82.0533	-0.134839
PC-3p-90001_209	10.34	9.39667	3.64667	14.0633	35.22	TRINITY_DN42730_c0_g2	7.71667	9.00667	6.94	8.83	7.37667	-0.129907
ppe-MIR169i-p3_2ss1CT19GT	13.0233	0	0	0	1.88333	TRINITY_DN36433_c1_g5	8.46667	8.22	7.98333	9.44333	10.88	-0.12545
mtr-miR156a_L+1R-1	699.107	266.267	560.12	479.52	541.09	TRINITY_DN40091_c1_g7	18.2767	18.27	13.0433	11.71	13.2033	-0.117036
ppe-MIR169i-p5_1ss16GT	8.19667	0	1.37667	0	2.88667	TRINITY_DN30863_c2_g1	7.27	7.12	7.68333	7.38	7.36333	-0.115378
ath-miR858b	4623.76	12913	10575.7	8712.67	8393.89	TRINITY_DN31679_c2_g2	6.02333	4.79667	7.81	5.21	5.62333	-0.103844
hbr-MIR166a-p3_2ss6AG17GA	1.39667	0	3.95667	3.70667	1.48	TRINITY_DN46459_c1_g1	96.6433	104.787	107.747	90.9033	95.06	-0.102217
ppe-MIR169i-p3_2ss1CT19GT	13.0233	0	0	0	1.88333	TRINITY_DN41819_c0_g4	103.55	102.56	107.557	100.9	108.487	-0.087757
mtr-MIR2592ao-p5_2ss1AT18TC	2.79	0	6.59667	3.42333	2.15333	TRINITY_DN39111_c0_g4	7.04667	6.21333	6.13667	7.42667	6.85	-0.0865506
mtr-miR397-5p_R-2_1ss10GC	4.54333	11.7267	5.20333	1.01333	0.646667	TRINITY_DN24399_c1_g7	7.28	25.5	26.44	18.5733	36.38	-0.0843698
gra-MIR8674b-p5_2ss11TC18AC	1.48	4.95	4.16333	6.62667	1.48	TRINITY_DN23897_c0_g4	14.09	10.03	8.89333	12.8967	10.13	-0.0819404
ptc-MIR474a-p3_1ss7GC	19.2833	1.77667	0	2.31667	0	TRINITY_DN27905_c1_g2	12.0267	11.7967	11.64	12.75	12.43	-0.0742096
ppe-MIR169i-p5_1ss16GT	8.19667	0	1.37667	0	2.88667	TRINITY_DN40647_c2_g5	137.59	142.9	144.153	149.183	200.937	-0.0689418
hbr-miR396a_R-3	6.53	14.0067	12.89	22.65	8.35667	TRINITY_DN29182_c0_g1	11.8133	14.8567	18.26	14.26	18.81	-0.0597571
ptc-MIR156l-p3_2ss4TC17TA	0	3.2	19.0333	8.51667	1.61	TRINITY_DN37498_c1_g5	17.0233	30.85	23.3433	50.5833	42.37	-0.0484308
ppe-MIR169i-p5_1ss16GT	8.19667	0	1.37667	0	2.88667	TRINITY_DN40301_c0_g1	30.9367	32.2833	30.9467	31.5233	38.12	-0.0480793
ptc-MIR156l-p3_2ss4TC17TA	0	3.2	19.0333	8.51667	1.61	TRINITY_DN35730_c0_g1	28.06	21.7833	23.6333	17.2	17.0933	-0.0276881
mtr-miR397-5p_1ss2CA	51.3767	387.11	130.98	72.16	40.0933	TRINITY_DN33270_c5_g2	12.76	11.0133	12.0133	10.8133	9.64333	-0.0131613
mtr-miR397-5p_1ss10GC	94.3167	472.833	270.567	173.907	160.973	TRINITY_DN40388_c0_g2	53.1267	59.5333	54.1933	67.3733	63.0133	-0.00720687
ptc-miR171j_R+1	1437.3	2021.51	2576.61	3066.66	1653.93	TRINITY_DN35708_c0_g1	7.09667	8.05333	8.8	6.58333	7.38	-0.00445474
ptc-MIR156l-p3_2ss4TC17TA	0	3.2	19.0333	8.51667	1.61	TRINITY_DN32611_c3_g2	26.47	24.3467	25.7233	25.08	25.4067	-0.00428456
ptc-MIR156l-p3_2ss4TC17TA	0	3.2	19.0333	8.51667	1.61	TRINITY_DN32611_c3_g2	26.47	24.3467	25.7233	25.08	25.4067	-0.00428456
ppe-MIR169i-p5_1ss16GT	8.19667	0	1.37667	0	2.88667	TRINITY_DN43295_c1_g1	336.273	356.053	318.413	339.257	424.39	-0.00362731
ppe-MIR169i-p5_1ss16GT	8.19667	0	1.37667	0	2.88667	TRINITY_DN43295_c1_g1	336.273	356.053	318.413	339.257	424.39	-0.00362731
