# Supplementary material for: Integration of small RNA, degradome, and transcriptome sequencing data illustrates the mechanism of low phosphorus adaptation in Camellia oleifera
Source: Front Plant Sci. 2022 Aug 1;13:932926. doi: 10.3389/fpls.2022.932926 (PMC9377520; doi:10.3389/fpls.2022.932926)
Supplement: Supplementary file 1 [file Data_Sheet_1.ZIP › Supplementary materials/Supplementary Table S2. The annotation and expression level of unigenes .xlsx]

## Sheet: Sheet1
Gene_ID	Length	Trans_ID	Annotation	Name	swissprot_description	GO_Term	NOG	KOEntry	KODescription	EC	KEGG_Pathway	Pfam_description	LP_R_CK1	LP_R_CK2	LP_R_CK3	LP_R_1d1	LP_R_1d2	LP_R_1d3	LP_R_3d1	LP_R_3d2	LP_R_3d3	LP_R_30d1	LP_R_30d2	LP_R_30d3	count.LP_R_CK1	count.LP_R_CK2	count.LP_R_CK3	count.LP_R_1d1	count.LP_R_1d2	count.LP_R_1d3	count.LP_R_3d1	count.LP_R_3d2	count.LP_R_3d3	count.LP_R_30d1	count.LP_R_30d2	count.LP_R_30d3
TRINITY_DN34830_c0_g1	251	TRINITY_DN34830_c0_g1_i1;TRINITY_DN34830_c0_g1_i2;TRINITY_DN34830_c0_g1_i3	-	-	-	-	-	-	-	-	-	-	11.94	9.51	6.93	10.84	4.67	7.61	3.23	4.99	6.36	6.26	9.44	1.58	32	24	20	27	11	18	6	11	16	11	22	4
TRINITY_DN28997_c0_g8	229	TRINITY_DN28997_c0_g8_i1	-	-	-	-	-	-	-	-	-	-	0.79	0.41	0	1.29	0.43	0.45	0.41	0.4	0	0	0	0	2	1	0	3	1	1	1	1	0	0	0	0
TRINITY_DN44645_c0_g1	237	TRINITY_DN44645_c0_g1_i1	-	-	-	-	-	-	-	-	-	-	12.23	9.37	7.92	8.91	5.79	12.13	6.63	10.24	13.35	4.93	7.13	5.4	34	25	23	23	15	30	18	28	36	8	19	14
TRINITY_DN31732_c0_g2	562	TRINITY_DN31732_c0_g2_i1;TRINITY_DN31732_c0_g2_i2;TRINITY_DN31732_c0_g2_i3;TRINITY_DN31732_c0_g2_i4;TRINITY_DN31732_c0_g2_i5;TRINITY_DN31732_c0_g2_i6	-	-	-	-	-	-	-	-	-	-	6.68	8.01	9.53	7.22	7.88	5.63	8.55	7.83	11.95	9.7	7.62	7.95	74	119	144	96	111	74	108	126	183.07	84	117	91.1
TRINITY_DN23758_c1_g1	439	TRINITY_DN23758_c1_g1_i1;TRINITY_DN23758_c1_g1_i2;TRINITY_DN23758_c1_g1_i3;TRINITY_DN23758_c1_g1_i4;TRINITY_DN23758_c1_g1_i5	RecName: Full=40S ribosomal protein S11	RPS11	40S ribosomal protein S11 OS=Bos taurus GN=RPS11 PE=2 SV=3	GO:0003735(structural constituent of ribosome);GO:0006412(translation);GO:0022627(cytosolic small ribosomal subunit)	COG0186(One of the primary rRNA binding proteins, it binds specifically to the 5'-end of 16S ribosomal)	K02949	small subunit ribosomal protein S11e	-	vcn03010(Ribosome)	A0A0A1N213.1 PF00366.18;Ribosomal_S17;	0.46	1.24	8.53	4.86	0.96	2.33	0.08	0.46	3.83	0.25	0.15	0	4	13	66	32	10	7	1	4	17	2	2	0
TRINITY_DN37944_c0_g2	838	TRINITY_DN37944_c0_g2_i1	Zinc finger protein [Actinidia chinensis var. chinensis]	zpr1	Zinc finger protein ZPR1 homolog OS=Dictyostelium discoideum GN=zpr1 PE=3 SV=1	GO:0005634(nucleus);GO:0005737(cytoplasm)	COG1779(zinc ion binding)	NA	NA	NA	NA(NA)	D7T9K7.1 PF03367.11;zf-ZPR1;	11.7	11.36	16.89	10.19	12.77	9.93	12.83	14.71	15.06	10.86	10.7	9.84	416	395	555.71	330	436.68	327	437	530	534	243	386	321
TRINITY_DN33191_c1_g2	622	TRINITY_DN33191_c1_g2_i1;TRINITY_DN33191_c1_g2_i2;TRINITY_DN33191_c1_g2_i3;TRINITY_DN33191_c1_g2_i4	Serine--tRNA ligase [Actinidia chinensis var. chinensis]	-	-	GO:0003674(molecular_function);GO:0005634(nucleus);GO:0008150(biological_process)	ENOG410YY1T(NA)	-	-	-	-	-	11.38	12.21	20.43	16.27	22.08	20.79	23.72	18.34	19.29	20.75	19.46	26.01	259	274	437	343	484	442	525	426	445	295	447	556
TRINITY_DN45225_c1_g1	1758	TRINITY_DN45225_c1_g1_i1;TRINITY_DN45225_c1_g1_i10;TRINITY_DN45225_c1_g1_i11;TRINITY_DN45225_c1_g1_i12;TRINITY_DN45225_c1_g1_i13;TRINITY_DN45225_c1_g1_i14;TRINITY_DN45225_c1_g1_i15;TRINITY_DN45225_c1_g1_i16;TRINITY_DN45225_c1_g1_i17;TRINITY_DN45225_c1_g1_i18;TRINITY_DN45225_c1_g1_i19;TRINITY_DN45225_c1_g1_i2;TRINITY_DN45225_c1_g1_i3;TRINITY_DN45225_c1_g1_i4;TRINITY_DN45225_c1_g1_i5;TRINITY_DN4522…	putative LRR receptor-like serine/threonine-protein kinase [Vitis vinifera]	ALY1	Protein ALWAYS EARLY 1 OS=Arabidopsis thaliana GN=ALY1 PE=2 SV=2	GO:0004674(protein serine/threonine kinase activity);GO:0005886(plasma membrane)	COG0515(Serine Threonine protein kinase);COG4886(leucine Rich Repeat)	NA	NA	NA	NA(NA)	F6H1S5.1 PF11721.6;Malectin;	36.33	43.93	25.95	45.27	31.33	33.58	31.47	36.37	39.13	33.43	39.68	24.32	1161	1561	686	1236	976	950	906	1200	1210	638	1477	757
TRINITY_DN22602_c3_g9	867	TRINITY_DN22602_c3_g9_i1	PREDICTED: 60S ribosomal protein L7a-2-like [Raphanus sativus]	RPL7AA	60S ribosomal protein L7a-1 OS=Arabidopsis thaliana GN=RPL7AA PE=2 SV=2	GO:0000470(maturation of LSU-rRNA);GO:0003723(RNA binding);GO:0006412(translation);GO:0022625(cytosolic large ribosomal subunit)	COG1358((ribosomal) protein)	K02936	large subunit ribosomal protein L7Ae	-	bna03010(Ribosome)	B3RP05.1 PF01248.24;Ribosomal_L7Ae;	0.16	6.38	25.05	0.15	0.08	2.06	0.51	0.4	2.21	0.13	0.05	0.09	6	232	861	5	3	71	18	15	82	3	2	3
TRINITY_DN40879_c1_g1	493	TRINITY_DN40879_c1_g1_i1;TRINITY_DN40879_c1_g1_i2	Histidine--tRNA ligase [Actinidia chinensis var. chinensis]	At3g46100	Histidine--tRNA ligase, chloroplastic/mitochondrial OS=Arabidopsis thaliana GN=At3g46100 PE=2 SV=1	GO:0004821(histidine-tRNA ligase activity);GO:0005737(cytoplasm);GO:0006427(histidyl-tRNA aminoacylation)	COG0124(Histidyl-trna synthetase)	K01892	histidyl-tRNA synthetase	EC:6.1.1.21	nta00970(Aminoacyl-tRNA biosynthesis)	-	47.06	38.92	17.11	43.68	34.94	39.65	26.38	34.72	41.88	37.29	37.96	35.05	343	281	128	308	243	267	198	257	309	160	277	250
TRINITY_DN38763_c0_g2	677	TRINITY_DN38763_c0_g2_i1;TRINITY_DN38763_c0_g2_i2;TRINITY_DN38763_c0_g2_i3	Protein of unknown function DUF2039 protein [Actinidia chinensis var. chinensis]	C9orf85	Uncharacterized protein C9orf85 OS=Homo sapiens GN=C9orf85 PE=1 SV=1	GO:0005634(nucleus);GO:0008150(biological_process)	ENOG4111SCC(Chromosome 9 open reading frame 85)	-	-	-	-	W9R9K7.1 PF10217.7;DUF2039;	26.58	23.22	30.49	20.79	24.25	23.68	21.88	21.19	23.62	26.96	25.05	28.52	704	601	746	503	615	580	556	559	624	447	670	695
TRINITY_DN24673_c2_g4	260	TRINITY_DN24673_c2_g4_i1	-	-	-	-	-	-	-	-	-	-	0	0	0	0	0	0	0	0	0	0	0	0	0	0	0	0	0	0	0	0	0	0	0	0
TRINITY_DN38229_c0_g4	250	TRINITY_DN38229_c0_g4_i1	-	-	-	-	-	-	-	-	-	-	5.04	7.87	3.44	4.26	1.16	6.47	1.47	2.19	3.34	1.23	4.5	1.54	14	21	10	11	3	16	4	6	9	2	12	4
TRINITY_DN43670_c0_g2	531	TRINITY_DN43670_c0_g2_i1;TRINITY_DN43670_c0_g2_i2;TRINITY_DN43670_c0_g2_i3	-	-	-	-	-	-	-	-	-	-	1.44	1.69	3.65	2.27	1.71	0.81	2.03	1.19	2.57	1.85	1.64	1.44	24	28	41	20	28.32	13	18	22	45	12	21	23.86
TRINITY_DN36408_c0_g2	298	TRINITY_DN36408_c0_g2_i1;TRINITY_DN36408_c0_g2_i2;TRINITY_DN36408_c0_g2_i3	-	-	-	-	-	-	-	-	-	-	186.31	265.81	154.25	268.91	356.45	187.25	380.1	335.88	65.28	306.09	333.37	399.78	684	958	534	910.18	1218	638	1407.7	1186	250	665	1171	1349
TRINITY_DN30824_c0_g4	2452	TRINITY_DN30824_c0_g4_i1;TRINITY_DN30824_c0_g4_i2	Clathrin assembly protein [Actinidia chinensis var. chinensis]	At4g32285	Probable clathrin assembly protein At4g32285 OS=Arabidopsis thaliana GN=At4g32285 PE=1 SV=2	GO:0005634(nucleus);GO:0005829(cytosol);GO:0005886(plasma membrane)	ENOG410XQ90(Clathrin assembly protein)	NA	NA	NA	NA(NA)	K4CKL1.1 PF07651.14;ANTH;	23.92	20.77	13.92	22.51	21.96	20.85	22.94	20.22	19.43	21.78	21.83	25.11	3010.71	2560	1592.58	2568.12	2667.61	2445	2758.69	2584.48	2441.17	1744.45	2818	2886.54
TRINITY_DN31613_c3_g1	219	TRINITY_DN31613_c3_g1_i1;TRINITY_DN31613_c3_g1_i2;TRINITY_DN31613_c3_g1_i3;TRINITY_DN31613_c3_g1_i4;TRINITY_DN31613_c3_g1_i5	-	-	-	-	-	-	-	-	-	-	11.12	20.73	15.59	24.26	17.36	10.4	19.16	18.84	22.6	18.98	11.37	20.31	22	39	30	43	31.63	18	37	36	43	22	21.67	36.3
TRINITY_DN31707_c0_g2	230	TRINITY_DN31707_c0_g2_i1;TRINITY_DN31707_c0_g2_i2;TRINITY_DN31707_c0_g2_i3	-	-	-	-	-	-	-	-	-	-	16.75	15.37	14.58	9.65	13.97	8.68	14.89	18.2	12.64	5.15	14.6	7.8	35	30	29	17	27	15	28	35	24	6	28	14
TRINITY_DN32778_c0_g3	357	TRINITY_DN32778_c0_g3_i1;TRINITY_DN32778_c0_g3_i2	PREDICTED: ras-related protein RABA1c-like [Gossypium hirsutum]	RIC2	Ras-related protein RIC2 OS=Oryza sativa subsp. japonica GN=RIC2 PE=2 SV=2	GO:0003924(GTPase activity);GO:0005525(GTP binding);GO:0005829(cytosol);GO:0005886(plasma membrane);GO:0009506(plasmodesma);GO:0015031(protein transport);GO:0031901(early endosome membrane);GO:0032588(trans-Golgi network membrane);GO:0042546(cell wall biogenesis)	COG1100(GTP-binding Protein)	K07904	Ras-related protein Rab-11A	-	cit04144(Endocytosis)	D8RE14.1 PF00071.20;Ras;	29.31	33.74	17.48	23.99	26.19	28.17	33.71	26.4	21.25	33.88	29.56	42.31	210	236	131	164	181	185	240	186	146	146	201	284
TRINITY_DN46256_c1_g1	563	TRINITY_DN46256_c1_g1_i1;TRINITY_DN46256_c1_g1_i10;TRINITY_DN46256_c1_g1_i11;TRINITY_DN46256_c1_g1_i12;TRINITY_DN46256_c1_g1_i13;TRINITY_DN46256_c1_g1_i2;TRINITY_DN46256_c1_g1_i3;TRINITY_DN46256_c1_g1_i4;TRINITY_DN46256_c1_g1_i5;TRINITY_DN46256_c1_g1_i6;TRINITY_DN46256_c1_g1_i7;TRINITY_DN46256_c1_g1_i8;TRINITY_DN46256_c1_g1_i9	-	-	-	-	-	-	-	-	-	-	18.63	22.94	19.28	14.89	18.09	12.2	10.66	19.74	15.77	19.84	16.72	17.93	84.85	92.82	101.08	79.37	88.88	55	58.84	82.85	64.39	59.18	81	75.44
TRINITY_DN41437_c1_g3	328	TRINITY_DN41437_c1_g3_i1	-	-	-	-	-	-	-	-	-	-	13.25	19.42	33.19	14.01	20.83	18.81	17.18	19.39	23.31	20.67	16.5	21.29	92	131	234	91	137	118	116	135	161	85	110	139
TRINITY_DN30125_c3_g1	1161	TRINITY_DN30125_c3_g1_i1;TRINITY_DN30125_c3_g1_i2	tryptophan synthase alpha chain [Camellia sinensis]	TSA1	Tryptophan synthase alpha chain, chloroplastic OS=Arabidopsis thaliana GN=TSA1 PE=1 SV=1	GO:0000162(tryptophan biosynthetic process);GO:0004834(tryptophan synthase activity);GO:0005737(cytoplasm);GO:0009507(chloroplast);GO:0030170(pyridoxal phosphate binding)	COG0159(The alpha subunit is responsible for the aldol cleavage of indoleglycerol phosphate to indole and glyceraldehyde 3- phosphate (By similarity))	K01695	tryptophan synthase alpha chain	EC:4.2.1.20	nnu00260(Glycine, serine and threonine metabolism);nnu00400(Phenylalanine, tyrosine and tryptophan biosynthesis)	V4TUM1.1 PF00290.18;Trp_syntA;	9.01	5.82	10.17	11.27	14.72	14.23	16.08	9.75	9.42	9.98	10.81	13.55	484	306	497	550	762	710	826	524	501	339	592	663
TRINITY_DN21558_c0_g1	211	TRINITY_DN21558_c0_g1_i1	-	-	-	-	-	-	-	-	-	-	0	2.61	0.98	0	0.53	0	0	6.1	0.52	0	0	0	0	5	2	0	1	0	0	12	1	0	0	0
TRINITY_DN26966_c2_g3	398	TRINITY_DN26966_c2_g3_i1	MICOS complex subunit like [Actinidia chinensis var. chinensis]	-	-	GO:0005739(mitochondrion)	ENOG4112535(Mitochondrial inner membrane organizing system)	NA	NA	NA	NA(NA)	D7U9C9.1 PF04418.10;DUF543;	78.7	57.42	91.63	71.42	95.92	83.53	122.28	81.69	76.79	72.61	80.54	112.64	851	605	969	715	989	824	1278	890	828	477	855	1135
TRINITY_DN34549_c0_g5	207	TRINITY_DN34549_c0_g5_i1	-	-	-	-	-	-	-	-	-	-	1.05	1.65	0.52	1.73	4.49	1.17	1.62	1.6	2.73	2.61	4.23	1.7	2	3	1	3	8	2	3	3	5	3	8	3
TRINITY_DN44322_c0_g2	432	TRINITY_DN44322_c0_g2_i1;TRINITY_DN44322_c0_g2_i2;TRINITY_DN44322_c0_g2_i3;TRINITY_DN44322_c0_g2_i4;TRINITY_DN44322_c0_g2_i5;TRINITY_DN44322_c0_g2_i6;TRINITY_DN44322_c0_g2_i7	-	-	-	-	-	-	-	-	-	-	7.12	4.57	1.34	2.42	5.06	6.92	6.51	4.41	2.8	9.72	9.56	13.85	52	34	10	19	36	41	43.17	33	22	43	56	82
TRINITY_DN35900_c2_g2	243	TRINITY_DN35900_c2_g2_i1	-	-	-	-	-	-	-	-	-	-	11.05	4.52	1.6	5.71	6.46	4.88	4.45	4.76	6.2	12.08	10.52	5.02	33	13	5	15.88	18	13	13	14	18	21	30	14
TRINITY_DN28007_c0_g1	497	TRINITY_DN28007_c0_g1_i1	Protein of unknown function DUF538 protein [Actinidia chinensis var. chinensis]	At5g01610	Uncharacterized protein At5g01610 OS=Arabidopsis thaliana GN=At5g01610 PE=1 SV=1	GO:0003674(molecular_function);GO:0005575(cellular_component);GO:0008150(biological_process)	ENOG4111MYN(Protein of unknown function, DUF538)	-	-	-	-	B9SL04.1 PF04398.10;DUF538;	6.66	6.38	10.58	15.22	16.46	12.83	22.21	13.42	11.08	17.79	14.33	21.66	109	102	165	229	258	193	350	222	181	180	234	328
TRINITY_DN41186_c0_g3	3547	TRINITY_DN41186_c0_g3_i1;TRINITY_DN41186_c0_g3_i2;TRINITY_DN41186_c0_g3_i3;TRINITY_DN41186_c0_g3_i4;TRINITY_DN41186_c0_g3_i5;TRINITY_DN41186_c0_g3_i6	Ubiquitin-conjugating enzyme like [Actinidia chinensis var. chinensis]	UBC23	Probable ubiquitin-conjugating enzyme E2 23 OS=Arabidopsis thaliana GN=UBC23 PE=1 SV=1	GO:0005737(cytoplasm);GO:0031625(ubiquitin protein ligase binding);GO:0061630(ubiquitin protein ligase activity)	ENOG410XQ7W(ubiquitin-conjugating enzyme)	K10581	ubiquitin-conjugating enzyme E2 O	EC:2.3.2.24	vvi04120(Ubiquitin mediated proteolysis)	A0A0D2VZU3.1 PF00179.24;UQ_con;	6.02	5.83	5.26	6.31	6.69	6.86	6.7	5.45	5.59	5.95	6.46	8.51	1052	1016	850	1021	1151	1138	1137	1002	987	671	1180	1394
TRINITY_DN31834_c0_g2	1150	TRINITY_DN31834_c0_g2_i1;TRINITY_DN31834_c0_g2_i2	anthocyanidin synthase [Camellia sinensis]	ANT17	Leucoanthocyanidin dioxygenase OS=Petunia hybrida GN=ANT17 PE=2 SV=1	GO:0009718(anthocyanin-containing compound biosynthetic process);GO:0010023(proanthocyanidin biosynthetic process);GO:0051213(dioxygenase activity)	COG3491(2OGFe(II) oxygenase)	K05277	anthocyanidin synthase	EC:1.14.20.4	vvi00941(Flavonoid biosynthesis)	A0A022QN05.1 PF03171.18;2OG-FeII_Oxy;	0.23	0.08	0.02	1.8	1.8	3.63	2.44	0.74	0.49	0.86	0.72	2.39	12	4	1	83	77	166	120	40	26	29	39	116
TRINITY_DN45144_c0_g2	273	TRINITY_DN45144_c0_g2_i1;TRINITY_DN45144_c0_g2_i2;TRINITY_DN45144_c0_g2_i3	hypothetical protein Ccrd_004832 [Cynara cardunculus var. scolymus]	At2g33840	Tyrosine--tRNA ligase 1, cytoplasmic OS=Arabidopsis thaliana GN=At2g33840 PE=2 SV=1	GO:0004832(valine-tRNA ligase activity);GO:0005829(cytosol);GO:0006438(valyl-tRNA aminoacylation)	COG0162(Catalyzes the attachment of tyrosine to tRNA(Tyr) in a two-step reaction tyrosine is first activated by ATP to form Tyr- AMP and then transferred to the acceptor end of tRNA(Tyr) (By similarity))	K01866	tyrosyl-tRNA synthetase	EC:6.1.1.1	ath00970(Aminoacyl-tRNA biosynthesis)	U7DXL2.1 PF00579.23;tRNA-synt_1b;	27.95	21.75	30.62	25.87	28.45	28.03	29.23	21.34	29.25	18.36	25.67	22.02	94	70	109	81	89	83	96	70	95	36	83	68
TRINITY_DN26313_c1_g5	862	TRINITY_DN26313_c1_g5_i1	Chaperone protein like [Actinidia chinensis var. chinensis]	-	-	GO:0003674(molecular_function);GO:0005739(mitochondrion);GO:0008150(biological_process)	ENOG410YZ8F(Pfam:DUF584)	-	-	-	-	K4BI37.1 PF04520.11;Senescence_reg;	4.8	5.13	9.15	5.06	5.69	8.36	4.24	2.54	2.01	5.81	4.86	8.12	177	185	312	170	202	286	150	95	74	135	182	275
TRINITY_DN26373_c1_g5	457	TRINITY_DN26373_c1_g5_i1;TRINITY_DN26373_c1_g5_i2	PREDICTED: 60S ribosomal protein L4-like [Gossypium raimondii]	RPL4	60S ribosomal protein L4 OS=Prunus armeniaca GN=RPL4 PE=2 SV=1	GO:0003735(structural constituent of ribosome);GO:0022625(cytosolic large ribosomal subunit)	COG0088(One of the primary rRNA binding proteins, this protein initially binds near the 5'-end of the 23S rRNA. It is important during the early stages of 50S assembly. It makes multiple contacts with different domains of the 23S rRNA in the assembled 50S subunit and ribosome (By similarity))	K02930	large subunit ribosomal protein L4e	-	gra03010(Ribosome)	F6HQV3.1 PF00573.20;Ribosomal_L4;	260.89	187.59	189.04	220.12	213.26	203.75	304.57	180.2	183.87	215.14	199.33	249.24	3627	2542.99	2524	2820	2837	2598.99	4087	2529	2550	1837	2747	3217.01
TRINITY_DN28539_c0_g3	483	TRINITY_DN28539_c0_g3_i1;TRINITY_DN28539_c0_g3_i2;TRINITY_DN28539_c0_g3_i3	PREDICTED: pyruvate dehydrogenase E1 component subunit beta-3, chloroplastic [Juglans regia]	E1-BETA-2	Pyruvate dehydrogenase E1 component subunit beta-3, chloroplastic OS=Arabidopsis thaliana GN=E1-BETA-2 PE=2 SV=1	GO:0004739(pyruvate dehydrogenase (acetyl-transferring) activity);GO:0004802(transketolase activity);GO:0006096(glycolytic process);GO:0008270(zinc ion binding);GO:0009507(chloroplast);GO:0009941(chloroplast envelope);GO:0048868(pollen tube development);GO:0055114(oxidation-reduction process)	COG0022(Dehydrogenase, E1 component)	K00162	pyruvate dehydrogenase E1 component beta subunit	EC:1.2.4.1	cic00010(Glycolysis / Gluconeogenesis);cic00020(Citrate cycle (TCA cycle));cic00620(Pyruvate metabolism)	-	8.06	14.42	6.49	15.89	19.95	19.75	22.69	14.77	9.27	14.83	18.12	30.04	40	50	32	47	69	53	84	49	48	34	58	78
TRINITY_DN23753_c0_g1	1045	TRINITY_DN23753_c0_g1_i1;TRINITY_DN23753_c0_g1_i2;TRINITY_DN23753_c0_g1_i3	PREDICTED: uncharacterized protein LOC103335657 [Prunus mume]	-	-	GO:0003674(molecular_function);GO:0005634(nucleus);GO:0008150(biological_process)	ENOG410YS3T(NA)	-	-	-	-	-	1.53	4.24	11.69	1.96	4.72	3.42	2.83	3.44	2.87	1.95	3.78	2	72	161	463	84	166	150	128	116	96	58	114	77
TRINITY_DN28199_c0_g2	984	TRINITY_DN28199_c0_g2_i1;TRINITY_DN28199_c0_g2_i2;TRINITY_DN28199_c0_g2_i3;TRINITY_DN28199_c0_g2_i4;TRINITY_DN28199_c0_g2_i5;TRINITY_DN28199_c0_g2_i6;TRINITY_DN28199_c0_g2_i7	PREDICTED: SNAP25 homologous protein SNAP33 [Nicotiana sylvestris]	SNAP33	SNAP25 homologous protein SNAP33 OS=Arabidopsis thaliana GN=SNAP33 PE=1 SV=1	GO:0005886(plasma membrane)	ENOG410Y3Y0(Synaptosomal-associated protein)	NA	NA	NA	NA(NA)	S8DQ13.1 PF12352.6;V-SNARE_C;	9.75	12.23	23.64	10.89	11.34	16.36	12.17	14.96	12.19	8.46	10.87	9.82	307	316.89	629	273	333	394	327	394	370.97	161.94	315	221.5
TRINITY_DN46187_c0_g1	315	TRINITY_DN46187_c0_g1_i1	probable carboxylesterase 15 [Rosa chinensis]	-	-	-	COG0657(alpha beta hydrolase fold-3 domain protein)	-	-	-	-	-	7.52	6.26	5.62	6.66	8.46	11.18	8.54	11.99	9.02	21.2	14.23	13.93	47	38	36	39	50	63	52	75	56	78	85	82
TRINITY_DN23361_c1_g1	430	TRINITY_DN23361_c1_g1_i1;TRINITY_DN23361_c1_g1_i10;TRINITY_DN23361_c1_g1_i11;TRINITY_DN23361_c1_g1_i12;TRINITY_DN23361_c1_g1_i2;TRINITY_DN23361_c1_g1_i3;TRINITY_DN23361_c1_g1_i4;TRINITY_DN23361_c1_g1_i5;TRINITY_DN23361_c1_g1_i6;TRINITY_DN23361_c1_g1_i7;TRINITY_DN23361_c1_g1_i8;TRINITY_DN23361_c1_g1_i9	-	-	-	-	-	-	-	-	-	-	76.53	94.78	167.07	68.63	61.12	71.51	69.59	97.33	112.22	58.75	65.73	53.17	633	767	1376	512	488	524	544	801	906	279	535	405
TRINITY_DN25549_c0_g9	556	TRINITY_DN25549_c0_g9_i1;TRINITY_DN25549_c0_g9_i2;TRINITY_DN25549_c0_g9_i3	phosphoribosylaminoimidazole carboxylase, chloroplastic isoform X2 [Manihot esculenta]	PURKE	Phosphoribosylaminoimidazole carboxylase, chloroplastic (Fragment) OS=Vigna aconitifolia GN=PURKE PE=2 SV=1	GO:0004638(phosphoribosylaminoimidazole carboxylase activity);GO:0004639(phosphoribosylaminoimidazolesuccinocarboxamide synthase activity);GO:0006189('de novo' IMP biosynthetic process);GO:0046084(adenine biosynthetic process)	COG0026(phosphoribosylaminoimidazole carboxylase atpase subunit);COG0041(Catalyzes the conversion of N5-carboxyaminoimidazole ribonucleotide (N5-CAIR) to 4-carboxy-5-aminoimidazole ribonucleotide (CAIR) (By similarity))	K11808	phosphoribosylaminoimidazole carboxylase	EC:4.1.1.21	hbr00230(Purine metabolism)	F6HVK5.1 PF02222.20;ATP-grasp;	11.89	12.34	9.22	11.65	12.51	12.16	14.34	14.46	17.1	9.8	14.41	11.77	188	160	129	181	184	167	223	193	234	100	221	166
TRINITY_DN25846_c0_g1	701	TRINITY_DN25846_c0_g1_i1;TRINITY_DN25846_c0_g1_i2;TRINITY_DN25846_c0_g1_i3	PREDICTED: TMV resistance protein N-like [Nelumbo nucifera]	-	-	-	-	-	-	-	-	-	4.31	8.08	5.74	9.76	6.8	6.02	5.54	6.84	8.53	10.43	11.12	7.11	120	220	149	247	182	155	148	193	237	182	313	182
TRINITY_DN40243_c1_g1	1172	TRINITY_DN40243_c1_g1_i1;TRINITY_DN40243_c1_g1_i2;TRINITY_DN40243_c1_g1_i3;TRINITY_DN40243_c1_g1_i4;TRINITY_DN40243_c1_g1_i5;TRINITY_DN40243_c1_g1_i6;TRINITY_DN40243_c1_g1_i7	Disease resistance protein [Actinidia chinensis var. chinensis]	-	-	-	COG4886(leucine Rich Repeat)	K13459	disease resistance protein RPS2	-	han04626(Plant-pathogen interaction)	-	9.97	13.22	14.43	13.68	14.12	11.13	12.77	12.14	9.19	8.53	15.94	14.26	205	254	213	171	223	134	195	201	190	112	247	207
TRINITY_DN26362_c0_g7	306	TRINITY_DN26362_c0_g7_i1;TRINITY_DN26362_c0_g7_i2	auxin early response protein AUX/IAA4 [Camellia sinensis]	AUX22B	Auxin-induced protein 22B OS=Vigna radiata var. radiata GN=AUX22B PE=2 SV=1	GO:0005515(protein binding)	ENOG410YIDV(auxin-induced protein)	K14484	auxin-responsive protein IAA	-	hbr04075(Plant hormone signal transduction)	V7BIY1.1 PF02309.14;AUX_IAA;	8.84	3.57	4.04	5.9	4.58	4.23	7.99	6.24	7.51	7.39	4.73	8.44	51	20	24	32	25	22	45	36	43	25	26	46
TRINITY_DN31369_c0_g1	799	TRINITY_DN31369_c0_g1_i1;TRINITY_DN31369_c0_g1_i10;TRINITY_DN31369_c0_g1_i11;TRINITY_DN31369_c0_g1_i12;TRINITY_DN31369_c0_g1_i13;TRINITY_DN31369_c0_g1_i14;TRINITY_DN31369_c0_g1_i15;TRINITY_DN31369_c0_g1_i16;TRINITY_DN31369_c0_g1_i2;TRINITY_DN31369_c0_g1_i3;TRINITY_DN31369_c0_g1_i4;TRINITY_DN31369_c0_g1_i5;TRINITY_DN31369_c0_g1_i6;TRINITY_DN31369_c0_g1_i7;TRINITY_DN31369_c0_g1_i8;TRINITY_DN31369_c…	haloacid dehalogenase-like hydrolase domain-containing protein 3 isoform X3 [Citrus sinensis]	-	-	GO:0005575(cellular_component);GO:0008152(metabolic process);GO:0016787(hydrolase activity)	COG1011(Hydrolase)	-	-	-	-	A0A087HNH1.1 PF13419.4;HAD_2;	7.2	6.57	10.57	6.06	8.63	8.02	9.08	10.49	9.18	8.72	8.08	6.25	131	124	246	137	193	172	185	200	222	119	174	136
TRINITY_DN32522_c1_g2	351	TRINITY_DN32522_c1_g2_i1	hypothetical protein LSAT_1X88180 [Lactuca sativa]	-	-	-	ENOG410Z753(NA)	K02111	F-type H+-transporting ATPase subunit alpha	EC:3.6.3.14	vvi00190(Oxidative phosphorylation);vvi00195(Photosynthesis)	-	3.17	1.38	2.07	2.75	2.31	1.21	3.9	1.7	2.94	3.26	4.16	7.94	26	11	17	21	18	9	31	14	24	16	33	61
TRINITY_DN32531_c0_g1	605	TRINITY_DN32531_c0_g1_i1;TRINITY_DN32531_c0_g1_i2;TRINITY_DN32531_c0_g1_i3	-	-	-	-	-	-	-	-	-	-	6.77	11.22	1.88	7.11	6.45	7.88	4.92	6.3	8.54	8.35	7.39	9.37	152	214	36	144	139	145	98	139	169	69	148	133.37
TRINITY_DN42884_c0_g7	459	TRINITY_DN42884_c0_g7_i1	serine/threonine-protein kinase STY8-like [Cajanus cajan]	-	-	GO:0004672(protein kinase activity);GO:0004674(protein serine/threonine kinase activity);GO:0004712(protein serine/threonine/tyrosine kinase activity);GO:0005515(protein binding);GO:0005524(ATP binding);GO:0005634(nucleus);GO:0005737(cytoplasm);GO:0005829(cytosol);GO:0006468(protein phosphorylation);GO:0009734(auxin-activated signaling pathway);GO:0009742(brassinosteroid mediated signaling pathwa…	COG0515(Serine Threonine protein kinase)	-	-	-	-	W1NHB2.1 PF07714.15;Pkinase_Tyr;	3.16	2.59	9.51	5.11	3.75	2.99	5.69	3.2	3.1	5.25	6.44	4.47	45	36	130	67	51	39	78	46	44	46	91	59
TRINITY_DN37934_c0_g1	939	TRINITY_DN37934_c0_g1_i1;TRINITY_DN37934_c0_g1_i10;TRINITY_DN37934_c0_g1_i11;TRINITY_DN37934_c0_g1_i2;TRINITY_DN37934_c0_g1_i3;TRINITY_DN37934_c0_g1_i4;TRINITY_DN37934_c0_g1_i5;TRINITY_DN37934_c0_g1_i6;TRINITY_DN37934_c0_g1_i7;TRINITY_DN37934_c0_g1_i8;TRINITY_DN37934_c0_g1_i9	-	-	-	-	-	-	-	-	-	-	6.01	8.68	11.13	6.33	7.81	7.48	7.41	4.32	10.11	6.37	5.98	3.96	41	44	57	47	53	52	49	43	69	20	45	35
TRINITY_DN45155_c0_g1	514	TRINITY_DN45155_c0_g1_i1;TRINITY_DN45155_c0_g1_i2	-	-	-	-	-	-	-	-	-	-	10.63	7.41	5.36	10.9	9.5	18.14	9.09	9.01	10.29	11.1	10.76	11.78	181	125	87	170	155	284	149	155	175	117	183	185
TRINITY_DN18657_c0_g1	225	TRINITY_DN18657_c0_g1_i1	-	-	-	-	-	-	-	-	-	-	0	0	0	0	0	0	0	0	0	0	0	0	0	0	0	0	0	0	0	0	0	0	0	0
TRINITY_DN34127_c0_g1	208	TRINITY_DN34127_c0_g1_i1	-	-	-	-	-	-	-	-	-	-	23.87	30.39	17.96	19.86	12.75	16.82	7.97	19.01	29.07	6.01	10.98	3.92	46	56	35	35	23	29	15	36	54	7	21	7
TRINITY_DN40123_c0_g8	324	TRINITY_DN40123_c0_g8_i1	-	-	-	-	-	-	-	-	-	-	3.72	3.82	3.94	2.38	1.73	1.32	0.46	2.52	2.39	1.01	0.93	0	25	25	27	15	11	8	3	17	16	4	6	0
TRINITY_DN26658_c0_g8	331	TRINITY_DN26658_c0_g8_i1	Dynamin-2A like [Actinidia chinensis var. chinensis]	DRP2A	Dynamin-2A OS=Arabidopsis thaliana GN=DRP2A PE=1 SV=2	GO:0000139(Golgi membrane);GO:0000266(mitochondrial fission);GO:0003924(GTPase activity);GO:0005525(GTP binding);GO:0005737(cytoplasm);GO:0005774(vacuolar membrane);GO:0005794(Golgi apparatus);GO:0005829(cytosol);GO:0005874(microtubule);GO:0005886(plasma membrane);GO:0006896(Golgi to vacuole transport);GO:0008017(microtubule binding);GO:0008289(lipid binding);GO:0009506(plasmodesma);GO:0009524(ph…	COG0699(Dynamin family)	K01528	dynamin GTPase	EC:3.6.5.5	jcu04144(Endocytosis)	W9SHM5.1 PF01031.18;Dynamin_M;	31.96	29.83	19.58	30.11	32.08	35.66	50.1	25.82	28.57	34.41	28.7	37.43	227	206	141	200	216	229	346	184	202	145	196	250
TRINITY_DN38871_c0_g4	960	TRINITY_DN38871_c0_g4_i1;TRINITY_DN38871_c0_g4_i2	unnamed protein product, partial [Vitis vinifera]	HSP1	Heat shock 70 kDa protein, mitochondrial OS=Pisum sativum GN=HSP1 PE=2 SV=1	GO:0005524(ATP binding);GO:0005618(cell wall);GO:0005739(mitochondrion);GO:0005759(mitochondrial matrix);GO:0005774(vacuolar membrane);GO:0005794(Golgi apparatus);GO:0006457(protein folding);GO:0009408(response to heat);GO:0009507(chloroplast);GO:0009615(response to virus);GO:0009651(response to salt stress);GO:0034605(cellular response to heat);GO:0042026(protein refolding);GO:0046686(response t…	COG0443(Heat shock protein)	K04043	molecular chaperone DnaK	-	vvi03018(RNA degradation)	A0A078J2V6.1 PF00012.18;HSP70;	29.81	22.27	18.22	32.8	29.39	30.19	35.85	23.53	24.96	20.93	23.99	38.55	1253	912	702	1266	1200	1164	1444	1012	1056	560	1022	1499
TRINITY_DN24496_c1_g3	1830	TRINITY_DN24496_c1_g3_i1	Pectinesterase [Actinidia chinensis var. chinensis]	PMEU1	Pectinesterase/pectinesterase inhibitor U1 OS=Solanum lycopersicum GN=PMEU1 PE=2 SV=1	GO:0030599(pectinesterase activity);GO:0046910(pectinesterase inhibitor activity);GO:0071944(cell periphery)	COG4677(pectinesterase)	K01051	pectinesterase	EC:3.1.1.11	vvi00040(Pentose and glucuronate interconversions)	M1AIV9.1 PF01095.17;Pectinesterase;	4	1.94	1.65	19.55	24.31	16.83	31.36	9.16	8.18	8.8	8.27	16.76	363	172	136	1608	2126	1420	2717	843	740	507	767	1389
TRINITY_DN34099_c0_g1	2291	TRINITY_DN34099_c0_g1_i1;TRINITY_DN34099_c0_g1_i2;TRINITY_DN34099_c0_g1_i3;TRINITY_DN34099_c0_g1_i4;TRINITY_DN34099_c0_g1_i5	unnamed protein product [Coffea canephora]	At5g02620	Ankyrin repeat-containing protein At5g02620 OS=Arabidopsis thaliana GN=At5g02620 PE=1 SV=1	GO:0005886(plasma membrane);GO:0016021(integral component of membrane)	COG0666(Ankyrin Repeat)	K01184	polygalacturonase	EC:3.2.1.15	bna00040(Pentose and glucuronate interconversions)	B9SSY2.1 PF13962.4;PGG;	18.21	18.2	11.04	18.9	16.79	17.72	17.04	17.97	19.53	18.35	15.95	16.99	2009	1897	1126	1907	1787	1832	1768	2033	2110	1316	1843	1761
TRINITY_DN30871_c3_g1	345	TRINITY_DN30871_c3_g1_i1;TRINITY_DN30871_c3_g1_i2;TRINITY_DN30871_c3_g1_i3;TRINITY_DN30871_c3_g1_i4	-	-	-	-	-	-	-	-	-	-	8.74	13.2	7.49	6.19	4.96	14.02	2.61	3.23	5.65	4.05	3.92	3.07	48	66	46	32	24	75	15	19	33	14	22	15
TRINITY_DN36462_c0_g2	321	TRINITY_DN36462_c0_g2_i1	hypothetical protein AQUCO_01100401v1 [Aquilegia coerulea]	-	-	-	-	-	-	-	-	-	7.92	4.86	9.4	5.2	6.27	4.05	3.75	6.54	7.05	4.9	7	4.21	52	31	63	32	39	24	24	43	46	19	44	26
TRINITY_DN26529_c0_g3	424	TRINITY_DN26529_c0_g3_i1;TRINITY_DN26529_c0_g3_i2;TRINITY_DN26529_c0_g3_i3	ABC transporter C family member 3 like [Actinidia chinensis var. chinensis]	-	-	-	COG1132((ABC) transporter)	K05666	ATP-binding cassette, subfamily C (CFTR/MRP), member 2	-	vvi02010(ABC transporters)	-	4.61	2.36	7.09	3.14	3.34	2.11	7.61	2.67	3.52	3.42	3.51	2.7	30	18	33	16	29	9	37	24	27	13	20	15
TRINITY_DN23082_c3_g1	1304	TRINITY_DN23082_c3_g1_i1;TRINITY_DN23082_c3_g1_i2;TRINITY_DN23082_c3_g1_i3	uncharacterized protein LOC110009312 [Jatropha curcas]	-	-	-	ENOG410YF14(zinc knuckle family protein)	-	-	-	-	V4KTE9.1 PF00077.18;RVP;	5.18	7.01	3.51	7.28	2.3	2.76	1.56	8.73	6.93	1.65	1.81	1.37	67	65	26	63	39.84	37	46	62	64	14	40	13
TRINITY_DN23528_c0_g1	410	TRINITY_DN23528_c0_g1_i1;TRINITY_DN23528_c0_g1_i2;TRINITY_DN23528_c0_g1_i3;TRINITY_DN23528_c0_g1_i4	-	-	-	-	-	-	-	-	-	-	1.18	14.76	62.46	0	1.26	9.08	0.66	0.78	3.72	0.7	0	0	3	104	602	0	3	17	5	4	25	4	0	0
TRINITY_DN44914_c0_g3	371	TRINITY_DN44914_c0_g3_i1;TRINITY_DN44914_c0_g3_i2	-	-	-	-	-	-	-	-	-	-	0.64	0.55	0	0.46	0.23	0.6	0.22	0.21	0.11	0.36	0.22	0.23	6	5	0	4	2	5.1	2	2	1	2	2	2
TRINITY_DN24983_c3_g2	1736	TRINITY_DN24983_c3_g2_i1;TRINITY_DN24983_c3_g2_i2;TRINITY_DN24983_c3_g2_i3;TRINITY_DN24983_c3_g2_i4;TRINITY_DN24983_c3_g2_i5;TRINITY_DN24983_c3_g2_i6;TRINITY_DN24983_c3_g2_i7;TRINITY_DN24983_c3_g2_i8;TRINITY_DN24983_c3_g2_i9	DNA topoisomerase 1 beta like [Actinidia chinensis var. chinensis]	TOP1	DNA topoisomerase 1 OS=Daucus carota GN=TOP1 PE=2 SV=1	GO:0003917(DNA topoisomerase type I activity);GO:0005730(nucleolus);GO:0006260(DNA replication);GO:0006265(DNA topological change);GO:0006338(chromatin remodeling);GO:0007059(chromosome segregation);GO:0031298(replication fork protection complex)	COG3569(Dna topoisomerase)	NA	NA	NA	NA(NA)	A0A022QT09.1 PF02919.13;Topoisom_I_N;	23.11	22.58	8.27	24.33	22.73	23.27	19.7	18.57	23.15	19.32	24.45	22.09	1312	1307	438	1429.09	1376	1284	1192	1163.04	1367.52	767	1493	1263
TRINITY_DN42322_c1_g2	335	TRINITY_DN42322_c1_g2_i1;TRINITY_DN42322_c1_g2_i2	-	-	-	-	-	-	-	-	-	-	0.7	2.79	0	4.94	2.88	2.9	4.54	0.27	0.96	2.07	3.68	3.67	2	7	0	24	20	16	26	2	7	9	14	22
TRINITY_DN44010_c0_g2	265	TRINITY_DN44010_c0_g2_i1;TRINITY_DN44010_c0_g2_i2;TRINITY_DN44010_c0_g2_i3;TRINITY_DN44010_c0_g2_i4;TRINITY_DN44010_c0_g2_i5;TRINITY_DN44010_c0_g2_i6;TRINITY_DN44010_c0_g2_i7;TRINITY_DN44010_c0_g2_i8	-	-	-	-	-	-	-	-	-	-	2.72	1.24	2.33	5.9	5.27	25.84	9.97	3.08	2.21	4.19	4.07	4.99	9	4	8	18	16	76	32	10	7	8	13	15
TRINITY_DN43591_c1_g2	1147	TRINITY_DN43591_c1_g2_i1;TRINITY_DN43591_c1_g2_i10;TRINITY_DN43591_c1_g2_i11;TRINITY_DN43591_c1_g2_i12;TRINITY_DN43591_c1_g2_i2;TRINITY_DN43591_c1_g2_i3;TRINITY_DN43591_c1_g2_i4;TRINITY_DN43591_c1_g2_i5;TRINITY_DN43591_c1_g2_i6;TRINITY_DN43591_c1_g2_i7;TRINITY_DN43591_c1_g2_i8;TRINITY_DN43591_c1_g2_i9	3-dehydroquinate dehydratase/shikimate dehydrogenase [Camellia sinensis]	EMB3004	Bifunctional 3-dehydroquinate dehydratase/shikimate dehydrogenase, chloroplastic OS=Arabidopsis thaliana GN=EMB3004 PE=1 SV=1	GO:0003855(3-dehydroquinate dehydratase activity);GO:0004764(shikimate 3-dehydrogenase (NADP+) activity);GO:0005829(cytosol);GO:0009073(aromatic amino acid family biosynthetic process);GO:0009423(chorismate biosynthetic process);GO:0009507(chloroplast);GO:0009570(chloroplast stroma);GO:0009793(embryo development ending in seed dormancy);GO:0019632(shikimate metabolic process);GO:0050661(NADP bind…	COG0169(shikimate dehydrogenase);COG0710(Type I DHQase)	K13832	3-dehydroquinate dehydratase / shikimate dehydrogenase	EC:4.2.1.10 1.1.1.25	nta00400(Phenylalanine, tyrosine and tryptophan biosynthesis)	B9S3X5.1 PF01488.18;Shikimate_DH;	15.71	17.69	52.15	23.61	50.84	121.01	40.83	34.19	27.72	24.97	24.73	31.57	651	591	1936	915	2005	4871	1580	1281	866	620	931	1086
TRINITY_DN27151_c0_g2	1516	TRINITY_DN27151_c0_g2_i1;TRINITY_DN27151_c0_g2_i2;TRINITY_DN27151_c0_g2_i3;TRINITY_DN27151_c0_g2_i4	PREDICTED: auxin-responsive protein IAA13 isoform X1 [Solanum tuberosum]	IAA13	Auxin-responsive protein IAA13 OS=Arabidopsis thaliana GN=IAA13 PE=1 SV=2	GO:0003700(DNA binding transcription factor activity);GO:0005515(protein binding);GO:0005634(nucleus);GO:0006351(transcription, DNA-templated);GO:0006355(regulation of transcription, DNA-templated);GO:0009733(response to auxin);GO:0009734(auxin-activated signaling pathway)	ENOG410YK71(auxin-responsive protein)	K14484	auxin-responsive protein IAA	-	sot04075(Plant hormone signal transduction)	M0ZMB4.1 PF02309.14;AUX_IAA;	40.01	11.94	8.76	14.17	9.64	6.7	13.32	14.89	22.68	12.52	10.05	11.32	1806	559	446	688	468	303	662	836	1092	433	595	571
TRINITY_DN45328_c0_g1	462	TRINITY_DN45328_c0_g1_i1;TRINITY_DN45328_c0_g1_i10;TRINITY_DN45328_c0_g1_i11;TRINITY_DN45328_c0_g1_i12;TRINITY_DN45328_c0_g1_i2;TRINITY_DN45328_c0_g1_i3;TRINITY_DN45328_c0_g1_i4;TRINITY_DN45328_c0_g1_i5;TRINITY_DN45328_c0_g1_i6;TRINITY_DN45328_c0_g1_i7;TRINITY_DN45328_c0_g1_i8;TRINITY_DN45328_c0_g1_i9	hypothetical protein CFOL_v3_16406 [Cephalotus follicularis]	AUG4	AUGMIN subunit 4 OS=Arabidopsis thaliana GN=AUG4 PE=1 SV=1	GO:0005515(protein binding);GO:0005634(nucleus);GO:0005876(spindle microtubule);GO:0009524(phragmoplast);GO:0051011(microtubule minus-end binding);GO:0051225(spindle assembly);GO:0051301(cell division);GO:0070652(HAUS complex)	ENOG4111KUB(spindle assembly)	NA	NA	NA	NA(NA)	W9R5M5.1 PF14735.4;HAUS4;	4.58	7.62	5.11	5.31	11.89	10.16	7.8	5.67	7.62	6.98	8.29	10.41	23	27	32	29	41	44	34.01	27.72	37	18	36	36
TRINITY_DN24063_c0_g3	625	TRINITY_DN24063_c0_g3_i1	hydroxyacyl-ACP dehydratase [Camellia chekiangoleosa]	fabZ	3-hydroxyacyl-[acyl-carrier-protein] dehydratase FabZ OS=Synechocystis sp. (strain PCC 6803 / Kazusa) GN=fabZ PE=3 SV=2	GO:0005618(cell wall);GO:0006633(fatty acid biosynthetic process);GO:0009507(chloroplast);GO:0009534(chloroplast thylakoid);GO:0009941(chloroplast envelope);GO:0016020(membrane);GO:0016836(hydro-lyase activity);GO:0019171(3-hydroxyacyl-[acyl-carrier-protein] dehydratase activity)	COG0764(Involved in unsaturated fatty acids biosynthesis. Catalyzes the dehydration of short chain beta-hydroxyacyl-ACPs and long chain saturated and unsaturated beta-hydroxyacyl-ACPs (By similarity))	K02372	3-hydroxyacyl-[acyl-carrier-protein] dehydratase	EC:4.2.1.59	han00061(Fatty acid biosynthesis);han00780(Biotin metabolism)	A0A078DBQ8.1 PF07977.11;FabA;	19.35	15.42	14.58	22.97	31.77	25.09	38.86	18.02	17.52	29.76	27.68	48.05	456	355	322	495	719	546	879	430	412	438	657	1043
TRINITY_DN28778_c4_g3	695	TRINITY_DN28778_c4_g3_i1;TRINITY_DN28778_c4_g3_i2;TRINITY_DN28778_c4_g3_i3	mediator of RNA polymerase II transcription subunit 8 [Sesamum indicum]	MED8	Mediator of RNA polymerase II transcription subunit 8 OS=Arabidopsis thaliana GN=MED8 PE=1 SV=1	GO:0005634(nucleus);GO:0006351(transcription, DNA-templated);GO:0006355(regulation of transcription, DNA-templated);GO:0009909(regulation of flower development);GO:0016592(mediator complex);GO:0050832(defense response to fungus)	ENOG4111PNI(NA)	-	-	-	-	M4FAB5.1 PF02889.14;Sec63;	6.01	6.9	2.84	7.09	6.01	6.64	5.31	5.92	6.74	5.69	5.13	6.45	165.19	185.48	72.74	178	159	169	140	165	185	98	139.04	163.23
TRINITY_DN23886_c1_g6	681	TRINITY_DN23886_c1_g6_i1	Magnesium transporter like [Actinidia chinensis var. chinensis]	At1g34470	Probable magnesium transporter NIPA3 OS=Arabidopsis thaliana GN=At1g34470 PE=2 SV=1	GO:0005769(early endosome);GO:0005886(plasma membrane);GO:0008150(biological_process);GO:0015095(magnesium ion transmembrane transporter activity);GO:0016021(integral component of membrane)	ENOG410XNR8(NIPA-like domain containing)	-	-	-	-	V4T3W0.1 PF05653.12;Mg_trans_NIPA;	6.1	5.44	3.05	5.94	8.3	6.03	9.52	5.58	6.12	6.7	7.71	11.11	163	142	76	145	213	149	244	151	163	112	208	273
TRINITY_DN37332_c0_g5	559	TRINITY_DN37332_c0_g5_i1	eukaryotic translation initiation factor 1A [Populus trichocarpa]	-	Eukaryotic translation initiation factor 1A OS=Onobrychis viciifolia PE=2 SV=2	GO:0003743(translation initiation factor activity);GO:0005634(nucleus);GO:0005829(cytosol);GO:0006413(translational initiation)	COG0361(however, it seems to stimulate more or less all the activities of the other two initiation factors, IF-2 and IF-3 (By similarity))	K03236	translation initiation factor 1A	-	gra03013(RNA transport)	M7ZRR2.1 PF01176.17;eIF-1a;	22.51	23.51	33.51	19.62	29.82	30.27	27.88	29.77	30.09	21.38	21.39	24.67	447	456	628	357	568	554	532	598	596	264	426	452
TRINITY_DN28613_c2_g5	309	TRINITY_DN28613_c2_g5_i1	-	-	-	-	-	-	-	-	-	-	10.44	10.41	23.25	12.21	27.45	28.62	25.75	16.5	10.52	10.62	24.02	17.7	62	60	142	68	154	153	149	98	62	37	136	99
TRINITY_DN30712_c0_g3	1037	TRINITY_DN30712_c0_g3_i1;TRINITY_DN30712_c0_g3_i2;TRINITY_DN30712_c0_g3_i3	phosphate transporter PHO1-like protein [Camellia oleifera]	PHO1;H3	Phosphate transporter PHO1 homolog 3 OS=Arabidopsis thaliana GN=PHO1;H3 PE=2 SV=2	GO:0005802(trans-Golgi network);GO:0005886(plasma membrane)	COG5409(Xenotropic and polytropic retrovirus receptor 1)	-	-	-	-	F6HV93.1 PF03105.17;SPX;	11.37	9.93	2.63	9.46	7.46	8.34	9.26	7.56	8.64	8.89	8.62	8.91	523	452	113	400	330	362	408	356	401	258	405	380
TRINITY_DN29231_c1_g1	1507	TRINITY_DN29231_c1_g1_i1;TRINITY_DN29231_c1_g1_i10;TRINITY_DN29231_c1_g1_i11;TRINITY_DN29231_c1_g1_i12;TRINITY_DN29231_c1_g1_i13;TRINITY_DN29231_c1_g1_i14;TRINITY_DN29231_c1_g1_i15;TRINITY_DN29231_c1_g1_i16;TRINITY_DN29231_c1_g1_i17;TRINITY_DN29231_c1_g1_i18;TRINITY_DN29231_c1_g1_i19;TRINITY_DN29231_c1_g1_i2;TRINITY_DN29231_c1_g1_i3;TRINITY_DN29231_c1_g1_i4;TRINITY_DN29231_c1_g1_i5;TRINITY_DN2923…	tryptophan synthase beta chain 1 [Camellia sinensis]	TSB	Tryptophan synthase beta chain 2, chloroplastic OS=Camptotheca acuminata GN=TSB PE=2 SV=1	GO:0004834(tryptophan synthase activity);GO:0005737(cytoplasm);GO:0030170(pyridoxal phosphate binding)	COG0133(The beta subunit is responsible for the synthesis of L- tryptophan from indole and L-serine (By similarity))	K01696	tryptophan synthase beta chain	EC:4.2.1.20	nnu00260(Glycine, serine and threonine metabolism);nnu00400(Phenylalanine, tyrosine and tryptophan biosynthesis)	A0A0D2U295.1 PF00291.23;PALP;	25.82	21.08	27.91	21.36	21.69	18.74	24.17	23.41	26.46	20.45	22.51	21.98	1789	1369.45	1731	1266	1451.97	1199.32	1564	1617.94	1754.95	848.9	1518.06	1433
TRINITY_DN39093_c2_g11	293	TRINITY_DN39093_c2_g11_i1	PREDICTED: katanin p60 ATPase-containing subunit A-like 2 isoform X1 [Juglans regia]	-	-	GO:0005634(nucleus);GO:0008568(microtubule-severing ATPase activity);GO:0031122(cytoplasmic microtubule organization)	ENOG410XPN7(katanin p60)	NA	NA	NA	NA(NA)	J3L2S6.1 PF09336.8;Vps4_C;	9.94	6.64	12.94	14.12	19.66	19.33	18.97	13.88	9.06	18.74	16.65	19.03	51	33	69	68	95	89	95	71	46	56	81	92
TRINITY_DN36725_c1_g3	305	TRINITY_DN36725_c1_g3_i1	U-box domain-containing protein [Actinidia chinensis var. chinensis]	-	-	GO:0005634(nucleus);GO:0005737(cytoplasm)	ENOG41107WR(Ubox domain-containing protein)	-	-	-	-	-	8.02	6.11	5.92	5.21	6.65	4.07	5.37	8.38	7.74	5.96	6.6	6.85	46	34	35	28	36	21	30	48	44	20	36	37
TRINITY_DN24369_c2_g1	423	TRINITY_DN24369_c2_g1_i1	PREDICTED: 40S ribosomal protein S13-1 [Tarenaya hassleriana]	RPS13A	40S ribosomal protein S13-1 OS=Arabidopsis thaliana GN=RPS13A PE=2 SV=1	GO:0003735(structural constituent of ribosome);GO:0005618(cell wall);GO:0005730(nucleolus);GO:0005794(Golgi apparatus);GO:0005829(cytosol);GO:0006412(translation);GO:0009507(chloroplast);GO:0022626(cytosolic ribosome);GO:0022627(cytosolic small ribosomal subunit);GO:0070181(small ribosomal subunit rRNA binding)	COG0184(Forms an intersubunit bridge (bridge B4) with the 23S rRNA of the 50S subunit in the ribosome (By similarity))	K02953	small subunit ribosomal protein S13e	-	thj03010(Ribosome)	A0A0G4IQL9.1 PF00312.20;Ribosomal_S15;	7.04	9.74	10.81	0	5.4	0	11.28	4.38	2.79	2.28	5.64	9.07	86	116	128	0	63	0	133	54	34	17	68	103
TRINITY_DN24217_c0_g8	242	TRINITY_DN24217_c0_g8_i1	-	-	-	-	-	-	-	-	-	-	9.15	9.51	2.59	8.01	4.72	6.85	6.24	6.88	9.41	5.82	4.96	4.72	27	27	8	22	13	18	18	20	27	10	14	13
TRINITY_DN30801_c0_g10	474	TRINITY_DN30801_c0_g10_i1	-	-	-	-	-	-	-	-	-	-	126.26	139.12	52.05	29.27	35.48	16.62	45.59	51.09	66.49	91.89	229.02	114.26	1904	2047	751	406	512	230	662	778	1000	854	3436	1596
TRINITY_DN39426_c0_g6	719	TRINITY_DN39426_c0_g6_i1	Chorismate mutase [Actinidia chinensis var. chinensis]	CM1	Chorismate mutase 1, chloroplastic OS=Arabidopsis thaliana GN=CM1 PE=1 SV=3	GO:0004106(chorismate mutase activity);GO:0005829(cytosol);GO:0009073(aromatic amino acid family biosynthetic process);GO:0009507(chloroplast);GO:0009536(plastid);GO:0016688(L-ascorbate peroxidase activity);GO:0046417(chorismate metabolic process);GO:0055114(oxidation-reduction process);GO:0098869(cellular oxidant detoxification)	COG1605(Chorismate mutase)	K01850	chorismate mutase	EC:5.4.99.5	mcha00400(Phenylalanine, tyrosine and tryptophan biosynthesis)	-	23.5	34.53	40.7	38.77	44.42	48.47	39.33	37.77	32.27	47.42	41.64	44.94	678	973.98	1093	1021	1232	1294	1088	1103.97	929	858	1215	1191.99
TRINITY_DN39304_c0_g1	1923	TRINITY_DN39304_c0_g1_i1;TRINITY_DN39304_c0_g1_i2;TRINITY_DN39304_c0_g1_i3;TRINITY_DN39304_c0_g1_i4;TRINITY_DN39304_c0_g1_i5;TRINITY_DN39304_c0_g1_i6	protein DETOXIFICATION 33-like isoform X1 [Hevea brasiliensis]	DTX33	Protein DETOXIFICATION 33 OS=Arabidopsis thaliana GN=DTX33 PE=2 SV=1	GO:0006855(drug transmembrane transport)	COG0534(Mate efflux family protein)	NA	NA	NA	NA(NA)	B9RZD1.1 PF01554.16;MatE;	9.17	8.29	9.06	7.93	10.86	8.85	13.29	8.42	8.81	8.42	9.92	9.15	466	447	420	375	558	473	738	488	426	301	567	457
TRINITY_DN23754_c0_g6	357	TRINITY_DN23754_c0_g6_i1	fructose-bisphosphate aldolase [Camellia oleifera]	FBA3	Fructose-bisphosphate aldolase 3, chloroplastic OS=Arabidopsis thaliana GN=FBA3 PE=1 SV=1	GO:0004332(fructose-bisphosphate aldolase activity);GO:0005739(mitochondrion);GO:0006094(gluconeogenesis);GO:0006096(glycolytic process);GO:0006098(pentose-phosphate shunt);GO:0006979(response to oxidative stress);GO:0009507(chloroplast);GO:0009534(chloroplast thylakoid);GO:0009536(plastid);GO:0009570(chloroplast stroma);GO:0010287(plastoglobule);GO:0046686(response to cadmium ion)	COG3588(fructose-bisphosphate aldolase)	K01623	fructose-bisphosphate aldolase, class I	EC:4.1.2.13	sind00010(Glycolysis / Gluconeogenesis);sind00030(Pentose phosphate pathway);sind00051(Fructose and mannose metabolism);sind00710(Carbon fixation in photosynthetic organisms)	-	65.44	48.81	29.98	59.7	67.61	66.93	75.45	53.2	51.78	54.55	56.92	74.49	558	405	255	474	548	518	624	456	440	279	471	595
TRINITY_DN33994_c2_g1	423	TRINITY_DN33994_c2_g1_i1	hypothetical protein CEY00_Acc24451 [Actinidia chinensis var. chinensis]	-	-	-	ENOG410ZC1Z(NA)	-	-	-	-	-	13.43	8.82	4.98	1.77	1.89	1.25	3.05	4.38	1.48	3.62	5.06	6.52	164	105	59	20	22	14	36	54	18	27	61	74
TRINITY_DN25675_c0_g1	520	TRINITY_DN25675_c0_g1_i1;TRINITY_DN25675_c0_g1_i2;TRINITY_DN25675_c0_g1_i3;TRINITY_DN25675_c0_g1_i4;TRINITY_DN25675_c0_g1_i5;TRINITY_DN25675_c0_g1_i6;TRINITY_DN25675_c0_g1_i7	-	-	-	-	-	-	-	-	-	-	2.62	3.55	1.19	9.57	9.13	7.45	8.11	9.2	8.19	9.64	8.48	11.58	9	13	6	32	37	31	33	37	33	24	35	44
TRINITY_DN35807_c3_g2	491	TRINITY_DN35807_c3_g2_i1	Sperm-associated antigen 1A like [Actinidia chinensis var. chinensis]	-	-	-	ENOG4111PJZ(TPR)	-	-	-	-	-	11.16	13.1	8.63	11.33	9.97	14.93	12.76	11.54	12.94	7.57	9.95	9.97	179	205	132	167	153	220	197	187	207	75	159	148
TRINITY_DN35598_c0_g2	1471	TRINITY_DN35598_c0_g2_i1;TRINITY_DN35598_c0_g2_i2;TRINITY_DN35598_c0_g2_i3;TRINITY_DN35598_c0_g2_i4;TRINITY_DN35598_c0_g2_i5;TRINITY_DN35598_c0_g2_i6	Dihydrolipoyllysine-residue acetyltransferase component 4 of pyruvate dehydrogenase [Actinidia chinensis var. chinensis]	LTA2	Dihydrolipoyllysine-residue acetyltransferase component 4 of pyruvate dehydrogenase complex, chloroplastic OS=Arabidopsis thaliana GN=LTA2 PE=2 SV=1	GO:0004742(dihydrolipoyllysine-residue acetyltransferase activity);GO:0005739(mitochondrion);GO:0005829(cytosol);GO:0006086(acetyl-CoA biosynthetic process from pyruvate);GO:0006096(glycolytic process);GO:0009507(chloroplast);GO:0009534(chloroplast thylakoid);GO:0009570(chloroplast stroma);GO:0009941(chloroplast envelope);GO:0016020(membrane);GO:0022626(cytosolic ribosome)	COG0508(Dehydrogenase)	K00627	pyruvate dehydrogenase E2 component (dihydrolipoamide acetyltransferase)	EC:2.3.1.12	nsy00010(Glycolysis / Gluconeogenesis);nsy00020(Citrate cycle (TCA cycle));nsy00620(Pyruvate metabolism)	A0A059BGE1.1 PF00198.21;2-oxoacid_dh;	12.86	11.61	11.63	17.49	21.07	16.64	22.04	14.8	14.18	19.48	17.48	27.17	859	738	710	1028	1315	1034	1385	971	905	816	1170	1685
TRINITY_DN37960_c1_g2	1158	TRINITY_DN37960_c1_g2_i1;TRINITY_DN37960_c1_g2_i2;TRINITY_DN37960_c1_g2_i3;TRINITY_DN37960_c1_g2_i4;TRINITY_DN37960_c1_g2_i5;TRINITY_DN37960_c1_g2_i6;TRINITY_DN37960_c1_g2_i7;TRINITY_DN37960_c1_g2_i8;TRINITY_DN37960_c1_g2_i9	PREDICTED: F-box only protein 8-like [Solanum tuberosum]	-	-	GO:0004842(ubiquitin-protein transferase activity);GO:0019005(SCF ubiquitin ligase complex);GO:0031146(SCF-dependent proteasomal ubiquitin-dependent protein catabolic process)	ENOG410ZQN8(FBOX)	-	-	-	-	U5GBD4.1 PF00646.31;F-box;	30.4	23.37	16.61	17	14.3	16.17	18.23	17.53	21.97	18.85	19.19	16.39	757	605	415	398	354	361	436.96	456.92	554	298	441	414
TRINITY_DN37260_c1_g1	1011	TRINITY_DN37260_c1_g1_i1;TRINITY_DN37260_c1_g1_i2	D-3-phosphoglycerate dehydrogenase [Actinidia chinensis var. chinensis]	PGDH2	D-3-phosphoglycerate dehydrogenase 2, chloroplastic OS=Arabidopsis thaliana GN=PGDH2 PE=1 SV=2	GO:0004617(phosphoglycerate dehydrogenase activity);GO:0009070(serine family amino acid biosynthetic process)	COG0111(Dehydrogenase)	K00058	D-3-phosphoglycerate dehydrogenase / 2-oxoglutarate reductase	EC:1.1.1.95 1.1.1.399	nta00260(Glycine, serine and threonine metabolism)	M1AIT2.1 PF00389.28;2-Hacid_dh;	4.34	3.04	2.02	8.46	13.84	14.33	18.15	5.92	7.21	10.6	8.53	20.84	177	126	60	328	588	566	749	256	302	275	384	857
TRINITY_DN40036_c1_g4	234	TRINITY_DN40036_c1_g4_i1	-	-	-	-	-	-	-	-	-	-	2.61	8.55	0.36	3.62	1.2	0.42	2.29	3.8	5.78	0	1.94	3.21	7	22	1	9	3	1	6	10	15	0	5	8
TRINITY_DN25952_c0_g1	1344	TRINITY_DN25952_c0_g1_i1;TRINITY_DN25952_c0_g1_i10;TRINITY_DN25952_c0_g1_i11;TRINITY_DN25952_c0_g1_i2;TRINITY_DN25952_c0_g1_i3;TRINITY_DN25952_c0_g1_i4;TRINITY_DN25952_c0_g1_i5;TRINITY_DN25952_c0_g1_i6;TRINITY_DN25952_c0_g1_i7;TRINITY_DN25952_c0_g1_i8;TRINITY_DN25952_c0_g1_i9	LRR receptor-like serine/threonine-protein kinase [Actinidia chinensis var. chinensis]	-	-	-	COG4886(leucine Rich Repeat)	NA	NA	NA	NA(NA)	A0A067DEH1.1 PF13855.4;LRR_8;	7.88	8.13	4.36	5.82	7.9	3.53	6.69	6.52	7.95	7.88	5.65	4.88	152	193	85	155	138	91	127	126	200	163	199	121
TRINITY_DN43644_c1_g2	254	TRINITY_DN43644_c1_g2_i1	-	-	-	-	-	-	-	-	-	-	18.52	13.96	13.45	14.3	12.71	10.15	12.31	15.09	14.51	24.38	25.78	16.48	63	45.73	48.05	45.41	40.39	30.76	40.89	50.67	48.18	48	83.16	52.45
TRINITY_DN34119_c0_g1	681	TRINITY_DN34119_c0_g1_i1	PREDICTED: long chain base biosynthesis protein 2a [Vitis vinifera]	Os11g0516000	Long chain base biosynthesis protein 2a OS=Oryza sativa subsp. japonica GN=Os11g0516000 PE=2 SV=1	GO:0004758(serine C-palmitoyltransferase activity);GO:0005515(protein binding);GO:0005773(vacuole);GO:0005783(endoplasmic reticulum);GO:0005789(endoplasmic reticulum membrane);GO:0009507(chloroplast);GO:0009555(pollen development);GO:0009640(photomorphogenesis);GO:0016020(membrane);GO:0016021(integral component of membrane);GO:0030148(sphingolipid biosynthetic process);GO:0030170(pyridoxal phosph…	COG0156(8-Amino-7-oxononanoate synthase)	K00654	serine palmitoyltransferase	EC:2.3.1.50	vvi00600(Sphingolipid metabolism)	A0A059A464.1 PF00155.19;Aminotran_1_2;	62.09	58.71	43.04	55.04	51.88	52.83	50.96	53.11	59.01	46.09	52.67	47.77	1659	1533	1073	1343	1332	1305	1306	1437	1573	771	1421	1174
TRINITY_DN40899_c5_g1	1271	TRINITY_DN40899_c5_g1_i1	Arabinosyltransferase [Actinidia chinensis var. chinensis]	RRA3	Arabinosyltransferase RRA3 OS=Arabidopsis thaliana GN=RRA3 PE=2 SV=1	GO:0000139(Golgi membrane);GO:0005768(endosome);GO:0005794(Golgi apparatus);GO:0005802(trans-Golgi network);GO:0016021(integral component of membrane);GO:0016757(transferase activity, transferring glycosyl groups);GO:0042546(cell wall biogenesis);GO:0071555(cell wall organization);GO:0080147(root hair cell development)	ENOG410YBEW(Nucleotide-diphospho-sugar transferase)	K20783	arabinosyltransferase	EC:2.4.2.-	nnu00514(Other types of O-glycan biosynthesis)	A0A067KQH8.1 PF03407.14;Nucleotid_trans;	13.24	11.42	12.85	11.52	13.39	12.03	13.9	12.85	11.48	12.63	15.02	15.76	793	669	705	627	773	670	796	781	686	479	918	864
TRINITY_DN41318_c0_g12	673	TRINITY_DN41318_c0_g12_i1;TRINITY_DN41318_c0_g12_i2	Ultraviolet-B receptor like [Actinidia chinensis var. chinensis]	HERC2	Probable E3 ubiquitin-protein ligase HERC2 OS=Drosophila melanogaster GN=HERC2 PE=1 SV=3	GO:0008150(biological_process);GO:0008536(Ran GTPase binding)	COG5184(regulator of chromosome condensation)	K10615	E3 ubiquitin-protein ligase HERC4	EC:2.3.2.26	mis04120(Ubiquitin mediated proteolysis)	M0ZM83.1 PF00415.16;RCC1;	2.25	2.83	3.05	8.59	6.34	8.77	10.41	7.59	6.75	6.44	3.51	6.41	59	60	52	138	146	184	250	182	133	80	93	155
TRINITY_DN23786_c0_g2	256	TRINITY_DN23786_c0_g2_i1	-	-	-	-	-	-	-	-	-	-	0.57	1.49	1.92	0.31	1.54	0.97	0	0.29	2.94	0	0	0	2	5	7	1	5	3	0	1	10	0	0	0
TRINITY_DN33426_c0_g2	315	TRINITY_DN33426_c0_g2_i1;TRINITY_DN33426_c0_g2_i2;TRINITY_DN33426_c0_g2_i3;TRINITY_DN33426_c0_g2_i4;TRINITY_DN33426_c0_g2_i5	-	-	-	-	-	-	-	-	-	-	5.3	7.97	17.22	3.42	6.57	6.12	14.49	8.62	12.64	6.92	8.91	7.27	18.14	23.03	55.99	7	16	16	39.47	23	30	12	24.03	15
TRINITY_DN41395_c1_g1	1130	TRINITY_DN41395_c1_g1_i1;TRINITY_DN41395_c1_g1_i2;TRINITY_DN41395_c1_g1_i3;TRINITY_DN41395_c1_g1_i4;TRINITY_DN41395_c1_g1_i5;TRINITY_DN41395_c1_g1_i6;TRINITY_DN41395_c1_g1_i7;TRINITY_DN41395_c1_g1_i8;TRINITY_DN41395_c1_g1_i9	premnaspirodiene oxygenase-like isoform X1 [Quercus suber]	CYP71D55	Premnaspirodiene oxygenase OS=Hyoscyamus muticus GN=CYP71D55 PE=1 SV=1	GO:0016020(membrane);GO:0016709(oxidoreductase activity, acting on paired donors, with incorporation or reduction of molecular oxygen, NAD(P)H as one donor, and incorporation of one atom of oxygen);GO:0044550(secondary metabolite biosynthetic process)	COG2124(Cytochrome p450)	NA	NA	NA	NA(NA)	A0A0D2SE38.1 PF00067.20;p450;	34.93	23.76	15.64	68.99	72.09	51.65	74.74	41.12	44.79	53.09	50.86	59.61	681.5	406.72	362.11	2012.63	2263	1387.15	2294	1157.98	1255.38	1095.23	1471.26	1760.4
TRINITY_DN39446_c0_g4	214	TRINITY_DN39446_c0_g4_i1	-	-	-	-	-	-	-	-	-	-	2.4	0.5	2.35	0	1.03	0	0.98	1.95	1.99	0	0	0	5	1	5	0	2	0	2	4	4	0	0	0
TRINITY_DN25787_c1_g4	791	TRINITY_DN25787_c1_g4_i1;TRINITY_DN25787_c1_g4_i2;TRINITY_DN25787_c1_g4_i3	3-beta-hydroxysteroid-Delta(8),Delta(7)-isomerase [Actinidia chinensis var. chinensis]	At1g20050	Probable 3-beta-hydroxysteroid-Delta(8),Delta(7)-isomerase OS=Arabidopsis thaliana GN=At1g20050 PE=2 SV=1	GO:0000247(C-8 sterol isomerase activity);GO:0005789(endoplasmic reticulum membrane);GO:0005886(plasma membrane);GO:0016021(integral component of membrane);GO:0016126(sterol biosynthetic process);GO:0047750(cholestenol delta-isomerase activity)	ENOG41101ES(emopamil binding protein (sterol isomerase))	K01824	cholestenol Delta-isomerase	EC:5.3.3.5	vvi00100(Steroid biosynthesis)	F6GU45.1 PF05241.10;EBP;	8.95	6.95	13.7	8.46	11.95	10.55	14.38	8.8	7.62	10.78	11.86	17.76	290	214	409	251	371	317	440	279	243	218	384	534
TRINITY_DN20193_c0_g1	223	TRINITY_DN20193_c0_g1_i1	hypothetical protein MARPO_0096s0029 [Marchantia polymorpha]	xecD	2-(R)-hydroxypropyl-CoM dehydrogenase OS=Xanthobacter autotrophicus (strain ATCC BAA-1158 / Py2) GN=xecD PE=1 SV=3	GO:0005575(cellular_component);GO:0008152(metabolic process);GO:0016491(oxidoreductase activity)	COG1028(Dehydrogenase reductase)	K08081	tropinone reductase I	EC:1.1.1.206	ats00960(Tropane, piperidine and pyridine alkaloid biosynthesis)	K3WB78.1 PF13561.4;adh_short_C2;	0.43	1.79	9.95	0.46	0	1.44	0.44	0.44	0.89	0	0	0	1	4	24	1	0	3	1	1	2	0	0	0
TRINITY_DN45839_c1_g6	676	TRINITY_DN45839_c1_g6_i1	Growth-regulating factor 1 [Theobroma cacao]	GRF6	Growth-regulating factor 6 OS=Oryza sativa subsp. japonica GN=GRF6 PE=2 SV=2	GO:0005515(protein binding);GO:0005524(ATP binding);GO:0005634(nucleus);GO:0006351(transcription, DNA-templated);GO:0006355(regulation of transcription, DNA-templated);GO:0009624(response to nematode);GO:0019760(glucosinolate metabolic process);GO:0043565(sequence-specific DNA binding);GO:0048364(root development);GO:0048366(leaf development);GO:0061062(regulation of nematode larval development)	ENOG4111S3M(growth-regulating factor)	-	-	-	-	-	5.98	1.74	2.67	14	13.11	10.64	22.24	6.84	5.76	11.96	13.38	26.93	158	45	66	338	333	260	564	183	152	198	357	655
TRINITY_DN23964_c4_g3	203	TRINITY_DN23964_c4_g3_i1	-	-	-	-	-	-	-	-	-	-	0	0	0	0	0	0	0	0	0	23.6	3.32	0.6	0	0	0	0	0	0	0	0	0	26	6	1
TRINITY_DN9493_c0_g1	264	TRINITY_DN9493_c0_g1_i1	-	-	-	-	-	-	-	-	-	-	0	0	0.25	0	3.37	0	0	0	0	0	0	0	0	0	1	0	12	0	0	0	0	0	0	0
TRINITY_DN28144_c2_g5	229	TRINITY_DN28144_c2_g5_i1	Alpha 1,4-glycosyltransferase domain protein [Actinidia chinensis var. chinensis]	-	-	GO:0005794(Golgi apparatus)	ENOG4111PD8(lactosylceramide)	K01988	lactosylceramide 4-alpha-galactosyltransferase	EC:2.4.1.228	sind00601(Glycosphingolipid biosynthesis - lacto and neolacto series);sind00603(Glycosphingolipid biosynthesis - globo and isoglobo series)	B9HD92.2 PF04572.10;Gb3_synth;	4.77	7.45	4.2	3.43	8.52	3.57	6.51	5.66	3.69	13.53	9.86	8.97	12	18	11	8	20	8	16	14	9	20	24	21
TRINITY_DN45830_c2_g3	360	TRINITY_DN45830_c2_g3_i1	LOB domain-containing protein 15-like [Hevea brasiliensis]	LBD15	LOB domain-containing protein 15 OS=Arabidopsis thaliana GN=LBD15 PE=2 SV=2	GO:0005515(protein binding);GO:0005634(nucleus);GO:0008150(biological_process)	ENOG4111QRV(lob domain-containing protein)	NA	NA	NA	NA(NA)	W9QCG5.1 PF03195.12;DUF260;	1.84	2.72	1.16	6.06	4.48	2.15	3.2	2.63	1.62	4.02	8.05	6.02	16	23	10	49	37	17	27	23	14	21	68	49
TRINITY_DN34436_c1_g1	541	TRINITY_DN34436_c1_g1_i1;TRINITY_DN34436_c1_g1_i2;TRINITY_DN34436_c1_g1_i3;TRINITY_DN34436_c1_g1_i4;TRINITY_DN34436_c1_g1_i5;TRINITY_DN34436_c1_g1_i6;TRINITY_DN34436_c1_g1_i7	actin-depolymerizing factor 2 [Ricinus communis]	ADF2	Actin-depolymerizing factor 2 OS=Petunia hybrida GN=ADF2 PE=2 SV=1	GO:0003779(actin binding);GO:0005515(protein binding);GO:0005622(intracellular);GO:0005737(cytoplasm);GO:0005739(mitochondrion);GO:0005829(cytosol);GO:0005886(plasma membrane);GO:0006979(response to oxidative stress);GO:0009506(plasmodesma);GO:0009507(chloroplast);GO:0015629(actin cytoskeleton);GO:0030042(actin filament depolymerization);GO:0046686(response to cadmium ion)	ENOG41122P5(actin-depolymerizing factor)	NA	NA	NA	NA(NA)	A0A022R937.1 PF00241.18;Cofilin_ADF;	317.4	308.37	252.05	325.41	353.75	349.02	340.44	287.4	282.59	380.48	345.26	428.84	5736	5436	4315	5400.99	6136.01	5821.96	5931	5249	5097.99	4273	6246.99	7159.01
TRINITY_DN25096_c4_g2	203	TRINITY_DN25096_c4_g2_i1	-	-	-	-	-	-	-	-	-	-	9.41	6.94	6.08	13.97	7.66	9.23	9.07	14.05	18.36	11.78	8.85	8.37	17	12	11	23	13	15	16	25	32	12.98	16	14
TRINITY_DN37899_c1_g3	1125	TRINITY_DN37899_c1_g3_i1;TRINITY_DN37899_c1_g3_i2;TRINITY_DN37899_c1_g3_i3;TRINITY_DN37899_c1_g3_i4	Protein STRICTOSIDINE SYNTHASE-LIKE 5 like [Actinidia chinensis var. chinensis]	SSL5	Protein STRICTOSIDINE SYNTHASE-LIKE 5 OS=Arabidopsis thaliana GN=SSL5 PE=2 SV=1	GO:0005783(endoplasmic reticulum);GO:0016020(membrane);GO:0016788(hydrolase activity, acting on ester bonds)	COG3386(SMP-30 gluconolaconase LRE domain protein)	NA	NA	NA	NA(NA)	B9S6S6.1 PF03088.14;Str_synth;	3.6	7.59	20.34	13.24	9.95	23.38	7.81	14.75	10.33	8.07	6.08	6.82	155	292	692	383	367	744	295	627	403	219	288	246
TRINITY_DN45940_c1_g1	1089	TRINITY_DN45940_c1_g1_i1;TRINITY_DN45940_c1_g1_i2;TRINITY_DN45940_c1_g1_i3;TRINITY_DN45940_c1_g1_i4	beta-galactosidase [Camellia sinensis]	-	Beta-galactosidase OS=Malus domestica PE=1 SV=1	GO:0004565(beta-galactosidase activity);GO:0005618(cell wall);GO:0005773(vacuole)	COG1874(beta-galactosidase)	K12309	beta-galactosidase	EC:3.2.1.23	ath00052(Galactose metabolism);ath00600(Sphingolipid metabolism);ath00531(Glycosaminoglycan degradation);ath00604(Glycosphingolipid biosynthesis - ganglio series);ath00511(Other glycan degradation)	B9HDL7.2 PF01301.17;Glyco_hydro_35;	29.09	35.26	24.52	89.39	43.16	527.13	43.81	41.66	25.74	53.09	34.18	42.57	1421.36	1675.98	1107	3977.38	2033.36	24114.3	2050.19	2078.41	1262	1647	1701.19	1915.18
TRINITY_DN27947_c1_g5	839	TRINITY_DN27947_c1_g5_i1;TRINITY_DN27947_c1_g5_i2	RING-H2 finger protein [Actinidia chinensis var. chinensis]	ATL16	RING-H2 finger protein ATL16 OS=Arabidopsis thaliana GN=ATL16 PE=2 SV=1	GO:0005634(nucleus);GO:0008270(zinc ion binding);GO:0009741(response to brassinosteroid);GO:0010200(response to chitin);GO:0016021(integral component of membrane);GO:0016567(protein ubiquitination);GO:0043161(proteasome-mediated ubiquitin-dependent protein catabolic process);GO:0061630(ubiquitin protein ligase activity)	ENOG41121N2(zinc ion binding)	NA	NA	NA	NA(NA)	B9RYX2.1 PF13639.4;zf-RING_2;	6.95	4.88	2.56	7.04	7.97	6.07	13.16	4.64	3.98	9.42	11.18	16.58	243	167	79	226.62	265	197	440	164	134.58	206	391	531.66
TRINITY_DN36979_c0_g4	216	TRINITY_DN36979_c0_g4_i1	-	-	-	-	-	-	-	-	-	-	105.84	104.2	329.82	84.03	149.79	123.29	130.01	128.19	123.63	98.87	127.81	97.44	226	213	722	165	299	235	271	269	255	126	268	193
TRINITY_DN22124_c0_g1	282	TRINITY_DN22124_c0_g1_i1	hypothetical protein CEUSTIGMA_g221.t1 [Chlamydomonas eustigma]	btf3l4	Transcription factor BTF3 homolog 4 OS=Danio rerio GN=btf3l4 PE=2 SV=1	GO:0001701(in utero embryonic development)	ENOG4111JBG(Component of the nascent polypeptide-associated complex (NAC), a dynamic component of the ribosomal exit tunnel, protecting the emerging polypeptides from interaction with other cytoplasmic proteins to ensure appropriate nascent protein targeting (By similarity). The NAC complex also promotes mitochondrial protein import by enhancing productive ribosome interactions with the outer mit…	-	-	-	-	T1FMA5.1 PF01849.16;NAC;	0	0	0	0	0	0	0	0	0	24.7	5.51	0	0	0	0	0	0	0	0	0	0	66	24	0
TRINITY_DN43650_c0_g3	219	TRINITY_DN43650_c0_g3_i1	PREDICTED: uncharacterized protein LOC104799692 [Tarenaya hassleriana]	-	-	-	ENOG4110CNM(Reverse transcriptase (RNA-dependent DNA polymerase))	NA	NA	NA	NA(NA)	I1GML4.1 PF03372.21;Exo_endo_phos;	30.91	25.41	10.51	20.54	17.37	14.15	13.59	12.38	19.86	17.79	16.59	11.17	68.56	54	24	41.98	36	28	29.45	27	42.59	23.45	36	23
TRINITY_DN35459_c0_g1	443	TRINITY_DN35459_c0_g1_i1	Protein GIGANTEA like [Actinidia chinensis var. chinensis]	GI	Protein GIGANTEA OS=Oryza sativa subsp. japonica GN=GI PE=2 SV=2	GO:0048586(regulation of long-day photoperiodism, flowering)	ENOG410YCNK(gigantea)	K12124	GIGANTEA	-	ccaj04712(Circadian rhythm - plant)	-	41.61	54.66	17.74	15.7	10.67	13.5	32.58	47.92	59.02	58.67	71.3	63.74	555	711	228	193	136	165	419	645	785	480	942	789
TRINITY_DN42676_c1_g6	266	TRINITY_DN42676_c1_g6_i1	AAA-ATPase [Actinidia chinensis var. chinensis]	AATP1	AAA-ATPase ASD, mitochondrial OS=Arabidopsis thaliana GN=AATP1 PE=1 SV=1	GO:0005524(ATP binding);GO:0005739(mitochondrion);GO:0005783(endoplasmic reticulum);GO:0005886(plasma membrane);GO:0009409(response to cold);GO:0009414(response to water deprivation);GO:0009651(response to salt stress);GO:0009737(response to abscisic acid);GO:0010154(fruit development);GO:0010431(seed maturation);GO:0016021(integral component of membrane);GO:0016887(ATPase activity);GO:0031966(mi…	COG0465(Acts as a processive, ATP-dependent zinc metallopeptidase for both cytoplasmic and membrane proteins. Plays a role in the quality control of integral membrane proteins (By similarity))	NA	NA	NA	NA(NA)	F6HK70.1 PF00004.27;AAA;	33.16	49.54	132.66	20.31	41.72	53.87	45.77	31.66	25.15	17.31	39.94	23	129	186	542	74	152	187	174	122	96	39	147	84
TRINITY_DN42191_c0_g1	1467	TRINITY_DN42191_c0_g1_i1;TRINITY_DN42191_c0_g1_i2;TRINITY_DN42191_c0_g1_i3;TRINITY_DN42191_c0_g1_i4;TRINITY_DN42191_c0_g1_i5;TRINITY_DN42191_c0_g1_i6;TRINITY_DN42191_c0_g1_i7	WD repeat-containing protein [Actinidia chinensis var. chinensis]	DWA2	WD repeat-containing protein DWA2 OS=Arabidopsis thaliana GN=DWA2 PE=1 SV=1	GO:0000166(nucleotide binding);GO:0005634(nucleus);GO:0008150(biological_process);GO:0080008(Cul4-RING E3 ubiquitin ligase complex)	ENOG410XRIE(tumor suppressing subtransferable candidate 1)	-	-	-	-	-	7.19	8.43	6.91	9.44	12.26	11.38	13.63	10.81	11.72	12.53	10.33	10.87	337	387	285	395	549	473	601	521	560	364	495	465
TRINITY_DN33987_c2_g2	1082	TRINITY_DN33987_c2_g2_i1;TRINITY_DN33987_c2_g2_i2	Polyadenylation and cleavage factor like [Actinidia chinensis var. chinensis]	PCFS4	Polyadenylation and cleavage factor homolog 4 OS=Arabidopsis thaliana GN=PCFS4 PE=1 SV=1	GO:0000993(RNA polymerase II core binding);GO:0003729(mRNA binding);GO:0005737(cytoplasm);GO:0005849(mRNA cleavage factor complex);GO:0006369(termination of RNA polymerase II transcription);GO:0006378(mRNA polyadenylation);GO:0006379(mRNA cleavage)	ENOG410ZBRH(mRNA cleavage factor complex component Pcf11)	K14400	pre-mRNA cleavage complex 2 protein Pcf11	-	vvi03015(mRNA surveillance pathway)	M0ZSC5.1 PF04818.11;CTD_bind;	10.22	8.95	6.13	8.66	6.56	7.57	6.45	6.58	8.5	6.16	7.66	6.53	502	425	243	386	308	340	298	323	416	187	381	289
TRINITY_DN27766_c1_g4	923	TRINITY_DN27766_c1_g4_i1	chaperone protein ClpB4, mitochondrial [Vigna radiata var. radiata]	CLPB3	Chaperone protein ClpB3, mitochondrial OS=Oryza sativa subsp. japonica GN=CLPB3 PE=2 SV=3	GO:0005739(mitochondrion)	COG0542(ATP-dependent CLP protease ATP-binding subunit)	NA	NA	NA	NA(NA)	D7SUY2.1 PF00004.27;AAA;	4.02	3.8	2.71	6.13	4.71	5.69	5.54	4.79	3.93	3.46	4.66	3.79	162	150	101	225	183	213	214	196	158	88	191	140
TRINITY_DN32635_c0_g2	3807	TRINITY_DN32635_c0_g2_i1;TRINITY_DN32635_c0_g2_i2;TRINITY_DN32635_c0_g2_i3;TRINITY_DN32635_c0_g2_i4;TRINITY_DN32635_c0_g2_i5;TRINITY_DN32635_c0_g2_i6	ABC transporter B family member 19 like [Actinidia chinensis var. chinensis]	ABCB19	ABC transporter B family member 19 OS=Arabidopsis thaliana GN=ABCB19 PE=1 SV=1	GO:0016021(integral component of membrane);GO:0042626(ATPase activity, coupled to transmembrane movement of substances);GO:0055085(transmembrane transport)	COG1132((ABC) transporter)	K05658	ATP-binding cassette, subfamily B (MDR/TAP), member 1	EC:3.6.3.44	zju02010(ABC transporters)	A0A0J8BGT9.1 PF00664.21;ABC_membrane;	11.26	7.15	6.98	18.29	16.43	13.71	28.19	10.96	9.55	20.51	19.86	34.44	1432.07	760.26	456	2496	2448.4	1776	3872.07	1571	1260.04	1846.09	3108.1	4551.11
TRINITY_DN29941_c0_g1	250	TRINITY_DN29941_c0_g1_i1	BTB/POZ and MATH domain-containing protein 4 isoform X1 [Phoenix dactylifera]	BPM4	BTB/POZ and MATH domain-containing protein 4 OS=Arabidopsis thaliana GN=BPM4 PE=1 SV=1	GO:0005515(protein binding);GO:0005634(nucleus);GO:0005829(cytosol);GO:0006970(response to osmotic stress);GO:0016567(protein ubiquitination);GO:0042631(cellular response to water deprivation);GO:0071472(cellular response to salt stress)	ENOG410XQV8(meprin and TRAF homology domain-containing protein MATH domain-containing protein)	NA	NA	NA	NA(NA)	A0A0D2W9H2.1 PF00917.24;MATH;	17.25	23.68	25.23	22.46	15.84	17.98	17.97	19.67	16.43	19.14	17.83	21.74	56	74	86	68	48	52	57	63	52	36	55	66
TRINITY_DN21656_c0_g2	559	TRINITY_DN21656_c0_g2_i1	SKP1-interacting partner like [Actinidia chinensis var. chinensis]	SKIP15	SKP1-interacting partner 15 OS=Arabidopsis thaliana GN=SKIP15 PE=1 SV=1	GO:0004842(ubiquitin-protein transferase activity);GO:0019005(SCF ubiquitin ligase complex);GO:0031146(SCF-dependent proteasomal ubiquitin-dependent protein catabolic process)	ENOG410YBGK(Skp1-interacting partner)	-	-	-	-	-	27.04	26.4	28.02	19.9	14.49	16.28	18.03	24.89	26.25	22.36	20.33	15.66	537	512	525	362	276	298	344	500	520	276	405	287
TRINITY_DN38028_c0_g3	560	TRINITY_DN38028_c0_g3_i1;TRINITY_DN38028_c0_g3_i2	-	-	-	-	-	-	-	-	-	-	13.41	18.1	4.16	11.86	9.11	7.5	7.58	10.95	13.43	11.15	11.9	14.07	267	352	74	198	174	121	145	216	242	138	219	216
TRINITY_DN38334_c1_g1	982	TRINITY_DN38334_c1_g1_i1;TRINITY_DN38334_c1_g1_i2;TRINITY_DN38334_c1_g1_i3;TRINITY_DN38334_c1_g1_i4;TRINITY_DN38334_c1_g1_i5	calreticulin-3-like [Coffea arabica]	CRT3	Calreticulin-3 OS=Arabidopsis thaliana GN=CRT3 PE=1 SV=2	GO:0005509(calcium ion binding);GO:0005783(endoplasmic reticulum);GO:0005788(endoplasmic reticulum lumen);GO:0005789(endoplasmic reticulum membrane);GO:0006457(protein folding);GO:0009507(chloroplast);GO:0009626(plant-type hypersensitive response);GO:0010204(defense response signaling pathway, resistance gene-independent);GO:0030246(carbohydrate binding);GO:0042742(defense response to bacterium);…	ENOG410XRR7(Calreticulin)	K08057	calreticulin	-	ini04141(Protein processing in endoplasmic reticulum);ini04145(Phagosome)	M5XCA0.1 PF00262.16;Calreticulin;	31.7	26.49	13.94	33.16	32.83	29.32	38.02	37.9	32.49	25.18	31.1	32.09	1324.48	1084.74	532	1251.74	1316	1126	1511.54	1586	1331	665.56	1318	1208.54
TRINITY_DN21454_c0_g1	426	TRINITY_DN21454_c0_g1_i1	Protein phosphatase Slingshot 1 like [Actinidia chinensis var. chinensis]	-	-	-	ENOG4111AVX(NA)	-	-	-	-	V4STI6.1 PF05553.9;DUF761;	5.09	13.5	77.88	13.56	41.26	32.49	29.62	14.73	18.95	10.04	31.32	11.64	63	163	934	155	488	368	354	184	234	76	383	134
TRINITY_DN44065_c0_g5	422	TRINITY_DN44065_c0_g5_i1	PREDICTED: cytochrome c oxidase-assembly factor COX23, mitochondrial [Juglans regia]	-	-	GO:0003674(molecular_function);GO:0005739(mitochondrion);GO:0008150(biological_process)	ENOG4112B0H(coiled-coil-helix-coiled-coil-helix domain containing 7)	NA	NA	NA	NA(NA)	M5XLD7.1 PF06747.11;CHCH;	6.66	6.75	13.57	4.1	10.25	8.36	10.57	10.28	8.16	8.21	8.83	10.53	81	80	160	46	119	93	124	126	99	61	106	119
TRINITY_DN28238_c1_g1	365	TRINITY_DN28238_c1_g1_i1;TRINITY_DN28238_c1_g1_i2;TRINITY_DN28238_c1_g1_i3;TRINITY_DN28238_c1_g1_i4;TRINITY_DN28238_c1_g1_i5;TRINITY_DN28238_c1_g1_i6	-	-	-	-	-	-	-	-	-	-	6.22	6.97	0.85	3.89	4.24	4.93	2.31	6.1	5.31	4.48	5.13	1.56	34.41	36	7	21	25	23	15	23.96	31	14	25	12
TRINITY_DN38934_c0_g5	235	TRINITY_DN38934_c0_g5_i1	CTD small phosphatase-like protein [Actinidia chinensis var. chinensis]	-	-	GO:0004721(phosphoprotein phosphatase activity)	COG5190(CTD (Carboxy-terminal domain, RNA polymerase II, polypeptide A))	NA	NA	NA	NA(NA)	-	180.3	178.93	132.48	186.35	166.46	197.56	144.55	142.82	190.88	181.76	197.55	188.02	489	466	375	469	421	477	383	381	502	288	515	475
TRINITY_DN26111_c2_g3	1147	TRINITY_DN26111_c2_g3_i1;TRINITY_DN26111_c2_g3_i2	putative glutamine amidotransferase GAT1_2.1 [Citrus sinensis]	Rv2859c	Putative glutamine amidotransferase Rv2859c OS=Mycobacterium tuberculosis (strain ATCC 25618 / H37Rv) GN=Rv2859c PE=1 SV=1	GO:0005829(cytosol);GO:0016787(hydrolase activity)	COG2071(Glutamine amidotransferase)	-	-	-	-	V4S8Y4.1 PF07722.11;Peptidase_C26;	0.4	1.64	19.82	2.39	1.89	11.12	3.87	2.48	1.81	1.78	1.25	0.17	21	84	957	114	95	542	193	132	95	59	67	8
TRINITY_DN24017_c1_g1	392	TRINITY_DN24017_c1_g1_i1;TRINITY_DN24017_c1_g1_i2	predicted protein [Hordeum vulgare subsp. vulgare]	-	Actin-1 OS=Naegleria fowleri PE=2 SV=2	GO:0000166(nucleotide binding);GO:0000902(cell morphogenesis);GO:0001891(phagocytic cup);GO:0005200(structural constituent of cytoskeleton);GO:0005515(protein binding);GO:0005524(ATP binding);GO:0005737(cytoplasm);GO:0005856(cytoskeleton);GO:0006909(phagocytosis);GO:0015629(actin cytoskeleton);GO:0017022(myosin binding);GO:0030864(cortical actin cytoskeleton);GO:0032009(early phagosome);GO:003201…	COG5277(Actin-related protein)	NA	NA	NA	NA(NA)	D2VS98.1 PF00022.17;Actin;	2.31	2.11	10.98	2.52	1.56	5.79	1.88	1.78	1.32	1.36	0.1	1.74	24	21	100	24	14	47	19	18	13	7	1	17
TRINITY_DN39335_c1_g2	271	TRINITY_DN39335_c1_g2_i1;TRINITY_DN39335_c1_g2_i2;TRINITY_DN39335_c1_g2_i3;TRINITY_DN39335_c1_g2_i4	-	-	-	-	-	-	-	-	-	-	4.51	4.32	8.54	2.2	2.13	1.47	1.39	1.48	3.42	0.88	2.66	0.83	13	13	24	7	6	4	4	5	10	2	9	3
TRINITY_DN42555_c0_g3	226	TRINITY_DN42555_c0_g3_i1	-	-	-	-	-	-	-	-	-	-	2.89	8.17	38.59	0.45	3.98	0.46	0	0.42	3.84	0	0	0	7	19	97	1	9	1	0	1	9	0	0	0
TRINITY_DN29625_c0_g3	401	TRINITY_DN29625_c0_g3_i1;TRINITY_DN29625_c0_g3_i2;TRINITY_DN29625_c0_g3_i3	Protein NRT1/ PTR FAMILY 5.6 like [Actinidia chinensis var. chinensis]	NPF5.7	Protein NRT1/ PTR FAMILY 5.7 OS=Arabidopsis thaliana GN=NPF5.7 PE=2 SV=2	GO:0005215(transporter activity);GO:0005886(plasma membrane);GO:0006857(oligopeptide transport);GO:0016020(membrane);GO:0016021(integral component of membrane);GO:0022857(transmembrane transporter activity);GO:0055085(transmembrane transport)	COG3104(transporter)	NA	NA	NA	NA(NA)	-	25.36	36.13	19.13	26.94	18.69	60.21	24.83	29.24	25.37	35.22	32.49	18.28	228	294	175	226	161	476	210	253	231	181	271	142
TRINITY_DN40405_c1_g3	263	TRINITY_DN40405_c1_g3_i1	RING-H2 finger protein [Actinidia chinensis var. chinensis]	ATL21A	Putative RING-H2 finger protein ATL21A OS=Arabidopsis thaliana GN=ATL21A PE=3 SV=1	-	ENOG41121N2(zinc ion binding)	NA	NA	NA	NA(NA)	M5X5I4.1 PF13947.4;GUB_WAK_bind;	20.99	32.22	16.19	15.05	20.44	11.62	9.79	23.62	18.71	24.33	21.33	12.74	79	117	64	53	72	39	36	88	69	53	76	45
TRINITY_DN40741_c1_g6	367	TRINITY_DN40741_c1_g6_i1	-	-	-	-	-	-	-	-	-	-	3.19	3.51	11.21	3.67	3.59	5.69	2.39	4.6	6.85	2.93	4.07	2.59	29	31	101	31	31	47	21	42	62	16	36	22
TRINITY_DN41826_c0_g2	897	TRINITY_DN41826_c0_g2_i1;TRINITY_DN41826_c0_g2_i2;TRINITY_DN41826_c0_g2_i3;TRINITY_DN41826_c0_g2_i4;TRINITY_DN41826_c0_g2_i5	Serine/threonine-protein phosphatase 7 long form like [Actinidia chinensis var. chinensis]	-	-	GO:0005634(nucleus);GO:0008150(biological_process)	ENOG410YC97(Serine threonine-protein phosphatase 7 long form)	-	-	-	-	-	12.5	19.89	18.56	19.19	22.3	21.31	22.05	26.63	26.73	24.64	20.81	21.77	278	435	381	446	541	497	520	638	607	352	508	481
TRINITY_DN35631_c1_g6	327	TRINITY_DN35631_c1_g6_i1;TRINITY_DN35631_c1_g6_i2	-	-	-	-	-	-	-	-	-	-	4.5	4.03	1.71	2.79	3.22	1.93	3.73	3.76	1.61	3.43	4.39	3.86	31	27	12	18	21	12	25	26	11	14	29	25
TRINITY_DN1886_c0_g1	271	TRINITY_DN1886_c0_g1_i1	-	-	-	-	-	-	-	-	-	-	0.24	12.61	0	0	0	0	0	2.7	0	0	0	0	1	50	0	0	0	0	0	11	0	0	0	0
TRINITY_DN37331_c0_g1	245	TRINITY_DN37331_c0_g1_i1;TRINITY_DN37331_c0_g1_i2;TRINITY_DN37331_c0_g1_i3	-	-	-	-	-	-	-	-	-	-	2.71	2.82	9.96	2.05	6.64	2.64	3.9	3.77	4.74	8	6.48	4.65	7	7	28	5	16	6	10	10	12	12	16	11
TRINITY_DN42385_c0_g7	980	TRINITY_DN42385_c0_g7_i1	Plant UBX domain-containing protein [Actinidia chinensis var. chinensis]	PUX11	Plant UBX domain-containing protein 11 OS=Arabidopsis thaliana GN=PUX11 PE=1 SV=2	GO:0003674(molecular_function);GO:0005575(cellular_component);GO:0008150(biological_process)	ENOG410ZR21(UBX domain protein 4)	-	-	-	-	F6I3S7.1 PF00789.18;UBX;	14.72	13.53	11.3	12.77	13.77	12.82	11.04	13.23	12.98	14.85	14.04	14.23	641	576	453	506	577	518	460	584	564	408	622	568
TRINITY_DN42074_c0_g3	770	TRINITY_DN42074_c0_g3_i1;TRINITY_DN42074_c0_g3_i2;TRINITY_DN42074_c0_g3_i3;TRINITY_DN42074_c0_g3_i4	-	-	-	-	-	-	-	-	-	-	11.57	5.11	32.58	9.56	7.22	5.98	14.01	19.3	16.33	17.72	11.71	11.05	121	49	417.94	81	69	47	137	148	124	89.94	100	101.93
TRINITY_DN35055_c1_g3	353	TRINITY_DN35055_c1_g3_i1	-	-	-	-	-	-	-	-	-	-	16.13	14.3	28.66	18.48	19	21.5	16.12	18.41	23.44	18.9	17.85	13.1	134	115.6	238	143	149.98	162	129.9	153.65	194	94	143.63	102
TRINITY_DN27074_c1_g7	633	TRINITY_DN27074_c1_g7_i1	DNA helicase [Actinidia chinensis var. chinensis]	-	-	GO:0003674(molecular_function);GO:0008150(biological_process)	ENOG410YZR7(NA)	-	-	-	-	-	13.11	15.17	15.74	15.98	18.38	15.69	18.74	16.25	19.7	24.33	21.32	19.94	315	356	354	351	424	348	432	395	472	365	516	441
TRINITY_DN31771_c0_g2	227	TRINITY_DN31771_c0_g2_i1;TRINITY_DN31771_c0_g2_i2;TRINITY_DN31771_c0_g2_i3;TRINITY_DN31771_c0_g2_i4	-	-	-	-	-	-	-	-	-	-	8.24	10.21	3.59	8.57	6.77	4.47	5.42	6.47	7.91	7.08	4.42	4.5	18.02	22.58	8	18.26	15.01	9.43	13	15.09	16.96	10	10	10
TRINITY_DN46110_c0_g2	755	TRINITY_DN46110_c0_g2_i1;TRINITY_DN46110_c0_g2_i2;TRINITY_DN46110_c0_g2_i3;TRINITY_DN46110_c0_g2_i4;TRINITY_DN46110_c0_g2_i5;TRINITY_DN46110_c0_g2_i6;TRINITY_DN46110_c0_g2_i7	putative RNA-directed DNA polymerase [Medicago truncatula]	-	Retrovirus-related Pol polyprotein from transposon TNT 1-94 OS=Nicotiana tabacum PE=2 SV=1	-	ENOG410XS4D(Retrotransposon protein)	K04382	serine/threonine-protein phosphatase 2A catalytic subunit	EC:3.1.3.16	ini03015(mRNA surveillance pathway);ini04136(Autophagy - other eukaryotes)	A0A087GQF6.1 PF07727.12;RVT_2;	6.17	5.87	0.43	15.07	8.92	6.09	5.17	6.87	11.79	8.22	11.38	6.82	56.06	50.35	1	51.8	36.01	25.01	18.8	34	50.01	18	41.02	28
TRINITY_DN26702_c0_g1	570	TRINITY_DN26702_c0_g1_i1;TRINITY_DN26702_c0_g1_i2;TRINITY_DN26702_c0_g1_i3	-	-	-	-	-	-	-	-	-	-	10.04	13.55	20.41	14.43	17.28	19.73	12.63	19.04	25.17	18.28	14.78	13.58	131	174	252	164	201	219	148	249	323	130	194	154
TRINITY_DN24745_c1_g2	1394	TRINITY_DN24745_c1_g2_i1;TRINITY_DN24745_c1_g2_i2;TRINITY_DN24745_c1_g2_i3;TRINITY_DN24745_c1_g2_i4;TRINITY_DN24745_c1_g2_i5;TRINITY_DN24745_c1_g2_i6;TRINITY_DN24745_c1_g2_i7	unnamed protein product, partial [Vitis vinifera]	PAN	Transcription factor PERIANTHIA OS=Arabidopsis thaliana GN=PAN PE=1 SV=1	GO:0003677(DNA binding);GO:0003700(DNA binding transcription factor activity);GO:0005515(protein binding);GO:0005634(nucleus);GO:0006351(transcription, DNA-templated);GO:0006355(regulation of transcription, DNA-templated);GO:0009909(regulation of flower development);GO:0043565(sequence-specific DNA binding)	ENOG410YG7S(Transcription factor)	K14431	transcription factor TGA	-	vvi04075(Plant hormone signal transduction)	D7T978.1 PF14144.4;DOG1;	7.41	6.36	6.19	6.51	7.13	5.54	6.58	4.91	8.51	4.89	5.23	6.16	459	385	361	376	427	332	393	319	532	190	344	363
TRINITY_DN33516_c0_g6	262	TRINITY_DN33516_c0_g6_i1	uncharacterized protein LOC8273742 [Ricinus communis]	-	-	-	-	-	-	-	-	-	51.04	40.95	21.74	44.52	55.43	50.91	54.16	43.71	32.91	40.85	41.15	50.41	190	147	85	155	193	169	197	161	120	88	145	176
TRINITY_DN30486_c0_g2	408	TRINITY_DN30486_c0_g2_i1	PREDICTED: uncharacterized protein At1g04910-like isoform X1 [Daucus carota subsp. sativus]	At1g04910	Uncharacterized protein At1g04910 OS=Arabidopsis thaliana GN=At1g04910 PE=2 SV=1	GO:0000139(Golgi membrane);GO:0005739(mitochondrion);GO:0005768(endosome);GO:0005794(Golgi apparatus);GO:0005802(trans-Golgi network);GO:0006004(fucose metabolic process);GO:0006486(protein glycosylation);GO:0016021(integral component of membrane);GO:0016757(transferase activity, transferring glycosyl groups)	ENOG410Z25U(DUF246 domain-containing protein)	-	-	-	-	-	9.41	5.59	4.15	5.7	5.99	6.07	6.55	6.28	6.52	5.34	6.08	7.93	107	62	46	60	65	63	72	72	74	37	68	84
TRINITY_DN24841_c0_g8	251	TRINITY_DN24841_c0_g8_i1	-	-	-	-	-	-	-	-	-	-	1.22	3.48	0.29	1.63	4.89	3.08	2.8	3.7	3.43	1.05	9.3	0.98	4	11	1	5	15	9	9	12	11	2	29	3
TRINITY_DN37100_c0_g1	290	TRINITY_DN37100_c0_g1_i1	-	-	-	-	-	-	-	-	-	-	39.31	37.49	9.64	18.38	10.44	12.3	10.89	24.16	21.71	15.51	21.17	12.99	196	181	50	86	49	55	53	120	107	45	100	61
TRINITY_DN24836_c3_g1	329	TRINITY_DN24836_c3_g1_i1;TRINITY_DN24836_c3_g1_i2	RING finger protein [Actinidia chinensis var. chinensis]	-	-	GO:0005829(cytosol);GO:0008270(zinc ion binding);GO:0061630(ubiquitin protein ligase activity);GO:0071215(cellular response to abscisic acid stimulus);GO:1902584(positive regulation of response to water deprivation)	ENOG410XRM0(Ring finger protein)	-	-	-	-	-	244.64	179.18	215.89	200.22	105.85	103.87	97.61	155.31	96.93	109.09	77.62	40.46	1643	1179	1487	1297	678	635	654	1065	656	443	509	259
TRINITY_DN42740_c1_g2	1237	TRINITY_DN42740_c1_g2_i1;TRINITY_DN42740_c1_g2_i2;TRINITY_DN42740_c1_g2_i3;TRINITY_DN42740_c1_g2_i4;TRINITY_DN42740_c1_g2_i5;TRINITY_DN42740_c1_g2_i6;TRINITY_DN42740_c1_g2_i7;TRINITY_DN42740_c1_g2_i8;TRINITY_DN42740_c1_g2_i9	Regulator of chromosome condensation (RCC1) family with FYVE zinc finger domain isoform 1 [Theobroma cacao]	-	-	GO:0003682(chromatin binding);GO:0005634(nucleus);GO:0005886(plasma membrane);GO:0008270(zinc ion binding);GO:0008536(Ran GTPase binding)	COG5184(regulator of chromosome condensation)	-	-	-	-	B9SM24.1 PF16457.3;PH_12;	13.34	10.52	18.03	21.26	13.31	20.22	20.09	16.96	16.26	16.75	14.66	14.32	252	205	115	242	198	190	221	216	194	160	221	229
TRINITY_DN37684_c0_g1	456	TRINITY_DN37684_c0_g1_i1;TRINITY_DN37684_c0_g1_i10;TRINITY_DN37684_c0_g1_i11;TRINITY_DN37684_c0_g1_i12;TRINITY_DN37684_c0_g1_i13;TRINITY_DN37684_c0_g1_i14;TRINITY_DN37684_c0_g1_i15;TRINITY_DN37684_c0_g1_i16;TRINITY_DN37684_c0_g1_i17;TRINITY_DN37684_c0_g1_i2;TRINITY_DN37684_c0_g1_i3;TRINITY_DN37684_c0_g1_i4;TRINITY_DN37684_c0_g1_i5;TRINITY_DN37684_c0_g1_i6;TRINITY_DN37684_c0_g1_i7;TRINITY_DN37684_…	-	-	-	-	-	-	-	-	-	-	60.06	59.37	20.46	55.37	46.89	49.28	46.11	52.25	61.31	42.49	50.58	44.79	338	365	138	389	327	314	329	415	444	211	400	316
TRINITY_DN35713_c0_g1	391	TRINITY_DN35713_c0_g1_i1;TRINITY_DN35713_c0_g1_i2;TRINITY_DN35713_c0_g1_i3	Cytochrome P450 87A3 like [Actinidia chinensis var. chinensis]	CYP87A3	Cytochrome P450 87A3 OS=Oryza sativa subsp. japonica GN=CYP87A3 PE=2 SV=3	GO:0004497(monooxygenase activity);GO:0007275(multicellular organism development);GO:0010268(brassinosteroid homeostasis);GO:0016125(sterol metabolic process);GO:0016132(brassinosteroid biosynthetic process)	COG2124(Cytochrome p450)	NA	NA	NA	NA(NA)	A0A0A0L5U2.1 PF00067.20;p450;	2.74	0.79	0.68	2.21	5.88	3.58	7.72	3.03	0.27	3.77	4.19	7.53	25	8	7	16	51	21	53	30	1	18	39	66
TRINITY_DN29955_c0_g2	818	TRINITY_DN29955_c0_g2_i1	PREDICTED: coiled-coil domain-containing protein 9-like [Juglans regia]	-	-	GO:0003674(molecular_function);GO:0005634(nucleus);GO:0008150(biological_process);GO:0009507(chloroplast)	ENOG410XW37(NA)	-	-	-	-	-	27.42	24.3	26.47	18.23	19.9	16.9	17.89	23.79	26.85	19.17	18.79	16.77	944	818	844	572	659	539	590	830	922	415	656	530
TRINITY_DN38027_c0_g1	844	TRINITY_DN38027_c0_g1_i1;TRINITY_DN38027_c0_g1_i2	-	-	-	-	-	-	-	-	-	-	41.15	29.78	36.87	29.87	40.65	22.85	35.53	43.15	27.92	30.63	42.92	21.72	1265	882	1033	829	1184	641	1032	1336	850	589	1329	611
TRINITY_DN31578_c1_g3	508	TRINITY_DN31578_c1_g3_i1	-	-	-	-	-	-	-	-	-	-	3.94	4.1	4.71	7.82	7.8	6.66	8.87	7.63	6.02	12.17	6.66	10.18	67	68	76	122	127	104	145	131	102	128	113	160
TRINITY_DN37418_c1_g1	481	TRINITY_DN37418_c1_g1_i1;TRINITY_DN37418_c1_g1_i2;TRINITY_DN37418_c1_g1_i3;TRINITY_DN37418_c1_g1_i4;TRINITY_DN37418_c1_g1_i5;TRINITY_DN37418_c1_g1_i6	Leucine-rich repeat-containing protein, partial [Cynara cardunculus var. scolymus]	-	TMV resistance protein N OS=Nicotiana glutinosa GN=N PE=1 SV=1	GO:0005515(protein binding)	COG4886(leucine Rich Repeat)	-	-	-	-	B9S6Z8.1 PF13855.4;LRR_8;	7.4	8.75	5.21	5.99	7.81	7.19	7.43	7.71	7.65	6.32	6.04	7.58	68	72	50	54	79	62	62	66	69	40	64	68
TRINITY_DN36958_c0_g1	401	TRINITY_DN36958_c0_g1_i1;TRINITY_DN36958_c0_g1_i2	-	-	-	-	-	-	-	-	-	-	3.17	5.03	1.57	3.36	4.4	1.85	4	4	8.4	4.57	5.29	0.99	31	48	15	31	41	17	38	39	82	27	51	9
TRINITY_DN46078_c1_g7	217	TRINITY_DN46078_c1_g7_i1	-	-	-	-	-	-	-	-	-	-	7.34	11.65	2.02	9.46	8.63	7.22	8.82	9.34	6.17	7.48	9.04	5.16	15.87	24.12	4.48	18.83	17.45	13.94	18.62	19.85	12.89	9.64	19.17	10.36
TRINITY_DN41991_c1_g1	750	TRINITY_DN41991_c1_g1_i1;TRINITY_DN41991_c1_g1_i2;TRINITY_DN41991_c1_g1_i3;TRINITY_DN41991_c1_g1_i4;TRINITY_DN41991_c1_g1_i5;TRINITY_DN41991_c1_g1_i6;TRINITY_DN41991_c1_g1_i7;TRINITY_DN41991_c1_g1_i8;TRINITY_DN41991_c1_g1_i9	-	-	-	-	-	-	-	-	-	-	10.92	15.31	4.84	3.14	6.86	4.79	7.72	10.15	12.43	7.05	9.44	5.54	105	165	71	28	60	38.54	74.26	79.85	138	52	72	40
TRINITY_DN40840_c0_g4	262	TRINITY_DN40840_c0_g4_i1	-	-	-	-	-	-	-	-	-	-	6.45	6.13	1.28	3.73	6.32	6.63	4.12	7.06	6.31	2.79	7.09	3.44	24	22	5	13	22	22	15	26	23	6	25	12
TRINITY_DN22606_c4_g3	496	TRINITY_DN22606_c4_g3_i1;TRINITY_DN22606_c4_g3_i2;TRINITY_DN22606_c4_g3_i3;TRINITY_DN22606_c4_g3_i4	40S ribosomal protein S10-1-like [Physcomitrella patens]	rps10	40S ribosomal protein S10 OS=Dictyostelium discoideum GN=rps10 PE=1 SV=3	GO:0000028(ribosomal small subunit assembly);GO:0003735(structural constituent of ribosome);GO:0022627(cytosolic small ribosomal subunit)	COG5045(Ribosomal protein)	K02947	small subunit ribosomal protein S10e	-	egu03010(Ribosome)	G4ZMR6.1 PF03501.13;S10_plectin;	0	0.31	0	1.28	1.36	0.53	0	0.47	1.02	0.49	0.06	0.3	0	5	0	5	10	8	0	4	4	1	1	1
TRINITY_DN25436_c0_g4	352	TRINITY_DN25436_c0_g4_i1;TRINITY_DN25436_c0_g4_i2;TRINITY_DN25436_c0_g4_i3;TRINITY_DN25436_c0_g4_i4	-	-	-	-	-	-	-	-	-	-	5.8	6.73	24.63	6.3	7.97	8.09	10.13	8.04	8.15	9.26	8.57	9.46	46	52	165	47	60	58	77	64	58	39	58	70
TRINITY_DN35517_c1_g7	205	TRINITY_DN35517_c1_g7_i1	-	-	-	-	-	-	-	-	-	-	50.17	31.02	225.76	40.79	18.42	117.81	43.63	21.92	16.78	12.43	17.3	16.32	93	55	421	69	32	196	79	40	30	14	32	28
TRINITY_DN30337_c0_g3	1142	TRINITY_DN30337_c0_g3_i1;TRINITY_DN30337_c0_g3_i2;TRINITY_DN30337_c0_g3_i3;TRINITY_DN30337_c0_g3_i4;TRINITY_DN30337_c0_g3_i5	SURP and G-patch domain-containing protein [Actinidia chinensis var. chinensis]	-	-	-	ENOG410ZSH4(RNA splicing)	NA	NA	NA	NA(NA)	-	60.39	67	28.75	53.03	50.33	51.06	50.82	51.75	67.53	45.06	46.59	44.55	1125	1178	617	1051	1012	981	1145	1188	1508	634	982	857
TRINITY_DN36268_c0_g2	1212	TRINITY_DN36268_c0_g2_i1	Formimidoyltetrahydrofolate cyclodeaminase [Actinidia chinensis var. chinensis]	PTO1242	Glutamate formimidoyltransferase OS=Picrophilus torridus (strain ATCC 700027 / DSM 9790 / JCM 10055 / NBRC 100828) GN=PTO1242 PE=1 SV=1	GO:0009507(chloroplast)	COG3643(Glutamate formiminotransferase)	-	-	-	-	M5WXD0.1 PF07837.10;FTCD_N;	4.58	4.43	7.52	17.54	18.6	12.51	14.65	18.06	13.28	11.62	9.63	13.88	259	245	390	902	1014	658	793	1037	750	416	556	719
TRINITY_DN37352_c0_g3	420	TRINITY_DN37352_c0_g3_i1	Serine O-acetyltransferase [Parasponia andersonii]	SAT1	Serine acetyltransferase 1, chloroplastic OS=Arabidopsis thaliana GN=SAT1 PE=1 SV=2	GO:0005515(protein binding);GO:0005634(nucleus);GO:0005739(mitochondrion);GO:0005829(cytosol);GO:0006535(cysteine biosynthetic process from serine);GO:0009001(serine O-acetyltransferase activity);GO:0009409(response to cold);GO:0009507(chloroplast);GO:0009970(cellular response to sulfate starvation);GO:0019344(cysteine biosynthetic process)	COG1045(serine acetyltransferase)	K00640	serine O-acetyltransferase	EC:2.3.1.30	zju00920(Sulfur metabolism);zju00270(Cysteine and methionine metabolism)	A0A022QHM7.1 PF00132.22;Hexapep;	16.93	25.72	30.45	42.06	63.47	47.48	59.77	49.72	58.77	39.15	64.21	56.87	204	302	356	468	730	523	695	604	706	288	763	637
TRINITY_DN36410_c6_g4	264	TRINITY_DN36410_c6_g4_i1	60S acidic ribosomal protein P2-2-like [Physcomitrella patens]	-	60S acidic ribosomal protein P2 OS=Artemia salina PE=1 SV=1	GO:0002181(cytoplasmic translation);GO:0003735(structural constituent of ribosome);GO:0022625(cytosolic large ribosomal subunit);GO:0030687(preribosome, large subunit precursor);GO:0070180(large ribosomal subunit rRNA binding)	COG2058(Ribosomal protein)	K02943	large subunit ribosomal protein LP2	-	nta03010(Ribosome)	V9EVD5.1 PF00428.17;Ribosomal_60s;	0	0	0	0	0	0	0	0	0.27	0	0	0	0	0	0	0	0	0	0	0	1	0	0	0
TRINITY_DN28761_c2_g1	315	TRINITY_DN28761_c2_g1_i1	NAD-dependent malic enzyme 62 kDa isoform, mitochondrial [Phoenix dactylifera]	-	NAD-dependent malic enzyme 62 kDa isoform, mitochondrial OS=Solanum tuberosum PE=1 SV=1	GO:0004470(malic enzyme activity);GO:0004471(malate dehydrogenase (decarboxylating) (NAD+) activity);GO:0005515(protein binding);GO:0005524(ATP binding);GO:0005739(mitochondrion);GO:0006090(pyruvate metabolic process);GO:0006108(malate metabolic process);GO:0008270(zinc ion binding);GO:0008948(oxaloacetate decarboxylase activity);GO:0009507(chloroplast);GO:0009651(response to salt stress);GO:0016…	COG0281(malic enzyme)	K00028	malate dehydrogenase (decarboxylating)	EC:1.1.1.39	pda00620(Pyruvate metabolism);pda00710(Carbon fixation in photosynthetic organisms)	A0A061FSN0.1 PF00390.17;malic;	18.56	18.78	9.37	22.36	23.85	21.12	14.78	19.66	17.55	20.38	20.76	14.95	116	114	60	131	141	119	90	123	109	75	124	88
TRINITY_DN28582_c0_g6	276	TRINITY_DN28582_c0_g6_i1	-	-	-	-	-	-	-	-	-	-	27.5	17.92	43.22	23.4	16	11.63	14.9	16.98	22.29	18.34	15.14	7.37	119	75	196	95	65	45	63	73	95	46	62	30
TRINITY_DN15827_c0_g1	212	TRINITY_DN15827_c0_g1_i1	-	-	-	-	-	-	-	-	-	-	0	0	0	0	4.21	0	0	0	0	0	0	0	0	0	0	0	8	0	0	0	0	0	0	0
TRINITY_DN36528_c2_g4	721	TRINITY_DN36528_c2_g4_i1	-	-	-	-	-	-	-	-	-	-	8.01	7.2	1	2.5	2.12	1.64	2.38	5.83	7.58	2.7	3.72	3.57	232	204	27	66	59	44	66	171	219	49	109	95
TRINITY_DN29518_c0_g7	2703	TRINITY_DN29518_c0_g7_i1	Transcription factor SPT20-like [Actinidia chinensis var. chinensis]	-	-	GO:0005634(nucleus);GO:0008150(biological_process)	ENOG4111YDQ(Spt20 family)	NA	NA	NA	NA(NA)	-	10.86	10.98	5.03	10.54	7.67	10.16	7.36	7.95	9.75	8.5	7.78	7.86	1525	1509	642	1341	1040	1330	987	1134	1367	760	1120	1008
TRINITY_DN3616_c0_g1	218	TRINITY_DN3616_c0_g1_i1	-	-	-	-	-	-	-	-	-	-	0	0	0	0	4.89	0	0	0	0	0	0	0	0	0	0	0	10	0	0	0	0	0	0	0
TRINITY_DN25929_c0_g2	1098	TRINITY_DN25929_c0_g2_i1;TRINITY_DN25929_c0_g2_i2;TRINITY_DN25929_c0_g2_i3	[Fructose-bisphosphate aldolase]-lysine N-methyltransferase [Actinidia chinensis var. chinensis]	-	-	GO:0016279(protein-lysine N-methyltransferase activity);GO:0018026(peptidyl-lysine monomethylation)	ENOG4111SVH(NA)	K19199	histone-lysine N-methyltransferase SETD3	EC:2.1.1.43	nta00310(Lysine degradation)	F6GXG6.1 PF00856.26;SET;	5.18	4.5	2.87	3.84	3.25	5.11	3.46	4.8	4.86	3.18	4.86	3.8	178	145	72	175	154	143	155	193	188	83	168	143
TRINITY_DN39961_c2_g5	1357	TRINITY_DN39961_c2_g5_i1	Protein SCAI like [Actinidia chinensis var. chinensis]	SCAI	Protein SCAI OS=Homo sapiens GN=SCAI PE=1 SV=2	GO:0003714(transcription corepressor activity);GO:0005634(nucleus)	ENOG410XRRG(negative regulation of Rho protein signal transduction)	-	-	-	-	W9S1S4.1 PF12070.6;SCAI;	7.41	7.23	4.42	5.02	5.46	4.05	5.95	5.6	7.23	8.07	7.03	8.07	480	458	262	295	341	244	368	368	467	331	465	478
TRINITY_DN33548_c1_g2	1265	TRINITY_DN33548_c1_g2_i1;TRINITY_DN33548_c1_g2_i2;TRINITY_DN33548_c1_g2_i3;TRINITY_DN33548_c1_g2_i4;TRINITY_DN33548_c1_g2_i5;TRINITY_DN33548_c1_g2_i6;TRINITY_DN33548_c1_g2_i7	-	-	-	-	-	-	-	-	-	-	16.63	3.78	6.63	6.35	2.71	6.73	4.26	8.55	5.04	9.22	5.91	2.97	661.12	203.38	221.63	242.07	143.27	182	162	337.7	170.52	240.19	270.17	113.47
TRINITY_DN45736_c0_g3	217	TRINITY_DN45736_c0_g3_i1	-	-	-	-	-	-	-	-	-	-	8.79	1.45	5.14	3.01	2.97	3.11	1.89	2.82	4.79	2.33	2.37	3.99	19	3	11.42	6	6	6	4	6	10	3	5.04	8
TRINITY_DN17794_c0_g1	212	TRINITY_DN17794_c0_g1_i1	-	-	-	-	-	-	-	-	-	-	0.49	7.73	20.8	0	0	2.2	0.5	0	1.53	0	0	0	1	15	43	0	0	4	1	0	3	0	0	0
TRINITY_DN34856_c1_g3	1149	TRINITY_DN34856_c1_g3_i1	Methionine gamma-lyase [Actinidia chinensis var. chinensis]	MGL	Methionine gamma-lyase OS=Arabidopsis thaliana GN=MGL PE=1 SV=1	GO:0003824(catalytic activity);GO:0003962(cystathionine gamma-synthase activity);GO:0004123(cystathionine gamma-lyase activity);GO:0005737(cytoplasm);GO:0005829(cytosol);GO:0006520(cellular amino acid metabolic process);GO:0009970(cellular response to sulfate starvation);GO:0018826(methionine gamma-lyase activity);GO:0019343(cysteine biosynthetic process via cystathionine);GO:0019346(transsulfura…	COG0626(cystathionine)	K01761	methionine-gamma-lyase	EC:4.4.1.11	han00270(Cysteine and methionine metabolism);han00450(Selenocompound metabolism)	F6HU71.1 PF01053.18;Cys_Met_Meta_PP;	6.56	5.76	9.1	4.44	3.23	6.27	5.09	3.92	3.7	4.59	5.33	4.32	348	299	443	214	165	309	258	211	196	154	288	210
TRINITY_DN33708_c0_g9	254	TRINITY_DN33708_c0_g9_i1	-	-	-	-	-	-	-	-	-	-	5.59	6.11	0.28	13.54	10.39	7.26	8.12	6.25	6.02	12.7	9.61	12.25	19	20	1	43	33	22	27	21	20	25	31	39
TRINITY_DN44956_c0_g5	854	TRINITY_DN44956_c0_g5_i1;TRINITY_DN44956_c0_g5_i2	Sister chromatid cohesion protein [Actinidia chinensis var. chinensis]	-	-	-	ENOG410YFEE(NA)	-	-	-	-	-	49.59	46.77	28.55	42.38	38.39	39.05	38.13	37.23	48.02	35.58	43.23	37.52	1176	1123	657	980	909	878	869	930	1141	543	1098	879
TRINITY_DN25019_c1_g3	1390	TRINITY_DN25019_c1_g3_i1;TRINITY_DN25019_c1_g3_i2;TRINITY_DN25019_c1_g3_i3;TRINITY_DN25019_c1_g3_i4;TRINITY_DN25019_c1_g3_i5;TRINITY_DN25019_c1_g3_i6;TRINITY_DN25019_c1_g3_i7	guanine nucleotide-binding protein subunit gamma 2-like isoform X1 [Hevea brasiliensis]	GG2	Guanine nucleotide-binding protein subunit gamma 2 OS=Arabidopsis thaliana GN=GG2 PE=1 SV=1	GO:0005515(protein binding);GO:0005634(nucleus);GO:0005834(heterotrimeric G-protein complex);GO:0005886(plasma membrane);GO:0007186(G-protein coupled receptor signaling pathway);GO:0009817(defense response to fungus, incompatible interaction);GO:0009845(seed germination);GO:0010540(basipetal auxin transport);GO:0018342(protein prenylation);GO:0018345(protein palmitoylation);GO:0048527(lateral roo…	ENOG410YZU3(NA)	NA	NA	NA	NA(NA)	M1A677.1 PF00631.20;G-gamma;	10.27	9.16	8.34	6.87	7.42	7.66	7.08	8.14	7.53	6.49	7.2	7.5	189	195.59	148	130	124	124	137	183	191.97	80	153	123
TRINITY_DN30408_c1_g12	520	TRINITY_DN30408_c1_g12_i1	uncharacterized protein LOC18094180 [Populus trichocarpa]	-	-	-	ENOG410YW3I(NA)	-	-	-	-	-	17.55	20	26.01	17.7	13.53	16.3	15.07	16.91	16.68	19.1	21.06	18.07	310	345	436	287	229	265	256	302	294	209	372	295
TRINITY_DN27868_c2_g1	519	TRINITY_DN27868_c2_g1_i1;TRINITY_DN27868_c2_g1_i2;TRINITY_DN27868_c2_g1_i3;TRINITY_DN27868_c2_g1_i4;TRINITY_DN27868_c2_g1_i5	-	-	-	-	-	-	-	-	-	-	7.25	5.72	6.66	14.06	15.42	9.06	21.66	7.85	10.26	7.9	9.81	19.01	75	48	67	140	173	98	236	73	99	69	109	204
TRINITY_DN28917_c0_g3	545	TRINITY_DN28917_c0_g3_i1;TRINITY_DN28917_c0_g3_i2;TRINITY_DN28917_c0_g3_i3	Mannan endo-1,4-beta-mannosidase [Actinidia chinensis var. chinensis]	MAN7	Mannan endo-1,4-beta-mannosidase 7 OS=Arabidopsis thaliana GN=MAN7 PE=2 SV=1	GO:0016985(mannan endo-1,4-beta-mannosidase activity);GO:0046355(mannan catabolic process)	COG3934(Mannan endo-1,4-beta-mannosidase)	K19355	mannan endo-1,4-beta-mannosidase	EC:3.2.1.78	nnu00051(Fructose and mannose metabolism)	V7AVJ3.1 PF00150.16;Cellulase;	2.1	1.83	0.8	3.94	4.66	5.1	2.46	3.28	5.6	7.31	3.87	6.21	40	34	6.77	58.56	71	70	45	47.35	63.68	84	72	106
TRINITY_DN45673_c0_g2	430	TRINITY_DN45673_c0_g2_i1;TRINITY_DN45673_c0_g2_i2;TRINITY_DN45673_c0_g2_i3;TRINITY_DN45673_c0_g2_i4;TRINITY_DN45673_c0_g2_i5;TRINITY_DN45673_c0_g2_i6	-	-	-	-	-	-	-	-	-	-	5.68	10.03	3.77	7.74	7.02	8.3	7.86	6.81	9.2	11.45	10.67	6.8	53	81	32	62	62	62	59.45	65	76	58	75	59
TRINITY_DN8286_c0_g1	204	TRINITY_DN8286_c0_g1_i1	hypothetical protein OsJ_27813 [Oryza sativa Japonica Group]	ROMT-15	Tricin synthase 1 OS=Oryza sativa subsp. japonica GN=ROMT-15 PE=1 SV=1	GO:0005634(nucleus);GO:0008757(S-adenosylmethionine-dependent methyltransferase activity);GO:0032259(methylation)	COG4122(O-methyltransferase)	NA	NA	NA	NA(NA)	A0A0D3H1R8.1 PF01596.15;Methyltransf_3;	0	0	0	0	0	0	0	0	0	0	8.75	0	0	0	0	0	0	0	0	0	0	0	16	0
TRINITY_DN23743_c0_g1	747	TRINITY_DN23743_c0_g1_i1;TRINITY_DN23743_c0_g1_i2;TRINITY_DN23743_c0_g1_i3;TRINITY_DN23743_c0_g1_i4;TRINITY_DN23743_c0_g1_i5;TRINITY_DN23743_c0_g1_i6;TRINITY_DN23743_c0_g1_i7;TRINITY_DN23743_c0_g1_i8;TRINITY_DN23743_c0_g1_i9	-	-	-	-	-	-	-	-	-	-	21.1	21.84	3.49	23.3	13.05	10.13	12.53	22.78	27.06	18.34	20.54	15.79	144.88	134.32	28.03	119	88.06	59.18	85	141	187.74	50	122.54	85.61
TRINITY_DN33957_c0_g1	232	TRINITY_DN33957_c0_g1_i1	-	-	-	-	-	-	-	-	-	-	9.56	6.78	3.31	9.08	9.44	5.59	7.05	9.34	11.06	4.57	8.73	4.52	25	17	9	22	23	13	18	24	28	7	22	11
TRINITY_DN43988_c0_g1	683	TRINITY_DN43988_c0_g1_i1;TRINITY_DN43988_c0_g1_i2;TRINITY_DN43988_c0_g1_i3;TRINITY_DN43988_c0_g1_i4;TRINITY_DN43988_c0_g1_i5	-	-	-	-	-	-	-	-	-	-	31.19	41.5	32.15	4.18	11.79	10.24	10.1	33.9	31.14	9.82	12.39	4.93	216.1	309	205	46	103.02	69.85	122.89	243.95	232	114	195	105.3
TRINITY_DN41235_c0_g1	477	TRINITY_DN41235_c0_g1_i1;TRINITY_DN41235_c0_g1_i10;TRINITY_DN41235_c0_g1_i11;TRINITY_DN41235_c0_g1_i12;TRINITY_DN41235_c0_g1_i13;TRINITY_DN41235_c0_g1_i14;TRINITY_DN41235_c0_g1_i2;TRINITY_DN41235_c0_g1_i3;TRINITY_DN41235_c0_g1_i4;TRINITY_DN41235_c0_g1_i5;TRINITY_DN41235_c0_g1_i6;TRINITY_DN41235_c0_g1_i7;TRINITY_DN41235_c0_g1_i8;TRINITY_DN41235_c0_g1_i9	putative disease resistance protein At1g50180 [Quercus suber]	RPP8L3	Disease resistance RPP8-like protein 3 OS=Arabidopsis thaliana GN=RPP8L3 PE=2 SV=1	GO:0005524(ATP binding);GO:0005886(plasma membrane);GO:0006952(defense response);GO:0043531(ADP binding)	COG4886(leucine Rich Repeat)	K13457	disease resistance protein RPM1	-	vvi04626(Plant-pathogen interaction)	A0A061F8T8.1 PF00931.20;NB-ARC;	43.03	36.86	20.73	28.15	25.57	21.03	24.39	28.16	35.82	24.32	43.8	28	171.18	136.35	86.07	96.2	106	79	95	118	138	52.44	179	108.57
TRINITY_DN43325_c0_g1	839	TRINITY_DN43325_c0_g1_i1;TRINITY_DN43325_c0_g1_i10;TRINITY_DN43325_c0_g1_i11;TRINITY_DN43325_c0_g1_i12;TRINITY_DN43325_c0_g1_i13;TRINITY_DN43325_c0_g1_i2;TRINITY_DN43325_c0_g1_i3;TRINITY_DN43325_c0_g1_i4;TRINITY_DN43325_c0_g1_i5;TRINITY_DN43325_c0_g1_i6;TRINITY_DN43325_c0_g1_i7;TRINITY_DN43325_c0_g1_i8;TRINITY_DN43325_c0_g1_i9	PREDICTED: uncharacterized protein LOC105976877 [Erythranthe guttata]	-	-	-	-	-	-	-	-	A0A0K9PA77.1 PF03108.13;DBD_Tnp_Mut;	11.04	13.34	7.72	3.67	5.94	3.13	6.59	12.64	13.74	4.07	5.31	2.96	264	297	155	78	114	60	121	284	352	51	131	52
TRINITY_DN36021_c0_g1	591	TRINITY_DN36021_c0_g1_i1;TRINITY_DN36021_c0_g1_i2;TRINITY_DN36021_c0_g1_i3;TRINITY_DN36021_c0_g1_i4;TRINITY_DN36021_c0_g1_i5	-	-	-	-	-	-	-	-	-	-	10.54	14.57	11.17	12.54	13.4	15.61	15.48	11.5	16.1	17.43	18.77	13.88	60	86	87	74	84	81	94	81	99	61	108	74
TRINITY_DN43923_c0_g5	214	TRINITY_DN43923_c0_g5_i1	-	-	-	-	-	-	-	-	-	-	57.16	44.17	105.75	56.49	78.58	55.37	39.86	58.65	55.23	73	73.18	55.96	119	88	225	108	153	103	81	120	111	91	150	108
TRINITY_DN22560_c1_g2	209	TRINITY_DN22560_c1_g2_i1	predicted protein [Hordeum vulgare subsp. vulgare]	rps8	40S ribosomal protein S8 OS=Xenopus laevis GN=rps8 PE=2 SV=3	GO:0000462(maturation of SSU-rRNA from tricistronic rRNA transcript (SSU-rRNA, 5.8S rRNA, LSU-rRNA));GO:0003735(structural constituent of ribosome);GO:0005622(intracellular);GO:0005840(ribosome);GO:0006412(translation);GO:0022627(cytosolic small ribosomal subunit);GO:0043009(chordate embryonic development);GO:0051726(regulation of cell cycle)	COG2007(40S ribosomal protein S8)	K02995	small subunit ribosomal protein S8e	-	lja03010(Ribosome)	T1FV46.1 PF01201.20;Ribosomal_S8e;	0	0	0	0	0	0	0	0	0	48.4	11.89	0	0	0	0	0	0	0	0	0	0	57	23	0
TRINITY_DN31004_c0_g2	2029	TRINITY_DN31004_c0_g2_i1;TRINITY_DN31004_c0_g2_i2;TRINITY_DN31004_c0_g2_i3;TRINITY_DN31004_c0_g2_i4	Ribosome biogenesis protein [Actinidia chinensis var. chinensis]	BMS1	Ribosome biogenesis protein BMS1 homolog OS=Homo sapiens GN=BMS1 PE=1 SV=1	GO:0000462(maturation of SSU-rRNA from tricistronic rRNA transcript (SSU-rRNA, 5.8S rRNA, LSU-rRNA));GO:0000479(endonucleolytic cleavage of tricistronic rRNA transcript (SSU-rRNA, 5.8S rRNA, LSU-rRNA));GO:0003924(GTPase activity);GO:0005525(GTP binding);GO:0030686(90S preribosome);GO:0034511(U3 snoRNA binding)	COG5192(Ribosome biogenesis protein bms1)	K14569	ribosome biogenesis protein BMS1	-	egr03008(Ribosome biogenesis in eukaryotes)	A0A061FQE1.1 PF04950.10;RIBIOP_C;	12.32	11.65	11.5	11.53	13.21	12.29	11.99	11.06	14.98	11.53	12.17	12.66	1209	1113	990	1035	1233	1114	1103	1126	1469	722	1224	1119
TRINITY_DN24141_c0_g2	1545	TRINITY_DN24141_c0_g2_i1;TRINITY_DN24141_c0_g2_i2	hypothetical protein CQW23_15010 [Capsicum baccatum]	-	-	GO:0005634(nucleus);GO:0008150(biological_process)	ENOG4111YDQ(Spt20 family)	-	-	-	-	-	12.72	12.7	17.13	11.12	9.93	12.94	9.71	10.99	13.16	11.74	9.88	9.45	958	935.19	1178	760	721	906	699	840	989	561	761	651
TRINITY_DN29546_c0_g1	872	TRINITY_DN29546_c0_g1_i1;TRINITY_DN29546_c0_g1_i2;TRINITY_DN29546_c0_g1_i3	PITH domain-containing protein [Actinidia chinensis var. chinensis]	DDB_G0277951	PITH domain-containing protein 1 OS=Dictyostelium discoideum GN=DDB_G0277951 PE=3 SV=1	GO:0004222(metalloendopeptidase activity);GO:0005739(mitochondrion);GO:0008270(zinc ion binding);GO:0016485(protein processing);GO:0043171(peptide catabolic process);GO:0051603(proteolysis involved in cellular protein catabolic process)	ENOG411157A(PITH (C-terminal proteasome-interacting domain of thioredoxin-like) domain containing 1)	-	-	-	-	D7STL9.1 PF06201.11;PITH;	14.35	16.35	20	15.76	19.75	20.6	18.09	20.19	20.47	15.34	21.7	17.82	426	502	673	501	582	704	618	641	685	355	614	510
TRINITY_DN30902_c0_g1	202	TRINITY_DN30902_c0_g1_i1	-	-	-	-	-	-	-	-	-	-	2.24	2.34	0.56	0.62	0	0	0	2.28	0	0	1.12	0	4	4	1	1	0	0	0	4	0	0	2	0
TRINITY_DN39956_c0_g1	1567	TRINITY_DN39956_c0_g1_i1;TRINITY_DN39956_c0_g1_i2;TRINITY_DN39956_c0_g1_i3;TRINITY_DN39956_c0_g1_i4;TRINITY_DN39956_c0_g1_i5	Pyruvate, phosphate dikinase regulatory protein [Actinidia chinensis var. chinensis]	RP1	Pyruvate, phosphate dikinase regulatory protein 1, chloroplastic OS=Arabidopsis thaliana GN=RP1 PE=1 SV=1	GO:0004672(protein kinase activity);GO:0004674(protein serine/threonine kinase activity);GO:0004721(phosphoprotein phosphatase activity);GO:0005524(ATP binding);GO:0009507(chloroplast);GO:0009570(chloroplast stroma);GO:0016776(phosphotransferase activity, phosphate group as acceptor)	COG1806(Bifunctional serine threonine kinase and phosphorylase involved in the regulation of the pyruvate, phosphate dikinase (PPDK) by catalyzing its phosphorylation dephosphorylation (By similarity))	NA	NA	NA	NA(NA)	B9H1H7.2 PF03618.12;Kinase-PPPase;	6.7	6.18	7.45	4.06	5.58	6.14	5.17	4.84	5.22	4.44	5.47	5.18	350	291	391	238	299	269	283	266	273	162	273	242
TRINITY_DN32633_c0_g3	485	TRINITY_DN32633_c0_g3_i1;TRINITY_DN32633_c0_g3_i2;TRINITY_DN32633_c0_g3_i3;TRINITY_DN32633_c0_g3_i4	cytochrome P450 CYP749A48, partial [Kalopanax septemlobus]	-	Cytochrome P450 CYP749A22 OS=Panax ginseng PE=2 SV=1	GO:0004497(monooxygenase activity)	COG2124(Cytochrome p450)	K15639	PHYB activation tagged suppressor 1	EC:1.14.-.-	pavi00905(Brassinosteroid biosynthesis)	A0A059D7C8.1 PF00067.20;p450;	4.89	19.01	61.81	10.66	19.46	9.87	19.18	9.87	12.01	6.03	9.78	7.05	44	197	526	120	230	142	175	146	127	52	123	68
TRINITY_DN35243_c0_g1	618	TRINITY_DN35243_c0_g1_i1;TRINITY_DN35243_c0_g1_i2;TRINITY_DN35243_c0_g1_i3;TRINITY_DN35243_c0_g1_i4;TRINITY_DN35243_c0_g1_i5;TRINITY_DN35243_c0_g1_i6;TRINITY_DN35243_c0_g1_i7;TRINITY_DN35243_c0_g1_i8;TRINITY_DN35243_c0_g1_i9	PREDICTED: putative calcium-transporting ATPase 13, plasma membrane-type [Vitis vinifera]	ACA12	Calcium-transporting ATPase 12, plasma membrane-type OS=Arabidopsis thaliana GN=ACA12 PE=2 SV=1	GO:0005388(calcium-transporting ATPase activity);GO:0005887(integral component of plasma membrane);GO:0043231(intracellular membrane-bounded organelle)	ENOG410XNNC(ATPase, Ca transporting, plasma membrane)	NA	NA	NA	NA(NA)	F6HDV0.1 PF00702.24;Hydrolase;	5.55	6.27	24.21	5.19	3.63	17.88	6.51	2.91	2.88	1.83	7.71	3.61	95.85	77	242.65	65	43.77	169.5	59.25	43	46	17	64	35.7
TRINITY_DN42148_c3_g1	338	TRINITY_DN42148_c3_g1_i1	-	-	-	-	-	-	-	-	-	-	2.27	2.75	2.78	4.29	9.58	6.35	4.68	6.66	3.35	6.29	4.71	5.12	17	20	21	30	68	43	34	50	25	28	34	36
TRINITY_DN42921_c2_g4	254	TRINITY_DN42921_c2_g4_i1;TRINITY_DN42921_c2_g4_i2	-	-	-	-	-	-	-	-	-	-	5.46	6.29	0.3	6.94	6.78	6.32	3.79	6.22	5.99	12.58	4.02	3.49	18.39	20.23	1.07	22.03	21.34	18.99	12.41	20.77	19.9	24.5	12.76	10.87
TRINITY_DN19575_c0_g2	622	TRINITY_DN19575_c0_g2_i1	UDP-glycosyltransferase 78A14 [Camellia sinensis]	UGT78D2	UDP-glycosyltransferase 78D2 OS=Arabidopsis thaliana GN=UGT78D2 PE=2 SV=1	GO:0009813(flavonoid biosynthetic process);GO:0043231(intracellular membrane-bounded organelle);GO:0052696(flavonoid glucuronidation);GO:0080043(quercetin 3-O-glucosyltransferase activity);GO:0080044(quercetin 7-O-glucosyltransferase activity)	COG1819(Transferase)	K10757	flavonol 3-O-glucosyltransferase	EC:2.4.1.91	aly00944(Flavone and flavonol biosynthesis)	U5FW56.1 PF00201.16;UDPGT;	3.89	1.44	0.59	11.31	10.9	9.72	14.87	3.46	1.97	11.23	13.71	32.24	91	33	13	242	245	210	334	82	46	164	323	695
TRINITY_DN42145_c1_g1	255	TRINITY_DN42145_c1_g1_i1	Transcription repressor like [Actinidia chinensis var. chinensis]	-	-	-	ENOG410Y0V8(Pfam:DUF623)	-	-	-	-	-	2.03	1.51	3.04	3.11	9.02	5.22	3.87	6.77	2.08	5.02	4.29	5.28	7	5	11	10	29	16	13	23	7	10	14	17
TRINITY_DN47100_c0_g1	808	TRINITY_DN47100_c0_g1_i1	-	-	-	-	-	-	-	-	-	-	0.03	9.33	0	0	0.03	0	0	0	0	0	0	0	1	309	0	0	1	0	0	0	0	0	0	0
TRINITY_DN31098_c1_g6	902	TRINITY_DN31098_c1_g6_i1;TRINITY_DN31098_c1_g6_i2	DEAD-box ATP-dependent RNA helicase [Actinidia chinensis var. chinensis]	RH31	DEAD-box ATP-dependent RNA helicase 31 OS=Arabidopsis thaliana GN=RH31 PE=2 SV=2	GO:0004004(ATP-dependent RNA helicase activity);GO:0010501(RNA secondary structure unwinding)	COG0513(purine NTP-dependent helicase activity)	NA	NA	NA	NA(NA)	W9R820.1 PF00270.27;DEAD;	9.44	7.45	7.07	6.75	7.46	6.17	7.89	5.04	6.13	6.45	7.92	8.54	349	266	241	229	262	212	285	186	225	155	295	296
TRINITY_DN23812_c1_g1	893	TRINITY_DN23812_c1_g1_i1;TRINITY_DN23812_c1_g1_i2;TRINITY_DN23812_c1_g1_i3;TRINITY_DN23812_c1_g1_i4;TRINITY_DN23812_c1_g1_i5	Adenylylsulfatase [Actinidia chinensis var. chinensis]	HINT3	Adenylylsulfatase HINT3 OS=Arabidopsis thaliana GN=HINT3 PE=1 SV=1	GO:0005634(nucleus);GO:0005777(peroxisome);GO:0006790(sulfur compound metabolic process);GO:0009150(purine ribonucleotide metabolic process);GO:0047627(adenylylsulfatase activity)	COG0537(histidine triad (hIT) protein)	-	-	-	-	A0A067LDI7.1 PF01230.21;HIT;	4.6	5.17	5.88	6.39	5.07	5.3	4.77	5.97	9.61	5.01	4.8	4.28	139	147	130	135	144	128	132	178	225	91	147	102
TRINITY_DN44850_c0_g1	962	TRINITY_DN44850_c0_g1_i1;TRINITY_DN44850_c0_g1_i2;TRINITY_DN44850_c0_g1_i3;TRINITY_DN44850_c0_g1_i4;TRINITY_DN44850_c0_g1_i5;TRINITY_DN44850_c0_g1_i6;TRINITY_DN44850_c0_g1_i7;TRINITY_DN44850_c0_g1_i8	CTD small phosphatase-like protein [Actinidia chinensis var. chinensis]	TIM50	Mitochondrial import inner membrane translocase subunit TIM50 OS=Saccharomyces cerevisiae (strain ATCC 204508 / S288c) GN=TIM50 PE=1 SV=1	GO:0004721(phosphoprotein phosphatase activity)	COG5190(CTD (Carboxy-terminal domain, RNA polymerase II, polypeptide A))	NA	NA	NA	NA(NA)	B9HCX1.2 PF03031.16;NIF;	9.8	11.33	13.69	10.95	10.8	10.63	11.38	11.38	12.33	13.46	13.4	11.83	392	414	458	383	391	389	371	424	466	340	540	417
TRINITY_DN34686_c0_g2	468	TRINITY_DN34686_c0_g2_i1;TRINITY_DN34686_c0_g2_i2;TRINITY_DN34686_c0_g2_i3	Disease resistance protein [Actinidia chinensis var. chinensis]	-	-	GO:0004857(enzyme inhibitor activity)	COG4886(leucine Rich Repeat)	K13457	disease resistance protein RPM1	-	tcc04626(Plant-pathogen interaction)	-	12.9	10.65	2.76	17.8	16.43	11.44	11.79	11.15	12.74	17.9	23.78	18.63	97	87	21	129	132	81	91	95	105	83	172	129
TRINITY_DN33345_c0_g3	457	TRINITY_DN33345_c0_g3_i1;TRINITY_DN33345_c0_g3_i2;TRINITY_DN33345_c0_g3_i3	-	-	-	-	-	-	-	-	-	-	7.03	6.7	10.34	4.9	7.43	7.09	4.27	5.63	8.2	6.2	6.79	6.42	92	83	129	58	90	85	52	72	104	49	86	77
TRINITY_DN42674_c0_g5	685	TRINITY_DN42674_c0_g5_i1;TRINITY_DN42674_c0_g5_i2;TRINITY_DN42674_c0_g5_i3	AP2 6l, putative [Theobroma cacao]	ERF114	Ethylene-responsive transcription factor ERF114 OS=Arabidopsis thaliana GN=ERF114 PE=1 SV=1	GO:0003677(DNA binding);GO:0003700(DNA binding transcription factor activity);GO:0005515(protein binding);GO:0005634(nucleus);GO:0006351(transcription, DNA-templated);GO:0006355(regulation of transcription, DNA-templated);GO:0007275(multicellular organism development);GO:0009873(ethylene-activated signaling pathway);GO:0043565(sequence-specific DNA binding);GO:0050832(defense response to fungus)	ENOG410YY7D(Transcription factor)	K12900	FUS-interacting serine-arginine-rich protein 1	-	lang03040(Spliceosome)	W5BGJ9.1 PF00847.18;AP2;	113.69	95.95	113.6	73.2	75.41	123.75	40.33	69.24	113.58	53	57.26	24.82	2094	1774	2016	1258	1353	2092.26	722	1341	2122	616	1067	418
TRINITY_DN45709_c4_g1	795	TRINITY_DN45709_c4_g1_i1;TRINITY_DN45709_c4_g1_i2	ethylene response factor 6 [Actinidia deliciosa]	RAP2-3	Ethylene-responsive transcription factor RAP2-3 OS=Arabidopsis thaliana GN=RAP2-3 PE=1 SV=2	GO:0003677(DNA binding);GO:0003700(DNA binding transcription factor activity);GO:0005515(protein binding);GO:0005634(nucleus);GO:0005737(cytoplasm);GO:0005886(plasma membrane);GO:0006351(transcription, DNA-templated);GO:0006355(regulation of transcription, DNA-templated);GO:0008219(cell death);GO:0009723(response to ethylene);GO:0009735(response to cytokinin);GO:0009753(response to jasmonic acid)…	ENOG41113EY(Transcription factor)	NA	NA	NA	NA(NA)	W9S2V8.1 PF00847.18;AP2;	27.39	38.33	41.05	32.01	30.46	32.24	37.17	27.13	33.78	26.86	17.47	15.24	901	1235	1218	956	958	977	1164	899	1107	556	579	460
TRINITY_DN36632_c0_g4	1214	TRINITY_DN36632_c0_g4_i1	Subtilisin-like protease [Actinidia chinensis var. chinensis]	SBT1.8	Subtilisin-like protease SBT1.8 OS=Arabidopsis thaliana GN=SBT1.8 PE=1 SV=1	GO:0004252(serine-type endopeptidase activity);GO:0005618(cell wall)	COG1404(peptidase (S8 and S53, subtilisin, kexin, sedolisin)	NA	NA	NA	NA(NA)	S8DS49.1 PF00082.20;Peptidase_S8;	7.44	6.4	6.95	25.39	22.9	19.87	29.14	18.32	12.13	28.37	19.19	30.58	422.07	355	361	1308	1251	1047	1580	1054	686	1018	1110	1587
TRINITY_DN32147_c4_g12	294	TRINITY_DN32147_c4_g12_i1	-	-	-	-	-	-	-	-	-	-	6.95	6.97	3.16	4.11	4.51	4.95	8.11	4.65	5.27	4.97	7.94	6.56	36	35	17	20	22	23	41	24	27	15	39	32
TRINITY_DN40103_c1_g2	691	TRINITY_DN40103_c1_g2_i1;TRINITY_DN40103_c1_g2_i2;TRINITY_DN40103_c1_g2_i3;TRINITY_DN40103_c1_g2_i4;TRINITY_DN40103_c1_g2_i5	-	-	-	-	-	-	-	-	-	-	9.31	11.21	2.3	16.63	10.03	11.42	7.7	13.95	17.98	11.76	12.33	7.27	54	82	13	93	69	78	62	106	139	56	78	49
TRINITY_DN39944_c0_g2	201	TRINITY_DN39944_c0_g2_i1	-	-	-	-	-	-	-	-	-	-	3.41	1.78	11.95	1.87	2.42	0	2.33	1.73	2.36	0.93	0	0.61	6	3	21	3	4	0	4	3	4	1	0	1
TRINITY_DN33157_c2_g1	216	TRINITY_DN33157_c2_g1_i1	predicted protein [Hordeum vulgare subsp. vulgare]	EEF2	Elongation factor 2 OS=Gallus gallus GN=EEF2 PE=1 SV=3	GO:0003746(translation elongation factor activity);GO:0003924(GTPase activity);GO:0005525(GTP binding);GO:0005622(intracellular);GO:0005737(cytoplasm);GO:0006412(translation);GO:0006414(translational elongation)	COG0480(Catalyzes the GTP-dependent ribosomal translocation step during translation elongation. During this step, the ribosome changes from the pre-translocational (PRE) to the post- translocational (POST) state as the newly formed A-site-bound peptidyl-tRNA and P-site-bound deacylated tRNA move to the P and E sites, respectively. Catalyzes the coordinated movement of the two tRNA molecules, the …	NA	NA	NA	NA(NA)	M4AY09.1 PF03764.16;EFG_IV;	0	0	0	0	0	0	0	0	0	27.46	4.77	0	0	0	0	0	0	0	0	0	0	35	10	0
TRINITY_DN22198_c0_g2	551	TRINITY_DN22198_c0_g2_i1;TRINITY_DN22198_c0_g2_i2	Porin QuiX like [Actinidia chinensis var. chinensis]	-	-	-	ENOG4111EDE(NA)	-	-	-	-	-	11.26	11.41	18.02	8.83	15.02	13.7	14.41	14.96	12.97	19.15	12.81	14.39	181	159	258	151	228	219	232	242	206	184	210	233
TRINITY_DN40919_c3_g1	2144	TRINITY_DN40919_c3_g1_i1;TRINITY_DN40919_c3_g1_i2;TRINITY_DN40919_c3_g1_i3;TRINITY_DN40919_c3_g1_i4	mitogen-activated protein kinase 9-like protein [Cinnamomum micranthum f. kanehirae]	MPK12	Mitogen-activated protein kinase 12 OS=Oryza sativa subsp. japonica GN=MPK12 PE=1 SV=2	GO:0004707(MAP kinase activity);GO:0005524(ATP binding);GO:0005634(nucleus);GO:0005739(mitochondrion);GO:0005829(cytosol);GO:0007165(signal transduction);GO:0009738(abscisic acid-activated signaling pathway);GO:0010468(regulation of gene expression)	ENOG410XNY0(Mitogen-activated protein kinase)	K20538	mitogen-activated protein kinase 8	EC:2.7.11.24	egu04016(MAPK signaling pathway - plant)	A0A0J8CGG3.1 PF00069.23;Pkinase;	3.53	3.78	8.68	8.95	9.38	16.5	6.66	6.62	5.72	6.51	5.75	5.72	334	338	680	754	869	1458	623	627	518	381	554	514
TRINITY_DN44522_c1_g1	526	TRINITY_DN44522_c1_g1_i1;TRINITY_DN44522_c1_g1_i10;TRINITY_DN44522_c1_g1_i11;TRINITY_DN44522_c1_g1_i12;TRINITY_DN44522_c1_g1_i13;TRINITY_DN44522_c1_g1_i14;TRINITY_DN44522_c1_g1_i15;TRINITY_DN44522_c1_g1_i16;TRINITY_DN44522_c1_g1_i2;TRINITY_DN44522_c1_g1_i3;TRINITY_DN44522_c1_g1_i4;TRINITY_DN44522_c1_g1_i5;TRINITY_DN44522_c1_g1_i6;TRINITY_DN44522_c1_g1_i7;TRINITY_DN44522_c1_g1_i8;TRINITY_DN44522_c…	-	-	-	-	-	-	-	-	-	-	4.91	3.89	5.67	8.85	14.98	10.39	10.54	8.77	6.16	6.99	13.42	7.79	36.05	26	38	65	116.23	85	85	72	55	40	99.03	56.03
TRINITY_DN35775_c1_g1	993	TRINITY_DN35775_c1_g1_i1;TRINITY_DN35775_c1_g1_i2;TRINITY_DN35775_c1_g1_i3	PREDICTED: CBL-interacting serine/threonine-protein kinase 12 [Theobroma cacao]	CIPK12	CBL-interacting serine/threonine-protein kinase 12 OS=Arabidopsis thaliana GN=CIPK12 PE=1 SV=1	GO:0004674(protein serine/threonine kinase activity);GO:0005515(protein binding);GO:0005524(ATP binding);GO:0005622(intracellular);GO:0005886(plasma membrane);GO:0016301(kinase activity);GO:0018105(peptidyl-serine phosphorylation);GO:0018107(peptidyl-threonine phosphorylation);GO:0035556(intracellular signal transduction)	COG0515(Serine Threonine protein kinase)	NA	NA	NA	NA(NA)	A0A078I145.1 PF03822.12;NAF;	6.42	7.32	14.91	7.17	6.71	7.68	7.45	6.87	8.39	7.37	8.35	8.67	226	249	483	240	243	262	270	259	298	176	305	293
TRINITY_DN40395_c3_g1	2613	TRINITY_DN40395_c3_g1_i1;TRINITY_DN40395_c3_g1_i10;TRINITY_DN40395_c3_g1_i11;TRINITY_DN40395_c3_g1_i12;TRINITY_DN40395_c3_g1_i13;TRINITY_DN40395_c3_g1_i14;TRINITY_DN40395_c3_g1_i15;TRINITY_DN40395_c3_g1_i2;TRINITY_DN40395_c3_g1_i3;TRINITY_DN40395_c3_g1_i4;TRINITY_DN40395_c3_g1_i5;TRINITY_DN40395_c3_g1_i6;TRINITY_DN40395_c3_g1_i7;TRINITY_DN40395_c3_g1_i8;TRINITY_DN40395_c3_g1_i9	PREDICTED: probable LRR receptor-like serine/threonine-protein kinase At5g10290 [Lupinus angustifolius]	At5g10290	Probable LRR receptor-like serine/threonine-protein kinase At5g10290 OS=Arabidopsis thaliana GN=At5g10290 PE=2 SV=1	GO:0005524(ATP binding);GO:0005886(plasma membrane);GO:0016021(integral component of membrane);GO:0016301(kinase activity)	COG0515(Serine Threonine protein kinase)	K13420	LRR receptor-like serine/threonine-protein kinase FLS2	EC:2.7.11.1	smo04016(MAPK signaling pathway - plant)	M1BBT6.1 PF08263.10;LRRNT_2;	30.23	38.01	13.31	21.18	19.36	22.71	21.36	26.28	35.09	20.11	17.58	16.11	1011	1117	329	828	749	781	871	1114	1329	445	744	584
TRINITY_DN44465_c0_g1	557	TRINITY_DN44465_c0_g1_i1;TRINITY_DN44465_c0_g1_i2;TRINITY_DN44465_c0_g1_i3	Diphthine methyl ester synthase [Actinidia chinensis var. chinensis]	At4g31790	Probable diphthine methyl ester synthase OS=Arabidopsis thaliana GN=At4g31790 PE=2 SV=1	GO:0004164(diphthine synthase activity);GO:0017183(peptidyl-diphthamide biosynthetic process from peptidyl-histidine)	COG1798(S-adenosyl-L-methionine-dependent methyltransferase that catalyzes the trimethylation of the amino group of the modified target histidine residue in translation elongation factor 2 (EF- 2), to form an intermediate called diphthine. The three successive methylation reactions represent the second step of diphthamide biosynthesis (By similarity))	NA	NA	NA	NA(NA)	A0A061GZD5.1 PF00590.18;TP_methylase;	24.3	23.46	31.39	26.23	25.3	26.36	22.06	24.22	30.06	22.4	27.72	25.55	252.52	240	317	231	235	239	199	264	317	146	271	205
TRINITY_DN24288_c0_g1	1989	TRINITY_DN24288_c0_g1_i1;TRINITY_DN24288_c0_g1_i2;TRINITY_DN24288_c0_g1_i3;TRINITY_DN24288_c0_g1_i4;TRINITY_DN24288_c0_g1_i5	Histone-lysine N-methyltransferase [Actinidia chinensis var. chinensis]	EZA1	Histone-lysine N-methyltransferase EZA1 OS=Arabidopsis thaliana GN=EZA1 PE=1 SV=1	GO:0003700(DNA binding transcription factor activity);GO:0003727(single-stranded RNA binding);GO:0005515(protein binding);GO:0005634(nucleus);GO:0005677(chromatin silencing complex);GO:0006349(regulation of gene expression by genetic imprinting);GO:0006351(transcription, DNA-templated);GO:0006355(regulation of transcription, DNA-templated);GO:0009506(plasmodesma);GO:0009960(endosperm development)…	COG2940(Histone-lysine N-methyltransferase)	K11430	histone-lysine N-methyltransferase EZH2	EC:2.1.1.43	vvi00310(Lysine degradation)	W9QCX2.1 PF00856.26;SET;	14.51	17.69	12.69	12.65	12.62	14.31	10.26	15.64	16.75	9.16	11.43	8.83	1309	1547	998	1088	1146	1241	905	1502	1500	550	1102	778
TRINITY_DN30200_c2_g1	846	TRINITY_DN30200_c2_g1_i1;TRINITY_DN30200_c2_g1_i2;TRINITY_DN30200_c2_g1_i3;TRINITY_DN30200_c2_g1_i4;TRINITY_DN30200_c2_g1_i5;TRINITY_DN30200_c2_g1_i6;TRINITY_DN30200_c2_g1_i7	-	-	-	-	-	-	-	-	-	-	82.78	14.19	37.86	65.47	153.42	81.45	267.79	68.73	17.63	174.13	180.77	299.77	488	91	129	357	797	392	1798	370	122	746	1199	1807
TRINITY_DN42879_c0_g6	359	TRINITY_DN42879_c0_g6_i1	hypothetical protein DM860_001079 [Cuscuta australis]	-	-	GO:0003674(molecular_function);GO:0005634(nucleus);GO:0005886(plasma membrane);GO:0008150(biological_process);GO:0009506(plasmodesma)	ENOG410ZCAR(Pfam:DUF662)	NA	NA	NA	NA(NA)	S8DC92.1 PF04949.11;Transcrip_act;	64.14	59.6	40.21	61.82	61.25	64.77	61.13	56.77	77.36	70.4	73.56	67.37	554	501	346	497	503	508	512	493	666	365	617	545
TRINITY_DN30726_c0_g3	222	TRINITY_DN30726_c0_g3_i1	-	-	-	-	-	-	-	-	-	-	0	1.36	0.42	0	0.93	0	0	0.44	0	1.47	0	0	0	3	1	0	2	0	0	1	0	2	0	0
TRINITY_DN678_c0_g1	207	TRINITY_DN678_c0_g1_i1	-	-	-	-	COG1064(alcohol dehydrogenase)	-	-	-	-	-	0	0	0.52	0	5.61	5.87	0	9.62	0	0	0	0	0	0	1	0	10	10	0	18	0	0	0	0
TRINITY_DN3942_c0_g1	627	TRINITY_DN3942_c0_g1_i1	hypothetical protein M569_01416, partial [Genlisea aurea]	ATP6	ATP synthase subunit a OS=Lumbricus terrestris GN=ATP6 PE=3 SV=1	GO:0005753(mitochondrial proton-transporting ATP synthase complex);GO:0015078(proton transmembrane transporter activity);GO:0015986(ATP synthesis coupled proton transport);GO:0016021(integral component of membrane);GO:0016887(ATPase activity);GO:0045263(proton-transporting ATP synthase complex, coupling factor F(o));GO:0070062(extracellular exosome)	COG0356(it plays a direct role in the translocation of protons across the membrane (By similarity))	K02126	F-type H+-transporting ATPase subunit a	-	ccp00190(Oxidative phosphorylation)	Q1HRS5.1 PF00119.18;ATP-synt_A;	0	0	0	0	0	1.33	0	0	0.04	23.67	6.83	0.09	0	0	0	0	0	29	0	0	1	350	163	2
TRINITY_DN25039_c3_g2	781	TRINITY_DN25039_c3_g2_i1;TRINITY_DN25039_c3_g2_i2;TRINITY_DN25039_c3_g2_i3	60S ribosomal protein L23a [Sesamum indicum]	RPL23A	60S ribosomal protein L23a OS=Daucus carota GN=RPL23A PE=2 SV=1	GO:0000027(ribosomal large subunit assembly);GO:0003735(structural constituent of ribosome);GO:0006412(translation);GO:0022625(cytosolic large ribosomal subunit)	COG0089(One of the early assembly proteins it binds 23S rRNA. One of the proteins that surrounds the polypeptide exit tunnel on the outside of the ribosome. Forms the main docking site for trigger factor binding to the ribosome (By similarity))	K02893	large subunit ribosomal protein L23Ae	-	sind03010(Ribosome)	M4DKN9.1 PF00276.18;Ribosomal_L23;	294.21	210.07	290.64	289.32	308.3	278	361.89	267.14	316.27	324.93	349.18	356.58	9403	6553.99	8620	8419	9456.01	8201.01	11028	8639	10083	6521	11272	10426
TRINITY_DN38250_c3_g2	681	TRINITY_DN38250_c3_g2_i1;TRINITY_DN38250_c3_g2_i10;TRINITY_DN38250_c3_g2_i11;TRINITY_DN38250_c3_g2_i2;TRINITY_DN38250_c3_g2_i3;TRINITY_DN38250_c3_g2_i4;TRINITY_DN38250_c3_g2_i5;TRINITY_DN38250_c3_g2_i6;TRINITY_DN38250_c3_g2_i7;TRINITY_DN38250_c3_g2_i8;TRINITY_DN38250_c3_g2_i9	-	-	-	-	-	-	-	-	-	-	23.37	22.72	12.06	20.88	19.11	21.16	11.94	19.13	17.79	13.55	13.68	12.35	351	303	146	270	261	274	157	253	262	115	194	159
TRINITY_DN43823_c0_g8	385	TRINITY_DN43823_c0_g8_i1	PREDICTED: uncharacterized protein LOC109223836 [Nicotiana attenuata]	-	-	-	-	-	-	-	-	-	9.82	8.45	0.71	5.03	2.08	2.5	0.92	3.35	2.39	3.44	3.75	2.02	99	83	7	47	20	23	9	34	24	21	37	19
TRINITY_DN39927_c0_g1	2810	TRINITY_DN39927_c0_g1_i1;TRINITY_DN39927_c0_g1_i10;TRINITY_DN39927_c0_g1_i11;TRINITY_DN39927_c0_g1_i12;TRINITY_DN39927_c0_g1_i13;TRINITY_DN39927_c0_g1_i14;TRINITY_DN39927_c0_g1_i15;TRINITY_DN39927_c0_g1_i2;TRINITY_DN39927_c0_g1_i3;TRINITY_DN39927_c0_g1_i4;TRINITY_DN39927_c0_g1_i5;TRINITY_DN39927_c0_g1_i6;TRINITY_DN39927_c0_g1_i7;TRINITY_DN39927_c0_g1_i8;TRINITY_DN39927_c0_g1_i9	regulator of nonsense transcripts 1 homolog isoform X2 [Coffea eugenioides]	UPF1	Regulator of nonsense transcripts 1 homolog OS=Arabidopsis thaliana GN=UPF1 PE=1 SV=2	GO:0000184(nuclear-transcribed mRNA catabolic process, nonsense-mediated decay);GO:0000932(P-body);GO:0003677(DNA binding);GO:0003724(RNA helicase activity);GO:0003729(mRNA binding);GO:0004386(helicase activity);GO:0005515(protein binding);GO:0005524(ATP binding);GO:0005737(cytoplasm);GO:0005829(cytosol);GO:0005886(plasma membrane);GO:0008270(zinc ion binding);GO:0009506(plasmodesma);GO:0009611(r…	COG1112(Helicase)	K14326	regulator of nonsense transcripts 1	EC:3.6.4.-	spen03013(RNA transport);spen03015(mRNA surveillance pathway)	A0A0K9PRK9.1 PF13086.4;AAA_11;	23.79	23.36	8.98	19.81	17.91	20.44	17.18	16.86	20.05	16.67	18.68	17.69	2001	1984	599	1571	1486	1770	1419	1359.82	1637.71	900.95	1662	1363
TRINITY_DN23948_c2_g2	328	TRINITY_DN23948_c2_g2_i1;TRINITY_DN23948_c2_g2_i2	60S ribosomal protein L4 [Klebsormidium nitens]	rpl4-a	60S ribosomal protein L4-A OS=Xenopus laevis GN=rpl4-a PE=2 SV=2	GO:0003735(structural constituent of ribosome);GO:0022625(cytosolic large ribosomal subunit)	COG0088(One of the primary rRNA binding proteins, this protein initially binds near the 5'-end of the 23S rRNA. It is important during the early stages of 50S assembly. It makes multiple contacts with different domains of the 23S rRNA in the assembled 50S subunit and ribosome (By similarity))	K02930	large subunit ribosomal protein L4e	-	vcn03010(Ribosome)	I1C1L7.1 PF00573.20;Ribosomal_L4;	0.47	4.3	15.96	6.22	0.75	2.92	0.44	0.72	2.9	0	0	0	2	29	109	25	3	16	3	5	15	0	0	0
TRINITY_DN21751_c0_g2	283	TRINITY_DN21751_c0_g2_i1	PREDICTED: 60S ribosomal protein L22-2 [Eucalyptus grandis]	rpl22	60S ribosomal protein L22 OS=Xenopus laevis GN=rpl22 PE=2 SV=2	GO:0002181(cytoplasmic translation);GO:0003735(structural constituent of ribosome);GO:0022625(cytosolic large ribosomal subunit)	ENOG4111UVJ(Ribosomal protein)	K02891	large subunit ribosomal protein L22e	-	egr03010(Ribosome)	A0A059LHP4.1 PF01776.15;Ribosomal_L22e;	0	0	0	0	5.03	0	0	0	0	0	0	0	0	0	0	0	22	0	0	0	0	0	0	0
TRINITY_DN38939_c0_g4	1059	TRINITY_DN38939_c0_g4_i1	BES1/BZR1 protein [Actinidia chinensis var. chinensis]	BEH2	BES1/BZR1 homolog protein 2 OS=Arabidopsis thaliana GN=BEH2 PE=1 SV=1	GO:0003700(DNA binding transcription factor activity);GO:0005515(protein binding);GO:0005634(nucleus);GO:0005737(cytoplasm);GO:0009741(response to brassinosteroid)	ENOG410YC62(BES1 BZR1 homolog protein)	K14503	brassinosteroid resistant 1/2	-	zju04075(Plant hormone signal transduction)	A0A067KJ02.1 PF05687.11;BES1_N;	62.97	60.77	38.34	56.04	54.82	57.17	51.93	51.83	57.59	58.27	61.01	62.58	3021	2852	1691	2445	2533	2547	2384	2522	2757	1766	2981	2751
TRINITY_DN31790_c0_g4	1371	TRINITY_DN31790_c0_g4_i1	MAG2-interacting protein [Actinidia chinensis var. chinensis]	MIP2	MAG2-interacting protein 2 OS=Arabidopsis thaliana GN=MIP2 PE=1 SV=1	-	ENOG410YJNG(Neuroblastoma amplified sequence)	NA	NA	NA	NA(NA)	-	16.31	20.53	27.63	24.05	22.8	24.59	20.85	19.81	20.85	20.09	21.92	23.32	1069	1316	1656	1431	1440	1498	1306	1317	1363	834	1467	1398
TRINITY_DN39691_c0_g2	574	TRINITY_DN39691_c0_g2_i1	hypothetical protein B456_001G274800 [Gossypium raimondii]	GRXC3	Glutaredoxin-C3 OS=Oryza sativa subsp. japonica GN=GRXC3 PE=2 SV=1	GO:0005515(protein binding);GO:0005634(nucleus);GO:0005737(cytoplasm);GO:0009055(electron transfer activity);GO:0015035(protein disulfide oxidoreductase activity);GO:0045454(cell redox homeostasis);GO:0045892(negative regulation of transcription, DNA-templated);GO:0048653(anther development)	COG0695(Glutaredoxin)	NA	NA	NA	NA(NA)	A0A067L3M0.1 PF00462.22;Glutaredoxin;	2.13	1.09	0.82	1.05	0.05	11	0.35	0.67	0.39	0.93	0.29	0.42	44	22	16	20	1	210	7	14	8	12	6	8
TRINITY_DN29732_c0_g3	1053	TRINITY_DN29732_c0_g3_i1	wall-associated receptor kinase-like 20 [Coffea arabica]	-	-	GO:0005576(extracellular region);GO:0008150(biological_process);GO:0030247(polysaccharide binding)	ENOG410YCIX(NA)	-	-	-	-	K4BWJ6.1 PF13947.4;GUB_WAK_bind;	0.94	1.44	0.43	2.7	3.29	3.35	7.2	1.55	1.12	3.79	2.68	8.84	45	67	19	117	151	148	328	75	53	114	130	386
TRINITY_DN32350_c1_g1	227	TRINITY_DN32350_c1_g1_i1	-	-	-	-	-	-	-	-	-	-	2.85	2.12	1.57	4.4	6.98	6.86	6.67	3.31	2.95	3.46	2.94	10.08	7	5	4	10	16	15	16	8	7	5	7	23
TRINITY_DN43027_c0_g2	1168	TRINITY_DN43027_c0_g2_i1;TRINITY_DN43027_c0_g2_i2;TRINITY_DN43027_c0_g2_i3;TRINITY_DN43027_c0_g2_i4	GPI mannosyltransferase [Actinidia chinensis var. chinensis]	PIGM	GPI mannosyltransferase 1 OS=Arabidopsis thaliana GN=PIGM PE=2 SV=1	GO:0005789(endoplasmic reticulum membrane);GO:0006506(GPI anchor biosynthetic process);GO:0016021(integral component of membrane);GO:0016758(transferase activity, transferring hexosyl groups)	ENOG410XRDY(Mannosyltransferase)	K05284	phosphatidylinositol glycan, class M	EC:2.4.1.-	vvi00563(Glycosylphosphatidylinositol(GPI)-anchor biosynthesis)	D7U0Q1.1 PF05007.11;Mannosyl_trans;	9.8	10.29	8.81	11.89	10.07	10.57	9.66	9.56	11.23	10.38	9.98	12.28	314	273	268	324	324	317	315	269	324	211	336	379
TRINITY_DN2336_c0_g1	203	TRINITY_DN2336_c0_g1_i1	heme-binding protein 2 [Populus trichocarpa]	-	-	GO:0005773(vacuole);GO:0005774(vacuolar membrane);GO:0008150(biological_process);GO:0009507(chloroplast);GO:0020037(heme binding)	ENOG410ZWW6(Heme binding protein 2)	-	-	-	-	B9GGX3.1 PF04832.10;SOUL;	0	0	0	0	0	0	0	0	0	0	0	0	0	0	0	0	0	0	0	0	0	0	0	0
TRINITY_DN43145_c0_g4	1920	TRINITY_DN43145_c0_g4_i1;TRINITY_DN43145_c0_g4_i2;TRINITY_DN43145_c0_g4_i3;TRINITY_DN43145_c0_g4_i4;TRINITY_DN43145_c0_g4_i5	PREDICTED: cell division control protein 48 homolog B-like [Juglans regia]	CDC48B	Cell division control protein 48 homolog B OS=Arabidopsis thaliana GN=CDC48B PE=2 SV=1	GO:0005524(ATP binding);GO:0005634(nucleus);GO:0005856(cytoskeleton);GO:0005886(plasma membrane);GO:0007049(cell cycle);GO:0009524(phragmoplast);GO:0015031(protein transport);GO:0016887(ATPase activity);GO:0051301(cell division)	COG0464(Aaa atpase)	K13525	transitional endoplasmic reticulum ATPase	-	cic04141(Protein processing in endoplasmic reticulum)	V4TD24.1 PF00004.27;AAA;	3.7	2.96	2.64	3.4	3.58	2.97	2.76	3.16	2.9	3.49	3.81	3.65	312	243	212	265	304	252	245	283	266	191	338	306
TRINITY_DN46366_c1_g3	769	TRINITY_DN46366_c1_g3_i1	hypothetical protein CEY00_Acc11338 [Actinidia chinensis var. chinensis]	IWS1	Protein IWS1 homolog 1 OS=Arabidopsis thaliana GN=IWS1 PE=1 SV=1	GO:0005634(nucleus);GO:0009742(brassinosteroid mediated signaling pathway);GO:0010793(regulation of mRNA export from nucleus);GO:0032784(regulation of DNA-templated transcription, elongation);GO:0050684(regulation of mRNA processing);GO:2001253(regulation of histone H3-K36 trimethylation)	COG5139(IWS1 homolog (S. cerevisiae))	NA	NA	NA	NA(NA)	-	9.76	9.76	20.79	7.51	8.9	10.2	7.78	10.88	16.65	7.34	8.73	6.7	309	302	611	217	271	299	236	349	526	146	280	195
TRINITY_DN35016_c0_g7	203	TRINITY_DN35016_c0_g7_i1	-	-	-	-	-	-	-	-	-	-	14.39	12.72	24.86	15.18	11.79	13.54	12.47	7.87	14.35	7.26	20.46	18.54	26	22	45	25	20	22	22	14	25	8	37	31
TRINITY_DN45815_c0_g7	692	TRINITY_DN45815_c0_g7_i1	shaggy-related protein kinase eta-like [Quercus suber]	ASK6	Shaggy-related protein kinase zeta OS=Arabidopsis thaliana GN=ASK6 PE=2 SV=2	GO:0004674(protein serine/threonine kinase activity);GO:0005515(protein binding);GO:0005524(ATP binding);GO:0006468(protein phosphorylation);GO:0009507(chloroplast);GO:0009742(brassinosteroid mediated signaling pathway);GO:0016301(kinase activity);GO:0032880(regulation of protein localization)	COG0515(Serine Threonine protein kinase)	K14502	protein brassinosteroid insensitive 2	EC:2.7.11.1	cit04075(Plant hormone signal transduction)	W5AMU1.1 PF00069.23;Pkinase;	16.61	16.69	19.46	18.83	22.08	15.66	18.12	16.98	17.75	22.31	20.28	20.96	454	446	496	470	580	396	475	470	484	382	560	527
TRINITY_DN28789_c0_g1	718	TRINITY_DN28789_c0_g1_i1	PREDICTED: somatic embryogenesis receptor kinase 2, partial [Nicotiana tomentosiformis]	SERK1	Somatic embryogenesis receptor kinase 1 OS=Arabidopsis thaliana GN=SERK1 PE=1 SV=2	GO:0004675(transmembrane receptor protein serine/threonine kinase activity);GO:0004714(transmembrane receptor protein tyrosine kinase activity);GO:0004725(protein tyrosine phosphatase activity);GO:0005515(protein binding);GO:0005524(ATP binding);GO:0005789(endoplasmic reticulum membrane);GO:0005886(plasma membrane);GO:0006468(protein phosphorylation);GO:0007030(Golgi organization);GO:0009556(micr…	ENOG410ZNK7(Somatic embryogenesis receptor kinase)	NA	NA	NA	NA(NA)	A0A0K9PIY0.1 PF00069.23;Pkinase;	10.49	12.82	10.56	17.77	17.34	14.3	17.71	15.8	19.87	17.72	15.01	15.71	302	361	283	467	480	381	489	461	571	320	437	416
TRINITY_DN23586_c0_g8	1088	TRINITY_DN23586_c0_g8_i1	PREDICTED: actin [Vitis vinifera]	-	Actin OS=Gossypium hirsutum PE=3 SV=1	GO:0005200(structural constituent of cytoskeleton);GO:0005618(cell wall);GO:0005737(cytoplasm);GO:0005829(cytosol);GO:0005856(cytoskeleton);GO:0005886(plasma membrane);GO:0007010(cytoskeleton organization);GO:0009506(plasmodesma);GO:0048589(developmental growth);GO:0048767(root hair elongation)	COG5277(Actin-related protein)	NA	NA	NA	NA(NA)	M4DUX6.1 PF00022.17;Actin;	9.35	8.74	10.07	16.36	22.25	15.93	33.82	12.94	9.11	21.79	20.34	31.34	464	424	459	738	1063	734	1605	651	451	683	1028	1424
TRINITY_DN41236_c0_g3	588	TRINITY_DN41236_c0_g3_i1	Peroxisomal membrane protein [Actinidia chinensis var. chinensis]	PEX13	Peroxisomal membrane protein 13 OS=Arabidopsis thaliana GN=PEX13 PE=1 SV=1	GO:0005515(protein binding);GO:0005622(intracellular);GO:0005623(cell);GO:0005778(peroxisomal membrane);GO:0006635(fatty acid beta-oxidation);GO:0016021(integral component of membrane);GO:0016558(protein import into peroxisome matrix);GO:0016560(protein import into peroxisome matrix, docking)	ENOG4111WZ3(glycine-rich protein)	K13344	peroxin-13	-	jcu04146(Peroxisome)	-	32.71	37.59	39.73	30.96	29.97	29.51	31.93	41.85	41.8	25.47	29.86	22.46	703	789	803	609	618	585	659	910	896	341	645	445
TRINITY_DN39797_c1_g5	287	TRINITY_DN39797_c1_g5_i1	-	-	-	-	-	-	-	-	-	-	2.48	2.35	5.55	3.74	3.51	7.15	6.13	6.02	5.86	2.49	4.8	7.02	12	11	28	17	16	31	29	29	28	7	22	32
TRINITY_DN24018_c1_g8	517	TRINITY_DN24018_c1_g8_i1;TRINITY_DN24018_c1_g8_i2	Homeobox protein like [Actinidia chinensis var. chinensis]	-	-	GO:0005515(protein binding);GO:0009555(pollen development);GO:0009556(microsporogenesis);GO:0010997(anaphase-promoting complex binding);GO:0045732(positive regulation of protein catabolic process);GO:0046621(negative regulation of organ growth)	ENOG410Z6S4(NA)	-	-	-	-	-	9.35	8.96	9.93	13.75	11.38	11.41	11.65	12.81	11.61	14.34	10.1	13.73	162	153	162	219	186	182	196	225	201	152	173.15	222
TRINITY_DN1437_c0_g1	287	TRINITY_DN1437_c0_g1_i1	-	ND2	NADH-ubiquinone oxidoreductase chain 2 OS=Lumbricus terrestris GN=ND2 PE=3 SV=1	-	-	-	-	-	-	D2SXY7.1 PF00361.18;Proton_antipo_M;	0	0	0	0	0	0	0	0	0	12.79	3.27	0	0	0	0	0	0	0	0	0	0	36	15	0
TRINITY_DN31514_c0_g2	223	TRINITY_DN31514_c0_g2_i1	-	-	-	-	-	-	-	-	-	-	3	10.28	6.22	6.5	2.29	9.13	3.07	6.1	7.97	2.9	6.94	4.15	7	23	15	14	5	19	7	14	18	4	15.78	9
TRINITY_DN28166_c5_g1	453	TRINITY_DN28166_c5_g1_i1	Splicing factor, suppressor of white-apricot like [Actinidia chinensis var. chinensis]	-	-	GO:0000395(mRNA 5'-splice site recognition)	ENOG410ZQGI(splicing factor, suppressor of white-apricot homolog (Drosophila))	-	-	-	-	-	7.7	9.29	20.51	9.61	9.93	12.09	10.67	14.4	16.74	10.66	11.39	9.77	107	126	274	123	132	154	143	202	232	91	157	126
TRINITY_DN45618_c1_g1	337	TRINITY_DN45618_c1_g1_i1;TRINITY_DN45618_c1_g1_i2;TRINITY_DN45618_c1_g1_i3	-	-	-	-	-	-	-	-	-	-	14.15	7.65	6.6	9.44	9.33	17.8	8.65	10.45	11.31	7.16	4.35	4.76	42	20	22	22	23	41	26	32	28	11	11	12
TRINITY_DN34882_c2_g2	705	TRINITY_DN34882_c2_g2_i1;TRINITY_DN34882_c2_g2_i2	cyclin-dependent kinase G-2-like [Cucurbita pepo subsp. pepo]	CDKG-2	Cyclin-dependent kinase G-2 OS=Oryza sativa subsp. indica GN=CDKG-2 PE=3 SV=1	GO:0004693(cyclin-dependent protein serine/threonine kinase activity);GO:0005515(protein binding);GO:0005524(ATP binding);GO:0005634(nucleus);GO:0005829(cytosol);GO:0006468(protein phosphorylation);GO:0007346(regulation of mitotic cell cycle);GO:0010468(regulation of gene expression);GO:0016301(kinase activity);GO:0019912(cyclin-dependent protein kinase activating kinase activity);GO:0048586(regu…	ENOG410XQ50(Cyclin-dependent kinase)	NA	NA	NA	NA(NA)	K3Y5M4.1 PF00069.23;Pkinase;	5.08	7.6	13.76	6.4	7.68	7.03	5.22	7.34	8.38	7.14	8.14	6.26	126	183	309.47	149	177	159	121	185	206.55	112	200	139
TRINITY_DN30649_c0_g4	482	TRINITY_DN30649_c0_g4_i1;TRINITY_DN30649_c0_g4_i2;TRINITY_DN30649_c0_g4_i3;TRINITY_DN30649_c0_g4_i4;TRINITY_DN30649_c0_g4_i5;TRINITY_DN30649_c0_g4_i6	alcohol dehydrogenase [Camellia sinensis]	DBR	2-alkenal reductase (NADP(+)-dependent) OS=Nicotiana tabacum GN=DBR PE=1 SV=1	GO:0005737(cytoplasm);GO:0005829(cytosol);GO:0005886(plasma membrane);GO:0006979(response to oxidative stress);GO:0032440(2-alkenal reductase [NAD(P)] activity);GO:0055114(oxidation-reduction process)	COG2130(alcohol dehydrogenase)	NA	NA	NA	NA(NA)	A5BKL3.1 PF16884.3;ADH_N_2;	31.21	29.82	15.56	41.13	32.9	24.92	32.9	38.18	27.85	53.87	47.59	56.69	316	296	139	388	319	239	330	401	295	340	471.72	530
TRINITY_DN40892_c0_g1	473	TRINITY_DN40892_c0_g1_i1;TRINITY_DN40892_c0_g1_i2	Protein transport protein SEC23 [Ananas comosus]	SEC23	Protein transport protein SEC23 OS=Magnaporthe oryzae (strain 70-15 / ATCC MYA-4617 / FGSC 8958) GN=SEC23 PE=3 SV=1	GO:0005215(transporter activity);GO:0005737(cytoplasm);GO:0006810(transport);GO:0006886(intracellular protein transport);GO:0008270(zinc ion binding);GO:0030127(COPII vesicle coat);GO:0090114(COPII-coated vesicle budding)	COG5047(transport protein)	K14006	protein transport protein SEC23	-	pda04141(Protein processing in endoplasmic reticulum)	J3LSQ1.1 PF04815.13;Sec23_helical;	21.94	16.23	12.54	14.81	16.13	12.72	15.48	13.77	17.71	16.22	15.93	16.43	298	216	164.08	186	210	160	207	189	240	135	216	207
TRINITY_DN40722_c1_g2	649	TRINITY_DN40722_c1_g2_i1;TRINITY_DN40722_c1_g2_i2;TRINITY_DN40722_c1_g2_i3;TRINITY_DN40722_c1_g2_i4	PREDICTED: ferredoxin, root R-B2-like [Juglans regia]	FDX3	Ferredoxin-3, chloroplastic OS=Zea mays GN=FDX3 PE=2 SV=1	GO:0009055(electron transfer activity);GO:0009507(chloroplast);GO:0009536(plastid);GO:0022900(electron transport chain);GO:0046872(metal ion binding);GO:0051537(2 iron, 2 sulfur cluster binding)	COG0633(Ferredoxin)	K02639	ferredoxin	-	cic00195(Photosynthesis)	A0A059D9W0.1 PF00111.25;Fer2;	18.97	24.2	21.67	24.96	29.59	22.87	29.49	32.47	28.12	31.15	27.15	30.3	446	555	478	536	667	496	665	773	660	456	643	655
TRINITY_DN26187_c2_g7	662	TRINITY_DN26187_c2_g7_i1	uncharacterized protein LOC105174924 [Sesamum indicum]	-	-	GO:0008150(biological_process);GO:0009507(chloroplast);GO:0016021(integral component of membrane)	COG0398(Snare associated golgi protein)	-	-	-	-	-	5.57	5.27	3.42	6.74	6.13	6.79	5.77	5.74	5.78	7.35	6.07	6.57	143	132	82	158	151	161	142	149	148	118	157	155
TRINITY_DN26545_c0_g3	265	TRINITY_DN26545_c0_g3_i1;TRINITY_DN26545_c0_g3_i2	putative disease resistance protein [Vitis vinifera]	-	-	-	COG4886(leucine Rich Repeat)	K13457	disease resistance protein RPM1	-	tcc04626(Plant-pathogen interaction)	-	4.79	0.56	2.14	1.61	4.72	4.4	10.32	0.81	2.89	5.1	11.03	4.85	10.95	1	4	2.73	9.24	7.84	20.24	2	5.69	6.81	22.37	9.38
TRINITY_DN28840_c0_g3	310	TRINITY_DN28840_c0_g3_i1	-	-	-	-	-	-	-	-	-	-	0.5	0.5	0	0	0.88	0.42	0.51	0	0	0.28	0.18	0	3	2.88	0	0	5	2.27	3	0	0	1	1	0
TRINITY_DN18142_c0_g1	451	TRINITY_DN18142_c0_g1_i1;TRINITY_DN18142_c0_g1_i2;TRINITY_DN18142_c0_g1_i3	unnamed protein product, partial [Vitis vinifera]	rps15	40S ribosomal protein S15 OS=Xenopus laevis GN=rps15 PE=2 SV=3	GO:0000028(ribosomal small subunit assembly);GO:0003735(structural constituent of ribosome);GO:0022627(cytosolic small ribosomal subunit)	COG0185(Protein S19 forms a complex with S13 that binds strongly to the 16S ribosomal RNA (By similarity))	K02958	small subunit ribosomal protein S15e	-	vvi03010(Ribosome)	L8HD98.1 PF00203.19;Ribosomal_S19;	0.1	0	0.15	0	6.09	0	0	0	0	0	0	0	1	0	2	0	54	0	0	0	0	0	0	0
TRINITY_DN35869_c0_g1	608	TRINITY_DN35869_c0_g1_i1	PHD finger protein [Actinidia chinensis var. chinensis]	ING2	PHD finger protein ING2 OS=Arabidopsis thaliana GN=ING2 PE=1 SV=1	GO:0005634(nucleus);GO:0035064(methylated histone binding)	COG5034(Inhibitor of growth family member)	NA	NA	NA	NA(NA)	Q8LE83.1 PF00628.27;PHD;	5.84	6.16	11.73	8.31	7.55	8.77	9.07	8.17	6.29	8.29	9.4	9.89	132	136	249	172	164	183	197	187	142	117	214	206
TRINITY_DN40729_c1_g4	1303	TRINITY_DN40729_c1_g4_i1;TRINITY_DN40729_c1_g4_i2;TRINITY_DN40729_c1_g4_i3	Protein HUA2-LIKE like [Actinidia chinensis var. chinensis]	-	-	-	ENOG410ZJHJ(RPR)	-	-	-	-	-	13.11	11.01	13.7	10.39	9.86	10.06	9.42	11.36	13.67	11.19	11.12	12.1	537	516	670	433	463	419	446	490	605	330	549	441
TRINITY_DN28853_c1_g1	1051	TRINITY_DN28853_c1_g1_i1;TRINITY_DN28853_c1_g1_i2;TRINITY_DN28853_c1_g1_i3	PREDICTED: S-adenosylmethionine carrier 1, chloroplastic/mitochondrial isoform X1 [Nelumbo nucifera]	SAMC2	Probable S-adenosylmethionine carrier 2, chloroplastic OS=Arabidopsis thaliana GN=SAMC2 PE=2 SV=1	GO:0003735(structural constituent of ribosome);GO:0006412(translation)	ENOG4110BII(mitochondrial carrier protein)	NA	NA	NA	NA(NA)	W9QC51.1 PF00153.25;Mito_carr;	5.9	5.56	7.26	10.89	9.07	8.19	10.24	9.02	10.15	9.85	12.41	8.37	144	161	140	221	201	182	222	229	243	141	246	218
TRINITY_DN26935_c1_g3	1229	TRINITY_DN26935_c1_g3_i1	Protein EARLY FLOWERING like [Actinidia chinensis var. chinensis]	ELF3	Protein EARLY FLOWERING 3 OS=Arabidopsis thaliana GN=ELF3 PE=1 SV=1	GO:0003700(DNA binding transcription factor activity);GO:0005515(protein binding);GO:0005634(nucleus);GO:0006351(transcription, DNA-templated);GO:0006355(regulation of transcription, DNA-templated);GO:0007623(circadian rhythm);GO:0008022(protein C-terminus binding);GO:0009409(response to cold);GO:0009585(red, far-red light phototransduction);GO:0009733(response to auxin);GO:0009737(response to ab…	ENOG4111XSP(early flowering)	K12125	protein EARLY FLOWERING 3	-	vvi04712(Circadian rhythm - plant)	-	6.53	3.87	3.22	5.13	4.33	4.81	4.65	5.41	6.46	4.83	4.91	4.73	376	218	170	268	240	257	256	316	371	176	288	249
TRINITY_DN42609_c0_g5	542	TRINITY_DN42609_c0_g5_i1	Gpi-anchor transamidase [Handroanthus impetiginosus]	Pigk	GPI-anchor transamidase OS=Mus musculus GN=Pigk PE=1 SV=2	GO:0003923(GPI-anchor transamidase activity);GO:0016255(attachment of GPI anchor to protein);GO:0034394(protein localization to cell surface);GO:0042765(GPI-anchor transamidase complex)	COG5206(phosphatidylinositol glycan anchor biosynthesis, class K)	K05290	phosphatidylinositol glycan, class K	EC:2.6.-.-	vvi00563(Glycosylphosphatidylinositol(GPI)-anchor biosynthesis)	V4U1E0.1 PF01650.16;Peptidase_C13;	11.43	10.51	7.27	14.31	11.75	13.61	12.6	9.94	13.74	12.36	10.51	12.43	216	194	130	248	213	237	229	190	259	145	199	217
TRINITY_DN37551_c0_g3	1612	TRINITY_DN37551_c0_g3_i1	Serine/arginine repetitive matrix protein [Actinidia chinensis var. chinensis]	-	-	-	-	NA	NA	NA	NA(NA)	-	21.5	22.47	22.7	19.09	16.55	18.33	15.88	17.43	20.58	18.71	20.72	19.29	1700	1739	1638	1370	1262	1349	1200	1399	1624	939	1676	1395
TRINITY_DN39516_c4_g2	458	TRINITY_DN39516_c4_g2_i1;TRINITY_DN39516_c4_g2_i2;TRINITY_DN39516_c4_g2_i3	-	-	-	-	-	-	-	-	-	-	2.94	4.28	0.24	9.27	2.31	2.55	1.72	3.03	5.04	7.24	3.25	3.54	24	30.63	3	64.59	25	25.55	19	18.44	29.4	44	41	37
TRINITY_DN42284_c2_g3	422	TRINITY_DN42284_c2_g3_i1	-	-	-	-	-	-	-	-	-	-	0.41	0.76	1.87	1.07	2.07	0.99	0.77	1.14	1.57	0.54	0.5	0.18	5	9	22	12	24	11	9	14	19	4	6	2
TRINITY_DN21878_c0_g1	430	TRINITY_DN21878_c0_g1_i1;TRINITY_DN21878_c0_g1_i2	-	-	-	-	-	-	-	-	-	-	0	5.29	20.01	0	0.08	7.06	0.08	0.56	2.77	0	0	0	0	30	176	0	1	16	1	4	14	0	0	0
TRINITY_DN33799_c0_g3	481	TRINITY_DN33799_c0_g3_i1	Cyclin-A3-4 like [Actinidia chinensis var. chinensis]	CYCA3-2	Cyclin-A3-2 OS=Arabidopsis thaliana GN=CYCA3-2 PE=2 SV=1	GO:0004693(cyclin-dependent protein serine/threonine kinase activity);GO:0005634(nucleus);GO:0005737(cytoplasm);GO:0007049(cell cycle);GO:0016301(kinase activity);GO:0016310(phosphorylation);GO:0051301(cell division);GO:0051726(regulation of cell cycle)	COG5024(g2 mitotic-specific)	NA	NA	NA	NA(NA)	-	4.14	1.32	0.74	6.18	7.63	5.07	10.87	2.56	2.07	4.19	6.75	11.45	64	20	11	88	113	72	162	40	32	40	104	164
TRINITY_DN20618_c0_g2	276	TRINITY_DN20618_c0_g2_i1	H(+)-transporting ATPase [Phaseolus vulgaris]	PMA4	Plasma membrane ATPase 4 OS=Nicotiana plumbaginifolia GN=PMA4 PE=2 SV=1	GO:0005887(integral component of plasma membrane);GO:0008553(proton-exporting ATPase activity, phosphorylative mechanism);GO:0043231(intracellular membrane-bounded organelle);GO:0051453(regulation of intracellular pH);GO:1902600(proton transmembrane transport)	COG0474(P-type atpase)	K01535	H+-transporting ATPase	EC:3.6.3.6	gmx00190(Oxidative phosphorylation)	-	0	0	0	0	0	0	0	0	0	0	6.11	0	0	0	0	0	0	0	0	0	0	0	25	0
TRINITY_DN25480_c0_g1	521	TRINITY_DN25480_c0_g1_i1	WRKY transcription factor 65 [Actinidia chinensis var. chinensis]	WRKY65	Probable WRKY transcription factor 65 OS=Arabidopsis thaliana GN=WRKY65 PE=2 SV=1	GO:0003700(DNA binding transcription factor activity);GO:0005634(nucleus);GO:0006351(transcription, DNA-templated);GO:0006355(regulation of transcription, DNA-templated);GO:0043565(sequence-specific DNA binding)	ENOG410YK4F(WRKY transcription factor)	-	-	-	-	-	91.75	56.64	159.3	56.33	49.17	57.09	58.03	89.48	80.56	49.54	51.07	34.32	1626	980	2678	916	835	931	989	1603	1424	544	905	562
TRINITY_DN35108_c0_g5	863	TRINITY_DN35108_c0_g5_i1	Cytochrome P450 87A3 like [Actinidia chinensis var. chinensis]	CYP87A3	Cytochrome P450 87A3 OS=Oryza sativa subsp. japonica GN=CYP87A3 PE=2 SV=3	GO:0004497(monooxygenase activity);GO:0007275(multicellular organism development);GO:0010268(brassinosteroid homeostasis);GO:0016125(sterol metabolic process);GO:0016132(brassinosteroid biosynthetic process)	COG2124(Cytochrome p450)	NA	NA	NA	NA(NA)	B9GFR4.1 PF00067.20;p450;	36.29	10.74	3.98	98.77	135.01	143.62	205.03	33.74	24.19	109.55	95.35	252.12	1341	388	136	3324.66	4801	4920	7256	1264	892	2549	3577	8549
TRINITY_DN33708_c0_g1	817	TRINITY_DN33708_c0_g1_i1	Expansin-B16 like [Actinidia chinensis var. chinensis]	EXPB3	Expansin-B3 OS=Arabidopsis thaliana GN=EXPB3 PE=2 SV=2	GO:0006949(syncytium formation);GO:0009506(plasmodesma)	ENOG410YA5Q(May cause loosening and extension of plant cell walls by disrupting non-covalent bonding between cellulose microfibrils and matrix glucans. No enzymatic activity has been found. May be required for rapid internodal elongation in deepwater rice during submergence (By similarity))	NA	NA	NA	NA(NA)	A0A022QI26.1 PF03330.16;DPBB_1;	7.22	7.5	1.73	19.48	12.64	12.03	10.42	5.97	5.57	23.41	11.74	15.06	248	252	55	610	418	383	343	208	191	506	409	475
TRINITY_DN32723_c4_g2	299	TRINITY_DN32723_c4_g2_i1	hypothetical protein DVH24_001040 [Malus domestica]	ETFQO	Electron transfer flavoprotein-ubiquinone oxidoreductase, mitochondrial OS=Arabidopsis thaliana GN=ETFQO PE=2 SV=1	GO:0004174(electron-transferring-flavoprotein dehydrogenase activity);GO:0005739(mitochondrion);GO:0005743(mitochondrial inner membrane);GO:0006119(oxidative phosphorylation);GO:0006635(fatty acid beta-oxidation);GO:0009055(electron transfer activity);GO:0017133(mitochondrial electron transfer flavoprotein complex);GO:0022904(respiratory electron transport chain);GO:0031305(integral component of …	COG0644(geranylgeranyl reductase)	NA	NA	NA	NA(NA)	I1BVT6.1 PF05187.11;ETF_QO;	0.18	2.85	12.1	0.2	0	1.02	0.19	0.18	0.37	0	0	0	1	15	68	1	0	5	1	1	2	0	0	0
TRINITY_DN26260_c1_g1	238	TRINITY_DN26260_c1_g1_i1;TRINITY_DN26260_c1_g1_i2;TRINITY_DN26260_c1_g1_i3	-	-	-	-	-	-	-	-	-	-	5.47	11	6.35	10.01	10.42	4.63	12.49	9.26	6.71	4.76	5.91	11.51	14	27	17	23	24	10.03	30.11	23	16	7	14.02	26.07
TRINITY_DN41359_c1_g1	345	TRINITY_DN41359_c1_g1_i1	-	-	-	-	-	-	-	-	-	-	23.52	8.76	6.08	1.64	1.34	0.98	1.96	7.85	7.4	3.19	0.79	0	185	67	48	12	10	7	15	62	58	15	6	0
TRINITY_DN24846_c4_g1	266	TRINITY_DN24846_c4_g1_i1	-	-	-	-	-	-	-	-	-	-	5.91	4.79	6.61	2.75	3.57	13.54	1.58	3.63	5.24	5.77	5.43	2.19	23	18	27	10	13	47	6	14	20	13	20	8
TRINITY_DN32656_c0_g4	327	TRINITY_DN32656_c0_g4_i1;TRINITY_DN32656_c0_g4_i2	uncharacterized protein LOC101497102 [Cicer arietinum]	-	-	-	-	-	-	-	-	-	4.99	7.19	1.71	4.19	3.77	3.9	4.18	6.29	8.53	5.72	4.43	5.31	34	47	12	27	24	24	28	43	58	23	29	33
TRINITY_DN33797_c0_g1	463	TRINITY_DN33797_c0_g1_i1;TRINITY_DN33797_c0_g1_i2;TRINITY_DN33797_c0_g1_i3;TRINITY_DN33797_c0_g1_i4;TRINITY_DN33797_c0_g1_i5;TRINITY_DN33797_c0_g1_i6;TRINITY_DN33797_c0_g1_i7	-	-	-	-	-	-	-	-	-	-	5.16	3.5	5.93	7.41	0.82	2.1	2.51	4.09	6.95	3.42	4.16	5.37	39.97	29.6	26.16	30.66	7.29	15.9	17.25	23.86	31.75	13.9	19.03	18.83
TRINITY_DN38950_c2_g4	258	TRINITY_DN38950_c2_g4_i1	elongation factor 1-alpha [Quercus suber]	TEF1	Elongation factor 1-alpha OS=Meyerozyma guilliermondii (strain ATCC 6260 / CBS 566 / DSM 6381 / JCM 1539 / NBRC 10279 / NRRL Y-324) GN=TEF1 PE=3 SV=2	GO:0000329(fungal-type vacuole membrane);GO:0002182(cytoplasmic translational elongation);GO:0003746(translation elongation factor activity);GO:0003924(GTPase activity);GO:0005515(protein binding);GO:0005516(calmodulin binding);GO:0005525(GTP binding);GO:0005576(extracellular region);GO:0005634(nucleus);GO:0005739(mitochondrion);GO:0005829(cytosol);GO:0006409(tRNA export from nucleus);GO:0006412(…	COG5256(This protein promotes the GTP-dependent binding of aminoacyl-tRNA to the A-site of ribosomes during protein biosynthesis (By similarity))	K03231	elongation factor 1-alpha	-	cme03013(RNA transport)	Q6BMN8.1 PF03143.15;GTP_EFTU_D3;	0	0	0	0	0	0	1.44	0	0	11.65	4.45	0	0	0	0	0	0	0	5	0	0	24	15	0
TRINITY_DN39469_c2_g4	201	TRINITY_DN39469_c2_g4_i1	-	-	-	-	-	-	-	-	-	-	7.39	5.34	0	1.87	2.42	0	1.74	2.88	6.48	0	0.57	2.46	13	9	0	3	4	0	3	5	11	0	1	4
TRINITY_DN29428_c0_g4	663	TRINITY_DN29428_c0_g4_i1;TRINITY_DN29428_c0_g4_i2;TRINITY_DN29428_c0_g4_i3	Nuclear cap-binding protein like [Actinidia chinensis var. chinensis]	ABH1	Nuclear cap-binding protein subunit 1 OS=Arabidopsis thaliana GN=ABH1 PE=1 SV=2	GO:0000184(nuclear-transcribed mRNA catabolic process, nonsense-mediated decay);GO:0000339(RNA cap binding);GO:0000394(RNA splicing, via endonucleolytic cleavage and ligation);GO:0000398(mRNA splicing, via spliceosome);GO:0003729(mRNA binding);GO:0005515(protein binding);GO:0005634(nucleus);GO:0005829(cytosol);GO:0005845(mRNA cap binding complex);GO:0005846(nuclear cap binding complex);GO:0006370…	ENOG410XR7H(RNA cap binding)	K12882	nuclear cap-binding protein subunit 1	-	vvi03040(Spliceosome);vvi03013(RNA transport);vvi03015(mRNA surveillance pathway)	D7T129.1 PF02854.17;MIF4G;	8.1	9.37	5	6.86	5.16	6.42	7.15	9.26	6.1	5.55	6.94	5.73	170	171	63	136	113	114	127	158	130	89	167	135
TRINITY_DN43003_c0_g1	961	TRINITY_DN43003_c0_g1_i1;TRINITY_DN43003_c0_g1_i2;TRINITY_DN43003_c0_g1_i3;TRINITY_DN43003_c0_g1_i4	-	-	-	-	-	-	-	-	-	-	57.35	33.86	40.7	22.8	36.77	27.87	25.26	34.77	50.37	80.93	53.92	88.11	309.05	195.85	233.26	168	245	180.98	192	180.29	241.69	260	303	484
TRINITY_DN35473_c0_g3	236	TRINITY_DN35473_c0_g3_i1	Dihydrolipoyllysine-residue acetyltransferase component 3 of pyruvate dehydrogenase complex [Morus notabilis]	-	-	-	-	-	-	-	-	-	8.74	4.55	1.05	2.35	3.12	1.23	0.75	1.85	0.75	1.25	0.76	0	24	12	3	6	8	3	2	5	2	2	2	0
TRINITY_DN45497_c0_g2	254	TRINITY_DN45497_c0_g2_i1;TRINITY_DN45497_c0_g2_i2	-	-	-	-	-	-	-	-	-	-	2.92	3.78	10.25	4.18	4	4.14	3.17	4.5	4.35	6.72	2.33	2.42	9.11	9.06	29.05	9.13	9.33	10.1	8.02	9.85	10.22	9.13	6.06	6.02
TRINITY_DN26446_c2_g2	783	TRINITY_DN26446_c2_g2_i1;TRINITY_DN26446_c2_g2_i2;TRINITY_DN26446_c2_g2_i3	E3 ubiquitin-protein like [Actinidia chinensis var. chinensis]	-	-	GO:0005634(nucleus);GO:0008270(zinc ion binding);GO:0016021(integral component of membrane)	COG5183((Membrane-Associated Ring finger (C3HC4)))	NA	NA	NA	NA(NA)	I1KSF5.2 PF12906.5;RINGv;	4.79	7.24	7.38	6.48	6.94	8.9	6.67	6.94	8.56	7.77	7.09	10.86	113	119	164	111	169	151	165	118	142	113	147	172
TRINITY_DN24969_c0_g2	624	TRINITY_DN24969_c0_g2_i1;TRINITY_DN24969_c0_g2_i10;TRINITY_DN24969_c0_g2_i11;TRINITY_DN24969_c0_g2_i12;TRINITY_DN24969_c0_g2_i13;TRINITY_DN24969_c0_g2_i2;TRINITY_DN24969_c0_g2_i3;TRINITY_DN24969_c0_g2_i4;TRINITY_DN24969_c0_g2_i5;TRINITY_DN24969_c0_g2_i6;TRINITY_DN24969_c0_g2_i7;TRINITY_DN24969_c0_g2_i8;TRINITY_DN24969_c0_g2_i9	hypothetical protein M569_00248, partial [Genlisea aurea]	-	-	-	-	-	-	-	-	-	39.37	39.75	182.21	47.23	54.52	54.07	29.88	25.48	51.39	32.93	28.49	26.73	92	114	389.88	256	320	270	154	131	210.81	44.01	78.2	73
TRINITY_DN34699_c1_g3	234	TRINITY_DN34699_c1_g3_i1	-	-	-	-	-	-	-	-	-	-	22.77	33.04	13.96	28.17	36.82	31.44	27.9	25.05	26.18	30.01	25.61	27.26	61	85	39	70	92	75	73	66	68	47	66	68
TRINITY_DN37928_c0_g1	1210	TRINITY_DN37928_c0_g1_i1;TRINITY_DN37928_c0_g1_i2;TRINITY_DN37928_c0_g1_i3;TRINITY_DN37928_c0_g1_i4;TRINITY_DN37928_c0_g1_i5;TRINITY_DN37928_c0_g1_i6;TRINITY_DN37928_c0_g1_i7;TRINITY_DN37928_c0_g1_i8;TRINITY_DN37928_c0_g1_i9	TMV resistance protein like [Actinidia chinensis var. chinensis]	-	TMV resistance protein N OS=Nicotiana glutinosa GN=N PE=1 SV=1	GO:0005515(protein binding)	ENOG4112BMQ(TMV resistance protein N-like)	NA	NA	NA	NA(NA)	M5XKC1.1 PF01582.18;TIR;	12.47	8.96	2.27	11.5	11.89	10.33	9.33	6.91	8.13	14.25	12.53	11.4	168	126	34	107	115	123	113	97	91	73	144	116
TRINITY_DN42967_c1_g1	1256	TRINITY_DN42967_c1_g1_i1;TRINITY_DN42967_c1_g1_i2;TRINITY_DN42967_c1_g1_i3;TRINITY_DN42967_c1_g1_i4;TRINITY_DN42967_c1_g1_i5	F-box protein At5g07610-like [Citrus sinensis]	At5g07610	F-box protein At5g07610 OS=Arabidopsis thaliana GN=At5g07610 PE=2 SV=1	GO:0004842(ubiquitin-protein transferase activity);GO:0019005(SCF ubiquitin ligase complex);GO:0031146(SCF-dependent proteasomal ubiquitin-dependent protein catabolic process)	ENOG410YS8Z(F-box protein)	-	-	-	-	B9R9X5.1 PF00646.31;F-box;	3.46	3.43	2.95	4.13	3.88	4.53	4.3	3.2	3.6	4.16	4.56	5.13	132	131	98	126.59	118	151	135.26	139.2	145	80	128.67	165.25
TRINITY_DN45096_c1_g1	908	TRINITY_DN45096_c1_g1_i1;TRINITY_DN45096_c1_g1_i2;TRINITY_DN45096_c1_g1_i3;TRINITY_DN45096_c1_g1_i4;TRINITY_DN45096_c1_g1_i5;TRINITY_DN45096_c1_g1_i6	-	-	-	-	-	-	-	-	-	-	6	9.5	2.87	7.34	9.22	7.16	6.02	11.94	9.8	3.57	6.09	4.85	72	150	50	94	94	64	39	143	92	39	115	68
TRINITY_DN34547_c0_g1	665	TRINITY_DN34547_c0_g1_i1;TRINITY_DN34547_c0_g1_i2;TRINITY_DN34547_c0_g1_i3;TRINITY_DN34547_c0_g1_i4	-	-	-	-	-	-	-	-	-	-	10.7	10.17	2.31	1.74	5.26	0.79	0.61	2.47	5.56	0.56	1.62	1.26	64	58	9	28.8	25	11	15	20	33.69	9	24	14
TRINITY_DN21057_c0_g1	258	TRINITY_DN21057_c0_g1_i1	-	-	-	-	-	-	-	-	-	-	0	2.62	14.71	0	0	0.63	0	0.85	0.86	0	0	0	0	9	55	0	0	2	0	3	3	0	0	0
TRINITY_DN32689_c0_g3	1049	TRINITY_DN32689_c0_g3_i1	hypothetical protein CEY00_Acc28767 [Actinidia chinensis var. chinensis]	ABIL3	Protein ABIL3 OS=Arabidopsis thaliana GN=ABIL3 PE=2 SV=1	GO:0003674(molecular_function);GO:0005737(cytoplasm);GO:0010090(trichome morphogenesis);GO:0015630(microtubule cytoskeleton);GO:0048364(root development)	-	-	-	-	-	-	2.09	2.85	1.17	2.62	2.5	2.02	2.76	3.35	1.94	6.31	4.87	8.01	99	132	51	113	114	89	125	161	92	189	235	348
TRINITY_DN26531_c1_g1	401	TRINITY_DN26531_c1_g1_i1;TRINITY_DN26531_c1_g1_i2;TRINITY_DN26531_c1_g1_i3;TRINITY_DN26531_c1_g1_i4;TRINITY_DN26531_c1_g1_i5;TRINITY_DN26531_c1_g1_i6;TRINITY_DN26531_c1_g1_i7;TRINITY_DN26531_c1_g1_i8	-	-	-	-	-	-	-	-	-	-	6.34	7.01	2.25	5.59	5.11	3.28	2.24	3.29	1.68	4.94	3.75	5.92	26	28	10.84	22	24	10	9	15	7.93	12	15.01	22
TRINITY_DN41574_c1_g4	836	TRINITY_DN41574_c1_g4_i1;TRINITY_DN41574_c1_g4_i2	PREDICTED: NAP1-related protein 1 [Theobroma cacao]	NRP1	NAP1-related protein 1 OS=Arabidopsis thaliana GN=NRP1 PE=1 SV=1	GO:0000724(double-strand break repair via homologous recombination);GO:0003677(DNA binding);GO:0003682(chromatin binding);GO:0005634(nucleus);GO:0005737(cytoplasm);GO:0005829(cytosol);GO:0006334(nucleosome assembly);GO:0008283(cell proliferation);GO:0010311(lateral root formation);GO:0016444(somatic cell DNA recombination);GO:0030154(cell differentiation);GO:0042393(histone binding);GO:0046686(re…	ENOG410XQRX(Testis-specific Y-encoded-like protein)	NA	NA	NA	NA(NA)	D7SIC8.1 PF00956.16;NAP;	16.83	13.08	13.88	17.25	20.65	18.07	21.83	14.77	14.59	17.81	16.75	29.27	589	441	442	549	698	586	736	525	501	395	592	933
TRINITY_DN34857_c0_g1	667	TRINITY_DN34857_c0_g1_i1;TRINITY_DN34857_c0_g1_i10;TRINITY_DN34857_c0_g1_i11;TRINITY_DN34857_c0_g1_i2;TRINITY_DN34857_c0_g1_i3;TRINITY_DN34857_c0_g1_i4;TRINITY_DN34857_c0_g1_i5;TRINITY_DN34857_c0_g1_i6;TRINITY_DN34857_c0_g1_i7;TRINITY_DN34857_c0_g1_i8;TRINITY_DN34857_c0_g1_i9	eukaryotic translation initiation factor 2 subunit alpha homolog [Sesamum indicum]	At2g40290	Eukaryotic translation initiation factor 2 subunit alpha homolog OS=Arabidopsis thaliana GN=At2g40290 PE=1 SV=2	GO:0003743(translation initiation factor activity);GO:0005840(ribosome);GO:0005850(eukaryotic translation initiation factor 2 complex);GO:0005851(eukaryotic translation initiation factor 2B complex);GO:0006413(translational initiation);GO:0033290(eukaryotic 48S preinitiation complex);GO:0043022(ribosome binding);GO:0043614(multi-eIF complex)	COG1093(translation initiation factor)	K03237	translation initiation factor 2 subunit 1	-	sind03013(RNA transport);sind04141(Protein processing in endoplasmic reticulum)	V7BQJ1.1 PF07541.10;EIF_2_alpha;	23.28	17.6	29.19	23.08	25.16	29.28	24.31	19.22	21.55	27.12	25	33.6	443	372	598	472	550	584	541	460	442	358	539	655
TRINITY_DN33678_c0_g3	386	TRINITY_DN33678_c0_g3_i1	Membrane peptidase [Actinidia chinensis var. chinensis]	-	-	-	-	NA	NA	NA	NA(NA)	-	8.38	8.2	9.23	8.29	10.76	9.74	9.99	8.03	10.09	8.3	7.76	7.82	85	81	92	78	104	90	98	82	102	51	77	74
TRINITY_DN45718_c0_g4	201	TRINITY_DN45718_c0_g4_i1	-	-	-	-	-	-	-	-	-	-	1.71	7.12	0.57	7.49	4.23	3.16	2.91	4.04	6.48	0.93	0	0.61	3	12	1	12	7	5	5	7	11	1	0	1
TRINITY_DN43926_c2_g3	208	TRINITY_DN43926_c2_g3_i1	-	-	-	-	-	-	-	-	-	-	3.63	3.8	2.57	3.41	5.54	0	2.13	4.75	2.15	4.29	1.57	3.36	7	7	5	6	10	0	4	9	4	5	3	6
TRINITY_DN24399_c1_g7	2066	TRINITY_DN24399_c1_g7_i1;TRINITY_DN24399_c1_g7_i2;TRINITY_DN24399_c1_g7_i3	Laccase-4 like [Actinidia chinensis var. chinensis]	IRX12	Laccase-4 OS=Arabidopsis thaliana GN=IRX12 PE=2 SV=2	GO:0005507(copper ion binding);GO:0009809(lignin biosynthetic process);GO:0016722(oxidoreductase activity, oxidizing metal ions)	COG2132(Multicopper oxidase)	NA	NA	NA	NA(NA)	A0A0B0NE46.1 PF00394.20;Cu-oxidase;	7.51	12.49	1.84	24.06	26	26.44	48.41	20.99	9.92	50.9	40.63	70.49	646	1132	165	2054	2229	2311	4182	1919	891	2942	3843	5991
TRINITY_DN38359_c2_g1	228	TRINITY_DN38359_c2_g1_i1;TRINITY_DN38359_c2_g1_i2	-	-	-	-	-	-	-	-	-	-	33.44	41.09	17.04	36.52	37.93	34.37	39.13	48.26	40.89	28.92	24.46	17.3	83	98	44	84	88	75.98	95	117.96	98.28	42	58.86	40
TRINITY_DN28103_c0_g3	1486	TRINITY_DN28103_c0_g3_i1;TRINITY_DN28103_c0_g3_i2;TRINITY_DN28103_c0_g3_i3;TRINITY_DN28103_c0_g3_i4	Solute carrier family 40 member like [Actinidia chinensis var. chinensis]	IREG2	Solute carrier family 40 member 2 OS=Arabidopsis thaliana GN=IREG2 PE=2 SV=1	GO:0000041(transition metal ion transport);GO:0005381(iron ion transmembrane transporter activity);GO:0006824(cobalt ion transport);GO:0006826(iron ion transport);GO:0009705(plant-type vacuole membrane);GO:0015087(cobalt ion transmembrane transporter activity);GO:0015099(nickel cation transmembrane transporter activity);GO:0015675(nickel cation transport);GO:0055068(cobalt ion homeostasis)	ENOG410XS3F(solute carrier family 40 (iron-regulated transporter), member 1)	NA	NA	NA	NA(NA)	K4D1X0.1 PF06963.10;FPN1;	8.62	7.22	10.86	6.29	8.15	4.24	7.88	9.18	7.58	8.92	9.35	6.57	546	449	674	374	513	260	515	581	490	363	642	396
TRINITY_DN40049_c1_g2	547	TRINITY_DN40049_c1_g2_i1	transcription initiation factor TFIID subunit 2 isoform X1 [Coffea arabica]	-	-	GO:0003682(chromatin binding);GO:0005669(transcription factor TFIID complex);GO:0043565(sequence-specific DNA binding);GO:0044212(transcription regulatory region DNA binding);GO:0045944(positive regulation of transcription by RNA polymerase II)	-	K03128	transcription initiation factor TFIID subunit 2	-	sind03022(Basal transcription factors)	-	14.07	15.11	10.81	14.05	11.2	11.26	10.63	12.27	16.62	13.18	9.36	11.07	270	283	196	247	206	199	196	238	318	157	180	196
TRINITY_DN34425_c0_g9	1131	TRINITY_DN34425_c0_g9_i1	NADP-dependent D-sorbitol-6-phosphate dehydrogenase [Actinidia chinensis var. chinensis]	S6PDH	NADP-dependent D-sorbitol-6-phosphate dehydrogenase OS=Malus domestica GN=S6PDH PE=2 SV=1	GO:0005737(cytoplasm);GO:0005829(cytosol);GO:0016491(oxidoreductase activity);GO:0046686(response to cadmium ion);GO:0055114(oxidation-reduction process)	COG0656(reductase)	K00011	aldehyde reductase	EC:1.1.1.21	rcu00040(Pentose and glucuronate interconversions);rcu00051(Fructose and mannose metabolism);rcu00052(Galactose metabolism);rcu00561(Glycerolipid metabolism);rcu00790(Folate biosynthesis)	B9RG54.1 PF00248.19;Aldo_ket_red;	35.73	36.33	32.14	50.83	48.22	49.91	54.85	47.94	40.24	56.51	52.41	63.23	1859	1849	1535	2404	2417	2412	2730	2530	2089	1859	2779	3013
TRINITY_DN26323_c1_g2	1058	TRINITY_DN26323_c1_g2_i1	Large proline-rich protein like isoform 1 [Actinidia chinensis var. chinensis]	-	-	GO:0003674(molecular_function);GO:0005634(nucleus)	COG5272(ubiquitin)	-	-	-	-	-	19.22	22.1	23.86	22.76	23.53	21.67	19.78	21.25	25.6	23.12	24.24	23.73	921	1036	1051	992	1086	964	907	1033	1224	700	1183	1042
TRINITY_DN33072_c0_g5	402	TRINITY_DN33072_c0_g5_i1	Arabinosyltransferase [Actinidia chinensis var. chinensis]	ARAD1	Probable arabinosyltransferase ARAD1 OS=Arabidopsis thaliana GN=ARAD1 PE=1 SV=1	GO:0000139(Golgi membrane);GO:0003824(catalytic activity);GO:0005515(protein binding);GO:0005768(endosome);GO:0005794(Golgi apparatus);GO:0005802(trans-Golgi network);GO:0006486(protein glycosylation);GO:0016020(membrane);GO:0016021(integral component of membrane);GO:0016757(transferase activity, transferring glycosyl groups);GO:0045489(pectin biosynthetic process);GO:0071555(cell wall organizati…	ENOG410XTFH(Exostosin)	-	-	-	-	F6HF60.1 PF03016.13;Exostosin;	20.84	16.64	6.96	14.98	17.38	17.17	21.47	15.91	18.9	23.99	16.69	14.59	230	179	75	153	183	173	229	177	208	161	181	150
TRINITY_DN34948_c0_g4	230	TRINITY_DN34948_c0_g4_i1	-	-	-	-	-	-	-	-	-	-	8.24	9.4	1.51	7.2	2.94	6.17	1.21	11.17	11.34	11.37	7.31	9.7	21	23	4	17	7	14	3	28	28	17	18	23
TRINITY_DN32197_c0_g1	609	TRINITY_DN32197_c0_g1_i1	flavonol synthase [Camellia sinensis]	FLS	Flavonol synthase/flavanone 3-hydroxylase OS=Petroselinum crispum GN=FLS PE=1 SV=1	GO:0045431(flavonol synthase activity)	COG3491(2OGFe(II) oxygenase)	K05278	flavonol synthase	EC:1.14.20.6	sot00941(Flavonoid biosynthesis)	C0LUV3.1 PF14226.4;DIOX_N;	8.29	2.03	0.71	18.95	17.42	17.83	26.37	5.4	4.55	11.81	18.19	34.14	188	45	15	393	379	373	574	124	103	167	415	713
TRINITY_DN22723_c0_g4	246	TRINITY_DN22723_c0_g4_i1	-	-	-	-	-	-	-	-	-	-	0.97	0	0.31	0	0	0.72	0	0	0	0	0	0	3	0	1	0	0	2	0	0	0	0	0	0
TRINITY_DN43010_c1_g1	2170	TRINITY_DN43010_c1_g1_i1;TRINITY_DN43010_c1_g1_i2;TRINITY_DN43010_c1_g1_i3;TRINITY_DN43010_c1_g1_i4;TRINITY_DN43010_c1_g1_i5;TRINITY_DN43010_c1_g1_i6	Inactive leucine-rich repeat receptor-like protein kinase [Actinidia chinensis var. chinensis]	At3g03770	Probable inactive leucine-rich repeat receptor-like protein kinase At3g03770 OS=Arabidopsis thaliana GN=At3g03770 PE=2 SV=1	GO:0004672(protein kinase activity);GO:0004674(protein serine/threonine kinase activity);GO:0005524(ATP binding);GO:0005886(plasma membrane);GO:0006468(protein phosphorylation);GO:0007169(transmembrane receptor protein tyrosine kinase signaling pathway);GO:0009506(plasmodesma);GO:0016021(integral component of membrane)	ENOG410XPGM(inactive leucine-rich repeat receptor-like protein kinase)	NA	NA	NA	NA(NA)	D7TL46.1 PF07714.15;Pkinase_Tyr;	4.8	7.16	2.36	7.56	6.68	5.13	9.95	6.4	7.45	23.04	16.42	23.14	387	468	105	611	527	343	791	497	597	849	1168	1569
TRINITY_DN45265_c1_g1	2142	TRINITY_DN45265_c1_g1_i1;TRINITY_DN45265_c1_g1_i10;TRINITY_DN45265_c1_g1_i11;TRINITY_DN45265_c1_g1_i2;TRINITY_DN45265_c1_g1_i3;TRINITY_DN45265_c1_g1_i4;TRINITY_DN45265_c1_g1_i5;TRINITY_DN45265_c1_g1_i6;TRINITY_DN45265_c1_g1_i7;TRINITY_DN45265_c1_g1_i8;TRINITY_DN45265_c1_g1_i9	PREDICTED: nuclear pore complex protein NUP98A [Juglans regia]	NUP98A	Nuclear pore complex protein NUP98A OS=Arabidopsis thaliana GN=NUP98A PE=1 SV=1	GO:0000973(posttranscriptional tethering of RNA polymerase II gene DNA at nuclear periphery);GO:0003723(RNA binding);GO:0006405(RNA export from nucleus);GO:0006606(protein import into nucleus);GO:0008139(nuclear localization sequence binding);GO:0017056(structural constituent of nuclear pore);GO:0034398(telomere tethering at nuclear periphery);GO:0044614(nuclear pore cytoplasmic filaments)	ENOG4110027(nuclear pore complex protein)	K14297	nuclear pore complex protein Nup98-Nup96	-	vvi03013(RNA transport)	A0A0D2QPL1.1 PF04096.12;Nucleoporin2;	26.6	26.08	17.23	24.8	19.7	16.74	18.63	20.54	26.25	19.61	21.44	19.04	1703	1623	1485	1551	1513	1312	1278	1531	1898	902	1648	1384
TRINITY_DN27582_c0_g1	632	TRINITY_DN27582_c0_g1_i1	FeS cluster biogenesis [Cynara cardunculus var. scolymus]	At2g16710	Iron-sulfur assembly protein IscA-like 1, mitochondrial OS=Arabidopsis thaliana GN=At2g16710 PE=2 SV=2	GO:0005759(mitochondrial matrix);GO:0006790(sulfur compound metabolic process);GO:0008198(ferrous iron binding);GO:0016226(iron-sulfur cluster assembly);GO:0051537(2 iron, 2 sulfur cluster binding);GO:0051539(4 iron, 4 sulfur cluster binding);GO:0097428(protein maturation by iron-sulfur cluster transfer)	COG0316(Iron--sulfur cluster)	NA	NA	NA	NA(NA)	B9S5B2.1 PF01521.18;Fe-S_biosyn;	3.88	3.72	6.06	4.61	6.48	6.78	5.91	6.31	6.36	6.41	6.34	6.84	93	87	136	101	149	150	136	153	152	96	153	151
TRINITY_DN34446_c0_g1	1232	TRINITY_DN34446_c0_g1_i1;TRINITY_DN34446_c0_g1_i10;TRINITY_DN34446_c0_g1_i11;TRINITY_DN34446_c0_g1_i12;TRINITY_DN34446_c0_g1_i13;TRINITY_DN34446_c0_g1_i14;TRINITY_DN34446_c0_g1_i15;TRINITY_DN34446_c0_g1_i16;TRINITY_DN34446_c0_g1_i17;TRINITY_DN34446_c0_g1_i18;TRINITY_DN34446_c0_g1_i19;TRINITY_DN34446_c0_g1_i2;TRINITY_DN34446_c0_g1_i20;TRINITY_DN34446_c0_g1_i21;TRINITY_DN34446_c0_g1_i22;TRINITY_DN3…	tRNA-splicing endonuclease subunit Sen2-1-like isoform X2 [Manihot esculenta]	SEN2	tRNA-splicing endonuclease subunit Sen2-2 OS=Arabidopsis thaliana GN=SEN2 PE=2 SV=1	GO:0000213(tRNA-intron endonuclease activity);GO:0000214(tRNA-intron endonuclease complex);GO:0000379(tRNA-type intron splice site recognition and cleavage)	COG1676(sites to release the intron. The products are an intron and two tRNA half-molecules bearing 2',3' cyclic phosphate and 5'-OH termini. Recognizes a pseudosymmetric substrate in which 2 bulged loops of 3 bases are separated by a stem of 4 bp (By similarity))	NA	NA	NA	NA(NA)	K4C9Q0.1 PF01974.15;tRNA_int_endo;	21.04	18.94	35.9	20.61	21.68	27.27	24.74	23.5	28.8	19.66	23.7	23.28	491.67	446.4	559.43	462.73	440.41	570.7	501.26	542.31	607.3	330.54	579.82	517.07
TRINITY_DN33202_c0_g2	587	TRINITY_DN33202_c0_g2_i1;TRINITY_DN33202_c0_g2_i10;TRINITY_DN33202_c0_g2_i11;TRINITY_DN33202_c0_g2_i12;TRINITY_DN33202_c0_g2_i13;TRINITY_DN33202_c0_g2_i2;TRINITY_DN33202_c0_g2_i3;TRINITY_DN33202_c0_g2_i4;TRINITY_DN33202_c0_g2_i5;TRINITY_DN33202_c0_g2_i6;TRINITY_DN33202_c0_g2_i7;TRINITY_DN33202_c0_g2_i8;TRINITY_DN33202_c0_g2_i9	Exosome complex component like [Actinidia chinensis var. chinensis]	EXOSC8	Exosome complex component RRP43 OS=Homo sapiens GN=EXOSC8 PE=1 SV=1	GO:0000176(nuclear exosome (RNase complex));GO:0000177(cytoplasmic exosome (RNase complex));GO:0000467(exonucleolytic trimming to generate mature 3'-end of 5.8S rRNA from tricistronic rRNA transcript (SSU-rRNA, 5.8S rRNA, LSU-rRNA));GO:0017091(AU-rich element binding);GO:0034427(nuclear-transcribed mRNA catabolic process, exonucleolytic, 3'-5');GO:0034473(U1 snRNA 3'-end processing);GO:0034475(U4…	COG1429(cobaltochelatase, cobn subunit);COG2123(Exosome complex)	K12586	exosome complex component RRP43	-	han03018(RNA degradation)	A0A0D2M9P6.1 PF01138.19;RNase_PH;	20.98	17.23	18.94	23.88	18.92	13.42	23.93	27.7	30.36	17.79	11.95	8.47	104.93	84	100	120	105	72	131	144	160	60	68	52
TRINITY_DN26016_c0_g1	275	TRINITY_DN26016_c0_g1_i1	-	-	-	-	-	-	-	-	-	-	15.88	16.18	43.66	12.45	18.66	17.5	19.83	17.4	19.45	13.7	22.22	14.15	68	67	196	50	75	67	83	74	82	34	90	57
TRINITY_DN30232_c1_g2	844	TRINITY_DN30232_c1_g2_i1	putative RING-H2 finger protein ATL49 [Vitis vinifera]	ATL4	E3 ubiquitin-protein ligase ATL4 OS=Arabidopsis thaliana GN=ATL4 PE=1 SV=1	GO:0043161(proteasome-mediated ubiquitin-dependent protein catabolic process);GO:0061630(ubiquitin protein ligase activity)	ENOG41121N2(zinc ion binding)	NA	NA	NA	NA(NA)	M5WUQ4.1 PF13639.4;zf-RING_2;	18.92	12.34	5.3	3.24	4.72	2.95	3.03	8.25	8.74	4.38	4.23	4.46	679	433	176	106	163	98	104	300	313	99	154	147
TRINITY_DN14233_c0_g1	202	TRINITY_DN14233_c0_g1_i1	cytochrome P450 71D11 [Populus trichocarpa]	CYP71D12	Tabersonine 16-hydroxylase (Fragment) OS=Catharanthus roseus GN=CYP71D12 PE=1 SV=1	GO:0016020(membrane);GO:0016709(oxidoreductase activity, acting on paired donors, with incorporation or reduction of molecular oxygen, NAD(P)H as one donor, and incorporation of one atom of oxygen);GO:0044550(secondary metabolite biosynthetic process)	COG2124(Cytochrome p450)	NA	NA	NA	NA(NA)	B9HGE9.1 PF00067.20;p450;	0	0	0	0	0	0	0	0	0	0	0	0	0	0	0	0	0	0	0	0	0	0	0	0
TRINITY_DN1717_c0_g1	230	TRINITY_DN1717_c0_g1_i1	receptor-like protein 9DC3 [Citrus clementina]	-	-	-	-	-	-	-	-	-	0	0	0	0	0	0.88	0	0	0	0	0.81	0	0	0	0	0	0	2	0	0	0	0	2	0
TRINITY_DN35315_c2_g9	693	TRINITY_DN35315_c2_g9_i1	-	-	-	-	-	-	-	-	-	-	36.54	36.16	12.69	34.82	15.23	33.59	13.02	21.45	24.48	29.31	30.43	24.53	1001	968	324	871	401	851	342	595	669	503	842	618
TRINITY_DN27233_c0_g3	527	TRINITY_DN27233_c0_g3_i1	ATP-dependent RNA helicase-like protein [Actinidia chinensis var. chinensis]	-	ATP-dependent RNA helicase-like protein DB10 OS=Nicotiana sylvestris PE=2 SV=1	GO:0004004(ATP-dependent RNA helicase activity);GO:0005739(mitochondrion);GO:0010501(RNA secondary structure unwinding)	COG0513(purine NTP-dependent helicase activity)	K12823	ATP-dependent RNA helicase DDX5/DBP2	EC:3.6.4.13	rcu03040(Spliceosome)	A0A067FIZ1.1 PF00397.24;WW;	54.15	64.54	28.1	50.58	44.78	40.43	37.95	41.3	62.29	37.96	44.94	28.89	978	1138	481	838	775	672	659	754	1122	425	812	482
TRINITY_DN20533_c0_g1	225	TRINITY_DN20533_c0_g1_i1	-	-	-	-	-	-	-	-	-	-	0	0	0	0	4.03	0.47	0	0	0	0	0	0	0	0	0	0	9	1	0	0	0	0	0	0
TRINITY_DN33813_c0_g1	640	TRINITY_DN33813_c0_g1_i1;TRINITY_DN33813_c0_g1_i2	sucrose transporter [Camellia sinensis]	SUT2	Sucrose transport protein SUT2 OS=Oryza sativa subsp. indica GN=SUT2 PE=2 SV=2	GO:0009705(plant-type vacuole membrane)	ENOG410XPTR(solute carrier family 45 member)	NA	NA	NA	NA(NA)	-	6.92	9.12	15.19	9.61	11.54	8.89	11.53	12.35	13.06	16.88	13.58	10.88	148	187	287	191	238	172	229	249	277	225	287	220
TRINITY_DN31826_c4_g2	338	TRINITY_DN31826_c4_g2_i1	hypothetical protein AXG93_1217s1100 [Marchantia polymorpha subsp. ruderalis]	RPS2	40S ribosomal protein S2 OS=Urechis caupo GN=RPS2 PE=2 SV=1	GO:0003735(structural constituent of ribosome);GO:0006412(translation);GO:0022627(cytosolic small ribosomal subunit)	COG0098(Located at the back of the 30S subunit body where it stabilizes the conformation of the head with respect to the body (By similarity))	K02981	small subunit ribosomal protein S2e	-	csat03010(Ribosome)	T1FNP6.1 PF03719.13;Ribosomal_S5_C;	0	0	0	0	0	0	0	0.13	0	19.54	4.3	0	0	0	0	0	0	0	0	1	0	87	31	0
TRINITY_DN22643_c0_g1	4432	TRINITY_DN22643_c0_g1_i1	PREDICTED: transcription-associated protein 1 isoform X1 [Vitis vinifera]	tra1	Probable transcription-associated protein 1 OS=Dictyostelium discoideum GN=tra1 PE=3 SV=2	GO:0005634(nucleus);GO:0006281(DNA repair);GO:0016301(kinase activity)	COG5032(phosphatidylinositol kinase activity)	NA	NA	NA	NA(NA)	F6GWN0.1 PF02259.21;FAT;	8.25	9.19	2.05	7.73	6.16	6.79	5.06	5.13	5.89	7.33	7.23	6.09	1960	2139	442	1663	1414	1504	1149	1239	1396	1110	1764	1320
TRINITY_DN4885_c0_g1	212	TRINITY_DN4885_c0_g1_i1	-	-	-	-	-	-	-	-	-	-	19.22	1.03	0	0	0	0	0	0	0	0	0	0	39	2	0	0	0	0	0	0	0	0	0	0
TRINITY_DN34783_c1_g2	966	TRINITY_DN34783_c1_g2_i1;TRINITY_DN34783_c1_g2_i2	Mechanosensitive ion channel protein [Actinidia chinensis var. chinensis]	MSL10	Mechanosensitive ion channel protein 10 OS=Arabidopsis thaliana GN=MSL10 PE=1 SV=1	GO:0005886(plasma membrane);GO:0006820(anion transport);GO:0008381(mechanosensitive ion channel activity);GO:0050982(detection of mechanical stimulus)	COG0668(Mechanosensitive ion channel)	NA	NA	NA	NA(NA)	-	3.36	4.32	1.45	5.53	6.01	4.51	5.13	4.56	3.82	6.51	5.16	6.6	143	179	57	210	245	175	208	196	163	173	218	250
TRINITY_DN46309_c1_g1	962	TRINITY_DN46309_c1_g1_i1;TRINITY_DN46309_c1_g1_i10;TRINITY_DN46309_c1_g1_i11;TRINITY_DN46309_c1_g1_i12;TRINITY_DN46309_c1_g1_i13;TRINITY_DN46309_c1_g1_i14;TRINITY_DN46309_c1_g1_i15;TRINITY_DN46309_c1_g1_i2;TRINITY_DN46309_c1_g1_i3;TRINITY_DN46309_c1_g1_i4;TRINITY_DN46309_c1_g1_i5;TRINITY_DN46309_c1_g1_i6;TRINITY_DN46309_c1_g1_i7;TRINITY_DN46309_c1_g1_i8;TRINITY_DN46309_c1_g1_i9	-	-	-	-	-	-	-	-	-	-	10.71	6.02	1.55	4.65	3.17	3.12	2.26	3.93	3.95	2.96	5.97	1.04	120	80.88	14	48.47	39	40	27	43	41.51	30	36	23.07
TRINITY_DN33695_c0_g1	225	TRINITY_DN33695_c0_g1_i1	-	-	-	-	-	-	-	-	-	-	5.23	4.36	6.03	6.81	6.37	5.59	3.46	3.4	5.56	4.33	3.36	4.37	12.53	10	14.96	15.08	14.23	11.93	8.08	8	12.89	6.12	7.81	9.71
TRINITY_DN30331_c0_g6	449	TRINITY_DN30331_c0_g6_i1	PREDICTED: tRNA-dihydrouridine(16/17) synthase [NAD(P)(+)]-like [Ipomoea nil]	dus1	tRNA-dihydrouridine(16/17) synthase [NAD(P)(+)] OS=Schizosaccharomyces pombe (strain 972 / ATCC 24843) GN=dus1 PE=3 SV=1	GO:0005829(cytosol);GO:0017150(tRNA dihydrouridine synthase activity)	COG0042(Catalyzes the synthesis of dihydrouridine a modified base found in the D-loop of most tRNAs (By similarity))	NA	NA	NA	NA(NA)	W9RG33.1 PF01207.15;Dus;	7.31	5.62	4.86	4.68	6.96	6.22	6.98	6.67	6.09	6.07	6.27	6.78	100	75	64	59	91	78	92	92	83	51	85	86
TRINITY_DN44643_c0_g3	322	TRINITY_DN44643_c0_g3_i1	Multicopper oxidase, type 1 [Corchorus olitorius]	LAC9	Laccase-9 OS=Arabidopsis thaliana GN=LAC9 PE=2 SV=1	GO:0005507(copper ion binding);GO:0016722(oxidoreductase activity, oxidizing metal ions)	COG2132(Multicopper oxidase)	NA	NA	NA	NA(NA)	K4CF49.1 PF07731.12;Cu-oxidase_2;	7.1	5.6	43.25	9.03	25.85	17.07	11.48	8.14	9.42	6.39	5.99	8.67	47	36	292	56	162	102	74	54	62	25	38	54
TRINITY_DN46496_c0_g2	513	TRINITY_DN46496_c0_g2_i1;TRINITY_DN46496_c0_g2_i2;TRINITY_DN46496_c0_g2_i3	-	-	-	-	-	-	-	-	-	-	2.58	3.85	5.44	1.24	2.36	1.1	2.25	3.03	4.25	2.3	3.64	3	34.28	50.84	77.99	16.18	31	14	29.14	42.24	57	19.73	47	38.84
TRINITY_DN46375_c0_g1	1051	TRINITY_DN46375_c0_g1_i1;TRINITY_DN46375_c0_g1_i2;TRINITY_DN46375_c0_g1_i3	Protein gar2 like [Actinidia chinensis var. chinensis]	gar2	Protein gar2 OS=Schizosaccharomyces pombe (strain 972 / ATCC 24843) GN=gar2 PE=1 SV=2	GO:0003723(RNA binding);GO:0003729(mRNA binding);GO:0005794(Golgi apparatus);GO:0008270(zinc ion binding);GO:0009920(cell plate formation involved in plant-type cell wall biogenesis);GO:0019898(extrinsic component of membrane)	COG0724(Rna-binding protein)	NA	NA	NA	NA(NA)	V7BE23.1 PF00076.20;RRM_1;	16.65	15.47	22.45	14.16	14.65	11.6	11.11	12.28	15.82	12.73	16.16	16.07	506	436	519	390	410	311	309	411	461	239	457	429
TRINITY_DN34143_c0_g4	529	TRINITY_DN34143_c0_g4_i1	NADH dehydrogenase [ubiquinone] iron-sulfur protein like [Actinidia chinensis var. chinensis]	-	NADH dehydrogenase [ubiquinone] iron-sulfur protein 1, mitochondrial OS=Solanum tuberosum PE=2 SV=1	GO:0005747(mitochondrial respiratory chain complex I)	COG1034(subunit g)	K03934	NADH dehydrogenase (ubiquinone) Fe-S protein 1	EC:1.6.5.3 1.6.99.3	pper00190(Oxidative phosphorylation)	M5WWP9.1 PF00384.20;Molybdopterin;	22.4	18.54	26.6	32.15	37.95	35.75	44.36	29.28	23.94	37.18	34.1	51.65	407	329	458	536	661	598	775	538	434	419	620	867
TRINITY_DN39032_c1_g1	264	TRINITY_DN39032_c1_g1_i1;TRINITY_DN39032_c1_g1_i2	-	-	-	-	-	-	-	-	-	-	8.31	8.35	4.03	2.95	5.47	4.57	1.98	3.92	6.99	4.09	3.4	4.41	27.9	28.62	14	10.49	18	14	6	14	24	9	11	13
TRINITY_DN39552_c0_g1	1039	TRINITY_DN39552_c0_g1_i1;TRINITY_DN39552_c0_g1_i10;TRINITY_DN39552_c0_g1_i11;TRINITY_DN39552_c0_g1_i12;TRINITY_DN39552_c0_g1_i2;TRINITY_DN39552_c0_g1_i3;TRINITY_DN39552_c0_g1_i4;TRINITY_DN39552_c0_g1_i5;TRINITY_DN39552_c0_g1_i6;TRINITY_DN39552_c0_g1_i7;TRINITY_DN39552_c0_g1_i8;TRINITY_DN39552_c0_g1_i9	UDP-glycosyltransferase 94P1 [Camellia sinensis]	UGT94E5	Beta-D-glucosyl crocetin beta-1,6-glucosyltransferase OS=Gardenia jasminoides GN=UGT94E5 PE=1 SV=1	GO:0009813(flavonoid biosynthetic process);GO:0043231(intracellular membrane-bounded organelle);GO:0052696(flavonoid glucuronidation);GO:0080043(quercetin 3-O-glucosyltransferase activity);GO:0080044(quercetin 7-O-glucosyltransferase activity)	COG1819(Transferase)	NA	NA	NA	NA(NA)	A0A022S2S0.1 PF00201.16;UDPGT;	113.11	95.5	97.92	61.27	67.43	56.32	40.54	103.2	90.24	57.54	56.77	39.34	1976.02	1783.62	1655.37	1124.03	1295.27	994.27	845.54	1968.31	1651.14	778.03	1340	1046.79
TRINITY_DN37757_c0_g2	229	TRINITY_DN37757_c0_g2_i1	-	-	-	-	-	-	-	-	-	-	7.94	8.69	6.12	9.44	8.09	9.36	8.95	6.06	4.1	10.82	9.86	10.68	20	21	16	22	19	21	22	15	10	16	24	25
TRINITY_DN923_c0_g1	215	TRINITY_DN923_c0_g1_i1	predicted protein [Hordeum vulgare subsp. vulgare]	HSP90	Heat shock protein 90 OS=Eimeria tenella GN=HSP90 PE=2 SV=1	GO:0005634(nucleus);GO:0005737(cytoplasm);GO:0043627(response to estrogen)	COG0326(Molecular chaperone. Has ATPase activity (By similarity))	K04079	molecular chaperone HtpG	-	thj04141(Protein processing in endoplasmic reticulum);thj04626(Plant-pathogen interaction)	G0QRA5.1 PF00183.16;HSP90;	15.18	0	0.46	0.52	0.51	0	0	0	0	0	0	1.02	32	0	1	1	1	0	0	0	0	0	0	2
TRINITY_DN41672_c2_g4	410	TRINITY_DN41672_c2_g4_i1	Outer envelope membrane protein [Actinidia chinensis var. chinensis]	-	-	GO:0003674(molecular_function);GO:0005773(vacuole);GO:0005774(vacuolar membrane);GO:0008150(biological_process)	ENOG410Z81F(NA)	-	-	-	-	-	6.01	5.27	8.23	6.4	7.3	6.96	8.83	6.13	5.68	7.29	7.52	6.92	69	59	92	68	80	73	98	71	65	51	85	74
TRINITY_DN36773_c0_g1	238	TRINITY_DN36773_c0_g1_i1;TRINITY_DN36773_c0_g1_i2;TRINITY_DN36773_c0_g1_i3;TRINITY_DN36773_c0_g1_i4;TRINITY_DN36773_c0_g1_i5	-	-	-	-	-	-	-	-	-	-	10.97	10.4	1.38	6.44	10.72	4.43	3.41	5.26	7.38	6.99	6.05	4.29	25	23	4	13.03	22.68	9.97	7	11	17.18	9	13.96	8.93
TRINITY_DN43258_c0_g1	825	TRINITY_DN43258_c0_g1_i1;TRINITY_DN43258_c0_g1_i2;TRINITY_DN43258_c0_g1_i3;TRINITY_DN43258_c0_g1_i4;TRINITY_DN43258_c0_g1_i5;TRINITY_DN43258_c0_g1_i6;TRINITY_DN43258_c0_g1_i7	Stress protein [Actinidia chinensis var. chinensis]	-	-	-	-	-	-	-	-	-	7.84	9.13	9.79	10.27	9.22	8.89	8.31	6.9	13.08	6.67	9.27	8.01	127	137	163	135	117	122	101	115	165	65	121	109
TRINITY_DN25534_c2_g1	251	TRINITY_DN25534_c2_g1_i1	Autophagy-related protein like [Actinidia chinensis var. chinensis]	ATG18G	Autophagy-related protein 18g OS=Arabidopsis thaliana GN=ATG18G PE=2 SV=1	GO:0005737(cytoplasm);GO:0016192(vesicle-mediated transport);GO:0042594(response to starvation)	ENOG410XSW7(Breast carcinoma amplified sequence)	-	-	-	-	M5WK31.1 PF12490.6;BCAS3;	36.85	39.54	44.94	33.62	29.35	45.8	28.36	35.49	34.02	22.6	35.26	32.22	121	125	155	103	90	134	91	115	109	43	110	99
TRINITY_DN24357_c1_g1	272	TRINITY_DN24357_c1_g1_i1	ABC transporter B family member 15 [Vitis vinifera]	Os02g0190300	Putative multidrug resistance protein OS=Oryza sativa subsp. japonica GN=Os02g0190300 PE=3 SV=1	GO:0016021(integral component of membrane);GO:0042626(ATPase activity, coupled to transmembrane movement of substances);GO:0055085(transmembrane transport)	COG1132((ABC) transporter)	K05658	ATP-binding cassette, subfamily B (MDR/TAP), member 1	EC:3.6.3.44	vvi02010(ABC transporters)	F6H2D5.1 PF00664.21;ABC_membrane;	6.75	7.23	2.76	6.68	8.74	4.59	5.67	6.07	8.58	3.33	6.12	3.33	28	29	12	26	34	17	23	25	35	8	24	13
TRINITY_DN42668_c1_g2	211	TRINITY_DN42668_c1_g2_i1	-	-	-	-	-	-	-	-	-	-	71.88	77.24	32.4	58.29	46.4	51.91	36.32	55.88	63.66	48.97	46.46	40.96	144	148	66	107	87	93	71	110	123	59	92	76
TRINITY_DN31555_c0_g4	644	TRINITY_DN31555_c0_g4_i1	calcium-dependent protein kinase 12 [Camellia sinensis]	-	-	GO:0004683(calmodulin-dependent protein kinase activity);GO:0005516(calmodulin binding);GO:0005634(nucleus);GO:0005737(cytoplasm);GO:0005886(plasma membrane);GO:0009738(abscisic acid-activated signaling pathway);GO:0009931(calcium-dependent protein serine/threonine kinase activity);GO:0018105(peptidyl-serine phosphorylation);GO:0035556(intracellular signal transduction);GO:0046777(protein autopho…	ENOG410XRMJ(calcium-dependent protein kinase)	NA	NA	NA	NA(NA)	-	26.14	32.36	12.19	18.92	19.95	12.65	16.62	22.05	27.34	16.3	18.96	12.57	644	779	281	426	472	288	393	550	672	251	471	285
TRINITY_DN25120_c0_g3	298	TRINITY_DN25120_c0_g3_i1	-	-	-	-	-	-	-	-	-	-	8.92	6.71	8.43	7.33	9.07	8.69	7.81	5.96	8.07	6.48	6.46	6.31	48	35	47	37	46	42	41	32	43	20.34	33	32
TRINITY_DN41935_c0_g3	273	TRINITY_DN41935_c0_g3_i1	-	-	-	-	-	-	-	-	-	-	4.05	7.65	7.05	6.61	6.61	6.67	4.15	6.25	4.12	7.41	4.03	5.58	17	31	31	26	26	25	17	26	17	18	16	22
TRINITY_DN26123_c1_g6	649	TRINITY_DN26123_c1_g6_i1	PREDICTED: ATP synthase subunit beta, mitochondrial-like [Fragaria vesca subsp. vesca]	ATPB	ATP synthase subunit beta, mitochondrial OS=Hevea brasiliensis GN=ATPB PE=2 SV=1	GO:0005515(protein binding)	COG0055(Produces ATP from ADP in the presence of a proton gradient across the membrane. The catalytic sites are hosted primarily by the beta subunits (By similarity))	K02133	F-type H+-transporting ATPase subunit beta	EC:3.6.3.14	fve00190(Oxidative phosphorylation)	A0A0B0MYY3.1 PF00006.23;ATP-synt_ab;	23.84	20.78	18.49	30.91	39.82	30.36	38.73	28.86	27.96	33.51	28.53	30.56	594	506	431	704	953	699	926	728	695	522	717	701
TRINITY_DN31465_c2_g4	221	TRINITY_DN31465_c2_g4_i1	-	-	-	-	-	-	-	-	-	-	1.76	8.71	1.7	1.43	7.53	3.94	4.95	4.02	6.36	5.19	6.3	6.62	4	19	4	3	16	8	11	9	14	7	14	14
TRINITY_DN23651_c1_g4	623	TRINITY_DN23651_c1_g4_i1	hypothetical protein CDL12_22071 [Handroanthus impetiginosus]	EARLI1	Lipid transfer protein EARLI 1 OS=Arabidopsis thaliana GN=EARLI1 PE=1 SV=1	GO:0005576(extracellular region);GO:0006869(lipid transport);GO:0008289(lipid binding);GO:0009535(chloroplast thylakoid membrane)	ENOG410ZMQE(14 kDa proline-rich protein DC2.15-like)	NA	NA	NA	NA(NA)	A0A061DW53.1 PF14547.4;Hydrophob_seed;	0.21	0	0	0.61	1.86	0.69	13.99	0.13	0.04	0.07	0.25	6.48	5	0	0	13	42	15	315	3	1	1	6	140
TRINITY_DN28130_c0_g5	498	TRINITY_DN28130_c0_g5_i1;TRINITY_DN28130_c0_g5_i2;TRINITY_DN28130_c0_g5_i3	ascorbate peroxidase [Camellia japonica]	APX2	L-ascorbate peroxidase 2, cytosolic OS=Oryza sativa subsp. japonica GN=APX2 PE=1 SV=1	GO:0000302(response to reactive oxygen species);GO:0004130(cytochrome-c peroxidase activity);GO:0004601(peroxidase activity);GO:0005618(cell wall);GO:0005737(cytoplasm);GO:0005794(Golgi apparatus);GO:0005829(cytosol);GO:0005886(plasma membrane);GO:0006979(response to oxidative stress);GO:0009408(response to heat);GO:0009506(plasmodesma);GO:0009507(chloroplast);GO:0009570(chloroplast stroma);GO:00…	COG0376(Bifunctional enzyme with both catalase and broad- spectrum peroxidase activity (By similarity))	K00434	L-ascorbate peroxidase	EC:1.11.1.11	nta00053(Ascorbate and aldarate metabolism);nta00480(Glutathione metabolism)	A0A067G3X6.1 PF00141.21;peroxidase;	124.78	79.85	123.82	119.15	171.23	116.16	227.12	122.52	107.76	182.16	156.53	195.53	2035	1211	1909	1768	2640	1754	3546	1964	1711	1819	2558	2949
TRINITY_DN26124_c0_g1	905	TRINITY_DN26124_c0_g1_i1;TRINITY_DN26124_c0_g1_i2;TRINITY_DN26124_c0_g1_i3;TRINITY_DN26124_c0_g1_i4;TRINITY_DN26124_c0_g1_i5;TRINITY_DN26124_c0_g1_i6	-	-	-	-	-	-	-	-	-	-	29.02	37.5	77.58	35.69	50.76	45.66	44.28	28.48	33.55	36.61	48.31	46.86	663	918	2348.99	767	1203	1134	1097	713	843	582	1169	1084
TRINITY_DN29699_c0_g4	4861	TRINITY_DN29699_c0_g4_i1;TRINITY_DN29699_c0_g4_i2;TRINITY_DN29699_c0_g4_i3;TRINITY_DN29699_c0_g4_i4	RNA-binding protein like [Actinidia chinensis var. chinensis]	RBM25	RNA-binding protein 25 OS=Homo sapiens GN=RBM25 PE=1 SV=3	GO:0003676(nucleic acid binding);GO:0005886(plasma membrane);GO:0006397(mRNA processing);GO:0009414(response to water deprivation)	ENOG410ZRGA(RNA binding motif protein 25)	K12822	RNA-binding protein 25	-	rcu03040(Spliceosome)	W1PD68.1 PF00076.20;RRM_1;	16.24	22.22	13.1	19.03	20.35	18.73	17.44	20.59	25.29	15.29	17.14	15.26	3955	5278	2834	4170	4756	4217	4047	5072	6106	2367	4261	3356.01
TRINITY_DN28347_c0_g3	665	TRINITY_DN28347_c0_g3_i1;TRINITY_DN28347_c0_g3_i2;TRINITY_DN28347_c0_g3_i3;TRINITY_DN28347_c0_g3_i4;TRINITY_DN28347_c0_g3_i5;TRINITY_DN28347_c0_g3_i6;TRINITY_DN28347_c0_g3_i7	Squamosa promoter-binding-like protein [Actinidia chinensis var. chinensis]	SPL7	Squamosa promoter-binding-like protein 7 OS=Arabidopsis thaliana GN=SPL7 PE=1 SV=2	-	ENOG4111YFE(Squamosa promoter-binding-like protein)	-	-	-	-	-	4.52	4.85	3.63	5.23	5.68	5.57	4.54	4.19	5.67	4.44	5.68	5.58	78	84	54	77	92	88	79	76	102	49	102	89
TRINITY_DN32557_c0_g2	526	TRINITY_DN32557_c0_g2_i1;TRINITY_DN32557_c0_g2_i2	disease resistance protein RPM1-like isoform X1 [Rosa chinensis]	-	-	-	COG4886(leucine Rich Repeat)	K13457	disease resistance protein RPM1	-	pavi04626(Plant-pathogen interaction)	-	10.96	10.59	7.52	11.64	14.13	10.49	13.34	9.55	8.97	12.98	12.5	14.15	190	179	124	185	234	167	222	167	155	139	216	226
TRINITY_DN30824_c0_g2	1182	TRINITY_DN30824_c0_g2_i1;TRINITY_DN30824_c0_g2_i2;TRINITY_DN30824_c0_g2_i3;TRINITY_DN30824_c0_g2_i4	glutamate-rich WD repeat-containing protein 1 [Dorcoceras hygrometricum]	Grwd1	Glutamate-rich WD repeat-containing protein 1 OS=Rattus norvegicus GN=Grwd1 PE=2 SV=1	GO:0000166(nucleotide binding);GO:0005634(nucleus);GO:0008150(biological_process);GO:0080008(Cul4-RING E3 ubiquitin ligase complex)	ENOG410XPDB(Glutamate-rich wd repeat-containing protein)	NA	NA	NA	NA(NA)	A0A0D9X244.1 PF12894.5;ANAPC4_WD40;	13.92	14.32	17.54	13.3	16.73	16.56	14.46	12.28	18.58	11.66	13.94	15.33	602	545	839	504	694	637	607	605	743	333	632	633
TRINITY_DN25186_c0_g1	1296	TRINITY_DN25186_c0_g1_i1;TRINITY_DN25186_c0_g1_i2;TRINITY_DN25186_c0_g1_i3;TRINITY_DN25186_c0_g1_i4;TRINITY_DN25186_c0_g1_i5;TRINITY_DN25186_c0_g1_i6	Beta-hexosaminidase [Actinidia chinensis var. chinensis]	HEXO3	Beta-hexosaminidase 3 OS=Arabidopsis thaliana GN=HEXO3 PE=1 SV=1	GO:0004563(beta-N-acetylhexosaminidase activity);GO:0005618(cell wall);GO:0005886(plasma membrane);GO:0005975(carbohydrate metabolic process);GO:0009505(plant-type cell wall);GO:0015929(hexosaminidase activity);GO:0102148(N-acetyl-beta-D-galactosaminidase activity)	COG3525(ec 3.2.1.52)	K12373	hexosaminidase	EC:3.2.1.52	tcc00520(Amino sugar and nucleotide sugar metabolism);tcc00531(Glycosaminoglycan degradation);tcc00603(Glycosphingolipid biosynthesis - globo and isoglobo series);tcc00604(Glycosphingolipid biosynthesis - ganglio series);tcc00511(Other glycan degradation)	A0A061EUY2.1 PF00728.20;Glyco_hydro_20;	4.72	3.32	3.44	6.83	10.12	11.07	17.1	6.07	4.77	16.74	10.61	23.48	175	119	106	348	504	471	884	336	164	574	616	1291
TRINITY_DN30571_c0_g2	629	TRINITY_DN30571_c0_g2_i1;TRINITY_DN30571_c0_g2_i2	hypothetical protein BVC80_1787g102 [Macleaya cordata]	-	-	-	ENOG410Z9V5(NA)	-	-	-	-	-	8.24	7.17	13.64	8.18	7.27	9.42	7.62	9.55	12.26	8.55	9.67	8.86	196	158	304	178	166	207	174	230	291	127	210	151
TRINITY_DN39678_c0_g1	281	TRINITY_DN39678_c0_g1_i1	Sphingolipid transporter spinster like [Actinidia chinensis var. chinensis]	At5g64500	Probable sphingolipid transporter spinster homolog 2 OS=Arabidopsis thaliana GN=At5g64500 PE=2 SV=1	GO:0005739(mitochondrion);GO:0005765(lysosomal membrane);GO:0006869(lipid transport);GO:0016020(membrane);GO:0016021(integral component of membrane);GO:0031902(late endosome membrane);GO:0055085(transmembrane transport)	COG0477(major facilitator Superfamily)	-	-	-	-	M0SXS1.1 PF07690.14;MFS_1;	16.9	17.91	6.72	18.94	22.42	17.41	23.81	19.2	10.68	26.85	22.5	32.16	77	79	32	81	96	71	106	87	48	71	97	138
TRINITY_DN46199_c0_g2	311	TRINITY_DN46199_c0_g2_i1	-	-	-	-	-	-	-	-	-	-	8.77	8.87	5.64	5.12	5.78	2.94	4.76	9.43	5.83	5.07	4.34	2.11	53	52	35	29	33	16	28	57	35	18	25	12
TRINITY_DN25815_c0_g1	339	TRINITY_DN25815_c0_g1_i1	Ribosomal protein L10/L12 [Macleaya cordata]	RpLP1	60S acidic ribosomal protein P1 OS=Drosophila melanogaster GN=RpLP1 PE=1 SV=2	GO:0002181(cytoplasmic translation);GO:0003735(structural constituent of ribosome);GO:0005840(ribosome);GO:0006414(translational elongation);GO:0022625(cytosolic large ribosomal subunit);GO:0022626(cytosolic ribosome);GO:0030295(protein kinase activator activity);GO:0045860(positive regulation of protein kinase activity)	COG2058(Ribosomal protein)	K02942	large subunit ribosomal protein LP1	-	gra03010(Ribosome)	T1FMU8.1 PF00428.17;Ribosomal_60s;	0	0	0	0	0	0	0	0	0	15.82	4.82	0	0	0	0	0	0	0	0	0	0	71	35	0
TRINITY_DN9958_c0_g1	209	TRINITY_DN9958_c0_g1_i1	-	SH2450	Uncharacterized epimerase/dehydratase SH2450 OS=Staphylococcus haemolyticus (strain JCSC1435) GN=SH2450 PE=3 SV=1	-	COG0451(Nad-dependent epimerase dehydratase)	-	-	-	-	L8HBC7.1 PF01370.19;Epimerase;	0	0	0	0	8.76	0	0	0	0	0	0	0	0	0	0	0	16	0	0	0	0	0	0	0
TRINITY_DN33331_c2_g1	258	TRINITY_DN33331_c2_g1_i1;TRINITY_DN33331_c2_g1_i2;TRINITY_DN33331_c2_g1_i3	-	-	-	-	-	-	-	-	-	-	4.89	7.8	2.01	6.44	3.97	4.84	1.44	2.97	2.4	1.21	1.1	1.73	15	24	6	17.94	12	14	4	9	7	2	3	5
TRINITY_DN23601_c0_g1	429	TRINITY_DN23601_c0_g1_i1;TRINITY_DN23601_c0_g1_i2	PREDICTED: aldehyde dehydrogenase 22A1 [Pyrus x bretschneideri]	ALDH22A1	Aldehyde dehydrogenase 22A1 OS=Arabidopsis thaliana GN=ALDH22A1 PE=2 SV=2	GO:0004029(aldehyde dehydrogenase (NAD) activity)	COG1012(Dehydrogenase)	-	-	-	-	-	10.54	8.78	11.93	18.71	18.32	15.82	18.42	12.99	12.93	15.92	18.99	18.48	122	97	133	198	197	163	203	148	146	110	213	195
TRINITY_DN34825_c0_g1	465	TRINITY_DN34825_c0_g1_i1;TRINITY_DN34825_c0_g1_i2;TRINITY_DN34825_c0_g1_i3;TRINITY_DN34825_c0_g1_i4;TRINITY_DN34825_c0_g1_i5	-	-	-	-	-	-	-	-	-	-	2.14	1.65	1.17	0.69	0.92	1.76	1.11	2.74	0.8	0.58	2.38	0.78	10.48	7.25	5.28	5.03	4.35	4	7.7	13.1	5.86	2	14.12	5.36
TRINITY_DN25500_c1_g2	871	TRINITY_DN25500_c1_g2_i1	L10-interacting MYB domain-containing protein [Actinidia chinensis var. chinensis]	-	-	GO:0003677(DNA binding);GO:0005634(nucleus);GO:0008150(biological_process)	ENOG410Z0N6(NA)	NA	NA	NA	NA(NA)	-	3.96	4.16	8.22	4.55	3.53	4.59	4.38	5.93	7.13	2.93	3.05	1.98	148	152	284	155	127	159	157	225	266	69	116	68
TRINITY_DN23887_c0_g1	412	TRINITY_DN23887_c0_g1_i1	2-isopropylmalate synthase [Actinidia chinensis var. chinensis]	IPMS2	2-isopropylmalate synthase 2, chloroplastic OS=Arabidopsis thaliana GN=IPMS2 PE=1 SV=1	GO:0003852(2-isopropylmalate synthase activity);GO:0009098(leucine biosynthetic process);GO:0009507(chloroplast);GO:0009941(chloroplast envelope);GO:0016829(lyase activity);GO:0019752(carboxylic acid metabolic process);GO:0046912(transferase activity, transferring acyl groups, acyl groups converted into alkyl on transfer)	COG0119(Catalyzes the condensation of the acetyl group of acetyl-CoA with 3-methyl-2-oxobutanoate (2-oxoisovalerate) to form 3-carboxy-3-hydroxy-4-methylpentanoate (2-isopropylmalate) (By similarity))	K01649	2-isopropylmalate synthase	EC:2.3.3.13	bvg00620(Pyruvate metabolism);bvg00290(Valine, leucine and isoleucine biosynthesis)	A0A058ZU48.1 PF08502.8;LeuA_dimer;	12.68	17.07	19.58	15.76	15.72	21.8	14.02	16.68	33.38	11.88	12.61	9.73	147	193	221	169	174	231	157	195	386	84	144	105
TRINITY_DN32750_c0_g4	1142	TRINITY_DN32750_c0_g4_i1	Sister chromatid cohesion protein PDS5 B like [Actinidia chinensis var. chinensis]	-	-	-	ENOG410XQW7(PDS5, regulator of cohesion maintenance, homolog)	NA	NA	NA	NA(NA)	-	6.25	8.43	10.29	7.02	8.44	7.73	6.91	7.1	7.75	7.99	8.5	7.61	329	434	497	336	428	378	348	379	407	266	456	367
TRINITY_DN41378_c0_g5	220	TRINITY_DN41378_c0_g5_i1	-	-	-	-	-	-	-	-	-	-	48.5	25.08	3.89	17.38	13.34	11.48	2.28	13.13	19.33	6.75	10.02	7.19	109	54	9	36	28	23	5	29	42	9	22	15
TRINITY_DN22992_c0_g5	1302	TRINITY_DN22992_c0_g5_i1	WD40-repeat-containing domain protein [Actinidia chinensis var. chinensis]	At1g75140	Uncharacterized membrane protein At1g75140 OS=Arabidopsis thaliana GN=At1g75140 PE=1 SV=3	GO:0005783(endoplasmic reticulum);GO:0016021(integral component of membrane)	ENOG410ZQKE(NA)	NA	NA	NA	NA(NA)	-	13.46	13.53	10.22	10.73	10.92	10.96	11.89	12.63	13.59	12.91	11.44	12.71	830	816	577	601	649	628	701	790	836	504	720	717
TRINITY_DN40145_c0_g1	1219	TRINITY_DN40145_c0_g1_i1;TRINITY_DN40145_c0_g1_i2;TRINITY_DN40145_c0_g1_i3;TRINITY_DN40145_c0_g1_i4	RRNA-processing protein like [Actinidia chinensis var. chinensis]	fcf2	rRNA-processing protein fcf2 OS=Schizosaccharomyces pombe (strain 972 / ATCC 24843) GN=fcf2 PE=3 SV=1	GO:0003674(molecular_function);GO:0005634(nucleus);GO:0008150(biological_process)	ENOG410Z9Q4(deoxynucleotidyltransferase, terminal, interacting protein 2)	-	-	-	-	A0A022S0P5.1 PF08698.9;Fcf2;	26.17	26.04	31.38	26.29	25.91	31.31	30.95	26.93	29.42	24.41	27	23.76	763	771	988	679	773	819	881	924	1062	393	764	660
TRINITY_DN3278_c0_g1	1187	TRINITY_DN3278_c0_g1_i1	L-type lectin-domain containing receptor kinase VIII.1-like [Ziziphus jujuba]	LECRK51	Putative L-type lectin-domain containing receptor kinase V.1 OS=Arabidopsis thaliana GN=LECRK51 PE=3 SV=1	GO:0005886(plasma membrane);GO:0008150(biological_process);GO:0016021(integral component of membrane);GO:0030246(carbohydrate binding)	ENOG41122PY(L-type lectin-domain containing receptor kinase)	NA	NA	NA	NA(NA)	A0A022PYN1.1 PF00139.17;Lectin_legB;	13.16	10.26	12.27	20.78	24.41	20.44	21.68	16.47	14.89	21.83	19.16	25.06	726	554	621	1042	1298	1048	1144	922	820	762	1078	1266
TRINITY_DN32810_c1_g2	1634	TRINITY_DN32810_c1_g2_i1;TRINITY_DN32810_c1_g2_i2;TRINITY_DN32810_c1_g2_i3;TRINITY_DN32810_c1_g2_i4;TRINITY_DN32810_c1_g2_i5	StAR-related lipid transfer protein like [Actinidia chinensis var. chinensis]	-	-	GO:0005739(mitochondrion);GO:0005773(vacuole);GO:0008289(lipid binding);GO:0015914(phospholipid transport);GO:0016021(integral component of membrane)	ENOG410Z4S2(NA)	-	-	-	-	A0A061G3R2.1 PF01852.17;START;	23.07	14.74	40.56	23.95	10.97	19.29	13.82	23.89	18.82	12.58	13.25	7.21	1802	1143	2400	1694	798	1361	1011	1868	1426	624	1050	475
TRINITY_DN36489_c1_g4	790	TRINITY_DN36489_c1_g4_i1;TRINITY_DN36489_c1_g4_i2	Sialyltransferase-like protein, partial [Actinidia chinensis var. chinensis]	SIA1	Sialyltransferase-like protein 1 OS=Arabidopsis thaliana GN=SIA1 PE=2 SV=1	GO:0008373(sialyltransferase activity);GO:0009311(oligosaccharide metabolic process);GO:0018279(protein N-linked glycosylation via asparagine);GO:0097503(sialylation)	ENOG410XT8P(ST3 beta-galactoside alpha-2,3-sialyltransferase)	NA	NA	NA	NA(NA)	M0TL69.1 PF00777.16;Glyco_transf_29;	6.06	4.59	3.18	7.3	8.12	9.33	7.14	6.06	6	5.72	5.6	8.84	190	145	96	217	251	279	224	197	193	115	183	262
TRINITY_DN28403_c1_g6	387	TRINITY_DN28403_c1_g6_i1	hypothetical protein VITISV_012360 [Vitis vinifera]	-	-	-	COG2801(Retrotransposon protein)	NA	NA	NA	NA(NA)	A0A061DW16.1 PF00665.24;rve;	0.78	0.7	0.1	0.21	0.1	0	0.3	0.29	0.39	0	0	0.11	8	7	1	2	1	0	3	3	4	0	0	1
TRINITY_DN38448_c2_g10	1051	TRINITY_DN38448_c2_g10_i1	Exocyst complex component SEC5A like [Actinidia chinensis var. chinensis]	SEC5A	Exocyst complex component SEC5A OS=Arabidopsis thaliana GN=SEC5A PE=1 SV=1	GO:0000145(exocyst);GO:0001927(exocyst assembly)	ENOG410XSY3(exocytosis)	NA	NA	NA	NA(NA)	-	8.31	8.56	7.55	9.79	10.62	10.2	9.48	7.86	9.28	8.86	9.32	10.06	395	398	330	423	486	450	431	379	440	266	451	438
TRINITY_DN29411_c0_g1	781	TRINITY_DN29411_c0_g1_i1;TRINITY_DN29411_c0_g1_i2;TRINITY_DN29411_c0_g1_i3;TRINITY_DN29411_c0_g1_i4;TRINITY_DN29411_c0_g1_i5;TRINITY_DN29411_c0_g1_i6;TRINITY_DN29411_c0_g1_i7	translationally-controlled tumor protein homolog [Cynara cardunculus var. scolymus]	TCTP	Translationally-controlled tumor protein homolog OS=Elaeis guineensis var. tenera GN=TCTP PE=2 SV=1	GO:0001558(regulation of cell growth);GO:0005509(calcium ion binding);GO:0005515(protein binding);GO:0005634(nucleus);GO:0005737(cytoplasm);GO:0005774(vacuolar membrane);GO:0005794(Golgi apparatus);GO:0005829(cytosol);GO:0005886(plasma membrane);GO:0007346(regulation of mitotic cell cycle);GO:0008017(microtubule binding);GO:0008283(cell proliferation);GO:0009506(plasmodesma);GO:0009507(chloroplas…	ENOG4111FVP(tumor protein)	-	-	-	-	V4T0Q3.1 PF00838.15;TCTP;	16.52	27.46	41.96	10.81	13.67	61.42	11.94	17.33	19.98	13.02	11.29	6.96	485	727	1123	271	336	1480	304	459	570	222	319	184
TRINITY_DN41174_c2_g5	1672	TRINITY_DN41174_c2_g5_i1;TRINITY_DN41174_c2_g5_i2;TRINITY_DN41174_c2_g5_i3;TRINITY_DN41174_c2_g5_i4;TRINITY_DN41174_c2_g5_i5;TRINITY_DN41174_c2_g5_i6;TRINITY_DN41174_c2_g5_i7;TRINITY_DN41174_c2_g5_i8;TRINITY_DN41174_c2_g5_i9	PREDICTED: ubiquitin carboxyl-terminal hydrolase 3 [Nicotiana tomentosiformis]	UBP3	Ubiquitin carboxyl-terminal hydrolase 3 OS=Arabidopsis thaliana GN=UBP3 PE=1 SV=1	GO:0004843(thiol-dependent ubiquitin-specific protease activity);GO:0005634(nucleus);GO:0005737(cytoplasm);GO:0006511(ubiquitin-dependent protein catabolic process);GO:0016579(protein deubiquitination);GO:0036459(thiol-dependent ubiquitinyl hydrolase activity)	ENOG410XQ81(ubiquitin carboxyl-terminal hydrolase)	NA	NA	NA	NA(NA)	K4BSS7.1 PF00443.27;UCH;	5.35	4.35	8.43	4.51	6.39	5.18	6.76	4.68	4.75	5.86	5.45	6.3	380	314	580	310	460	374	468.47	368	341	259	390	429
TRINITY_DN41109_c1_g3	915	TRINITY_DN41109_c1_g3_i1;TRINITY_DN41109_c1_g3_i2;TRINITY_DN41109_c1_g3_i3	L-ascorbate oxidase 3 [Camellia sinensis]	AAO	L-ascorbate oxidase OS=Cucurbita maxima GN=AAO PE=1 SV=2	GO:0005507(copper ion binding);GO:0016722(oxidoreductase activity, oxidizing metal ions)	COG2132(Multicopper oxidase)	K00423	L-ascorbate oxidase	EC:1.10.3.3	dct00053(Ascorbate and aldarate metabolism)	B9SSK6.1 PF07732.13;Cu-oxidase_3;	23.97	17.91	15.51	19.63	25.97	12.09	27.23	16.96	12.52	20.28	27.58	23.14	943	686	551	675	963	436	1009	668	487	494	1057	829
TRINITY_DN44432_c0_g3	1795	TRINITY_DN44432_c0_g3_i1;TRINITY_DN44432_c0_g3_i10;TRINITY_DN44432_c0_g3_i11;TRINITY_DN44432_c0_g3_i12;TRINITY_DN44432_c0_g3_i13;TRINITY_DN44432_c0_g3_i2;TRINITY_DN44432_c0_g3_i3;TRINITY_DN44432_c0_g3_i4;TRINITY_DN44432_c0_g3_i5;TRINITY_DN44432_c0_g3_i6;TRINITY_DN44432_c0_g3_i7;TRINITY_DN44432_c0_g3_i8;TRINITY_DN44432_c0_g3_i9	PREDICTED: catalase isozyme 1-like [Populus euphratica]	CAT1	Catalase isozyme 1 OS=Gossypium hirsutum GN=CAT1 PE=2 SV=2	GO:0004096(catalase activity);GO:0005737(cytoplasm);GO:0020037(heme binding);GO:0042542(response to hydrogen peroxide);GO:0042744(hydrogen peroxide catabolic process)	COG0753(Catalase)	K03781	catalase	EC:1.11.1.6	gra00630(Glyoxylate and dicarboxylate metabolism);gra00380(Tryptophan metabolism);gra04016(MAPK signaling pathway - plant);gra04146(Peroxisome)	F4JM86.1 PF00199.17;Catalase;	165.53	170.7	82.51	171.39	124.62	193.43	112.03	142.5	156.61	134.13	152.92	112.76	5060	4969.93	2987	5892	4531	6245	4716	4897	5608	3423.93	5935	4602.87
TRINITY_DN24409_c0_g1	798	TRINITY_DN24409_c0_g1_i1;TRINITY_DN24409_c0_g1_i10;TRINITY_DN24409_c0_g1_i11;TRINITY_DN24409_c0_g1_i12;TRINITY_DN24409_c0_g1_i13;TRINITY_DN24409_c0_g1_i14;TRINITY_DN24409_c0_g1_i15;TRINITY_DN24409_c0_g1_i16;TRINITY_DN24409_c0_g1_i17;TRINITY_DN24409_c0_g1_i18;TRINITY_DN24409_c0_g1_i2;TRINITY_DN24409_c0_g1_i3;TRINITY_DN24409_c0_g1_i4;TRINITY_DN24409_c0_g1_i5;TRINITY_DN24409_c0_g1_i6;TRINITY_DN24409…	Cyclin-dependent kinase [Actinidia chinensis var. chinensis]	KRP3	Cyclin-dependent kinase inhibitor 3 OS=Arabidopsis thaliana GN=KRP3 PE=1 SV=1	-	ENOG410YIVC(cyclin-dependent kinase inhibitor)	-	-	-	-	-	18.59	18.97	35.18	14.34	22.38	22.48	23.22	23.19	16.05	20.79	17.47	16.06	199.75	193.76	368.87	124	224	264.91	261	261.75	192.47	110.89	170	161
TRINITY_DN44769_c2_g6	1045	TRINITY_DN44769_c2_g6_i1	transcription factor RAX2-like [Durio zibethinus]	-	-	-	COG5147(Myblike DNAbinding domain containing protein)	NA	NA	NA	NA(NA)	-	8.33	5.76	7.51	6.22	6.16	3.97	9.21	6.6	4.93	7.05	7.6	6.45	393	266	326	267	280	174	416	316	232	210	365	279
TRINITY_DN42492_c0_g4	387	TRINITY_DN42492_c0_g4_i1;TRINITY_DN42492_c0_g4_i2;TRINITY_DN42492_c0_g4_i3	NBS-LRR resistance protein [Trifolium pratense]	RGA1	Putative disease resistance protein RGA1 OS=Solanum bulbocastanum GN=RGA1 PE=2 SV=2	-	COG4886(leucine Rich Repeat)	NA	NA	NA	NA(NA)	-	5.44	3.45	1.79	4.85	9.44	1.9	11.07	4.29	3.28	8.61	7.45	13.86	19	14.39	11	26	38	10.21	54	23	15	24	36	60
TRINITY_DN36592_c0_g7	266	TRINITY_DN36592_c0_g7_i1	-	-	-	-	-	-	-	-	-	-	4.88	6.39	3.18	7.14	6.04	3.46	4.73	4.67	4.98	7.1	5.98	6.02	19	24	13	26	22	12	18	18	19	16	22	22
TRINITY_DN26015_c1_g1	252	TRINITY_DN26015_c1_g1_i1	-	-	-	-	-	-	-	-	-	-	5.42	2.19	7.45	1.29	5.16	7.43	4	4.88	3.39	7.8	4.44	6.11	18	7	26	4	16	22	13	16	11	15	14	19
TRINITY_DN30312_c2_g2	1453	TRINITY_DN30312_c2_g2_i1;TRINITY_DN30312_c2_g2_i2	Pentatricopeptide repeat-containing protein, mitochondrial [Vitis vinifera]	At1g11630	Pentatricopeptide repeat-containing protein At1g11630, mitochondrial OS=Arabidopsis thaliana GN=At1g11630 PE=1 SV=1	GO:0005739(mitochondrion);GO:0008150(biological_process);GO:0043231(intracellular membrane-bounded organelle)	ENOG410Z7Z7(Pentatricopeptide repeat-containing protein)	NA	NA	NA	NA(NA)	M5X7M0.1 PF13812.4;PPR_3;	4.34	3.79	5.24	5.95	8.79	5.07	7.63	4.48	4.75	5.44	5.45	8.32	244	219	336	340	449	331	472	319	312	242	369	534
TRINITY_DN41237_c1_g3	782	TRINITY_DN41237_c1_g3_i1;TRINITY_DN41237_c1_g3_i2;TRINITY_DN41237_c1_g3_i3;TRINITY_DN41237_c1_g3_i4;TRINITY_DN41237_c1_g3_i5;TRINITY_DN41237_c1_g3_i6	3-phosphoshikimate 1-carboxyvinyltransferase [Actinidia chinensis var. chinensis]	-	-	GO:0016787(hydrolase activity)	ENOG4111QDI(Alpha beta hydrolase fold protein)	-	-	-	-	D7TQH3.1 PF12697.5;Abhydrolase_6;	6.79	11.24	9.53	7.78	10.79	8.95	7.68	12.57	13.01	13.82	9.7	7.7	116	172	76	135	201	122	141	220	250	111	167	119
TRINITY_DN45535_c0_g1	1605	TRINITY_DN45535_c0_g1_i1;TRINITY_DN45535_c0_g1_i10;TRINITY_DN45535_c0_g1_i11;TRINITY_DN45535_c0_g1_i12;TRINITY_DN45535_c0_g1_i13;TRINITY_DN45535_c0_g1_i14;TRINITY_DN45535_c0_g1_i15;TRINITY_DN45535_c0_g1_i16;TRINITY_DN45535_c0_g1_i17;TRINITY_DN45535_c0_g1_i18;TRINITY_DN45535_c0_g1_i19;TRINITY_DN45535_c0_g1_i2;TRINITY_DN45535_c0_g1_i3;TRINITY_DN45535_c0_g1_i4;TRINITY_DN45535_c0_g1_i5;TRINITY_DN4553…	CBL-interacting serine/threonine-protein kinase [Actinidia chinensis var. chinensis]	CIPK24	CBL-interacting serine/threonine-protein kinase 24 OS=Arabidopsis thaliana GN=CIPK24 PE=1 SV=1	GO:0004674(protein serine/threonine kinase activity);GO:0005634(nucleus);GO:0005737(cytoplasm);GO:0006468(protein phosphorylation);GO:0035556(intracellular signal transduction)	COG0515(Serine Threonine protein kinase)	NA	NA	NA	NA(NA)	A0A022Q953.1 PF03822.12;NAF;	9.13	14.57	17.38	13.15	16.18	11.02	13.5	14.25	16.45	11.94	10.55	7.74	167	207	194	270	312	218	272	301	358	176	235	171
TRINITY_DN42875_c1_g1	382	TRINITY_DN42875_c1_g1_i1;TRINITY_DN42875_c1_g1_i2;TRINITY_DN42875_c1_g1_i3;TRINITY_DN42875_c1_g1_i4;TRINITY_DN42875_c1_g1_i5;TRINITY_DN42875_c1_g1_i6;TRINITY_DN42875_c1_g1_i7	-	-	-	-	-	-	-	-	-	-	8.12	7.23	13.5	3.65	8.25	2.78	1.5	5.62	8.86	8.23	3.24	5.31	27	29	50	10	24	13	5	21	28	18	16	20
TRINITY_DN36648_c3_g2	681	TRINITY_DN36648_c3_g2_i1;TRINITY_DN36648_c3_g2_i2	probable xyloglucan endotransglucosylase/hydrolase protein 23 isoform X1 [Prunus avium]	-	Xyloglucan endotransglucosylase/hydrolase 2 OS=Glycine max PE=2 SV=1	GO:0004553(hydrolase activity, hydrolyzing O-glycosyl compounds);GO:0005576(extracellular region);GO:0005618(cell wall);GO:0005794(Golgi apparatus);GO:0010411(xyloglucan metabolic process);GO:0016762(xyloglucan:xyloglucosyl transferase activity);GO:0016798(hydrolase activity, acting on glycosyl bonds);GO:0042546(cell wall biogenesis);GO:0048046(apoplast);GO:0071555(cell wall organization)	COG2273(hydrolase family 16)	K14504	xyloglucan:xyloglucosyl transferase TCH4	EC:2.4.1.207	pavi04075(Plant hormone signal transduction)	M5XCX9.1 PF00722.19;Glyco_hydro_16;	53.13	43.68	50.8	42.15	30.09	71.33	27.24	27.36	25.4	14.56	16.32	13.81	1190	1012	1178	931	709	1557	633	636	597	215	398	296
TRINITY_DN35493_c0_g4	505	TRINITY_DN35493_c0_g4_i1	hypothetical protein COLO4_17708 [Corchorus olitorius]	-	-	GO:0003674(molecular_function);GO:0008150(biological_process);GO:0009507(chloroplast);GO:0016021(integral component of membrane)	ENOG410YV1K(NA)	-	-	-	-	-	2.79	4.93	27.38	7.7	9	11.31	12.98	6.94	4.11	8.17	5.66	10.35	47	81	438	119	145	175	210	118	69	85	95	161
TRINITY_DN23577_c4_g1	932	TRINITY_DN23577_c4_g1_i1;TRINITY_DN23577_c4_g1_i2;TRINITY_DN23577_c4_g1_i3;TRINITY_DN23577_c4_g1_i4	Ras-related protein [Actinidia chinensis var. chinensis]	YPT3	Ras-related protein YPT3 OS=Nicotiana plumbaginifolia GN=YPT3 PE=2 SV=1	GO:0003924(GTPase activity);GO:0005525(GTP binding);GO:0005737(cytoplasm);GO:0005768(endosome);GO:0005886(plasma membrane);GO:0009733(response to auxin);GO:0015031(protein transport);GO:0032482(Rab protein signal transduction);GO:0042546(cell wall biogenesis)	COG1100(GTP-binding Protein)	K07904	Ras-related protein Rab-11A	-	nnu04144(Endocytosis)	K4CG68.1 PF00071.20;Ras;	10.66	12.86	7.28	14.91	11.26	10.82	10.7	13.32	8.37	13.68	10.2	13.11	211	234	200	302	282	270	285	256	250	229	333	298
TRINITY_DN27821_c1_g1	1032	TRINITY_DN27821_c1_g1_i1;TRINITY_DN27821_c1_g1_i10;TRINITY_DN27821_c1_g1_i11;TRINITY_DN27821_c1_g1_i12;TRINITY_DN27821_c1_g1_i2;TRINITY_DN27821_c1_g1_i3;TRINITY_DN27821_c1_g1_i4;TRINITY_DN27821_c1_g1_i5;TRINITY_DN27821_c1_g1_i6;TRINITY_DN27821_c1_g1_i7;TRINITY_DN27821_c1_g1_i8;TRINITY_DN27821_c1_g1_i9	-	-	-	-	-	-	-	-	-	A0A0J8E3K5.1 PF11926.6;DUF3444;	10.24	12.08	15.8	8.17	15.55	10.09	14.13	6.91	11.1	9.69	12.07	11.47	108.92	146.96	184.78	125.75	165	149.98	166.74	156.13	143.58	97.91	202	158.39
TRINITY_DN46371_c0_g1	366	TRINITY_DN46371_c0_g1_i1;TRINITY_DN46371_c0_g1_i2;TRINITY_DN46371_c0_g1_i3;TRINITY_DN46371_c0_g1_i4	phosphomannomutase isoform 2 [Camellia sinensis]	-	Phosphomannomutase OS=Glycine max PE=2 SV=1	GO:0004615(phosphomannomutase activity);GO:0005515(protein binding);GO:0005737(cytoplasm);GO:0005829(cytosol);GO:0006013(mannose metabolic process);GO:0006487(protein N-linked glycosylation);GO:0009298(GDP-mannose biosynthetic process);GO:0009651(response to salt stress);GO:0019307(mannose biosynthetic process);GO:0019853(L-ascorbic acid biosynthetic process);GO:0045047(protein targeting to ER)	COG0561(,hydrolase)	K17497	phosphomannomutase	EC:5.4.2.8	ghi00051(Fructose and mannose metabolism);ghi00520(Amino sugar and nucleotide sugar metabolism)	A0A0D2PT27.1 PF03332.11;PMM;	30.64	35.17	16.93	47.5	79.42	73.5	81.33	47.53	46.96	52.19	53.28	81.2	145	154	89	227	398	321	419	237	231	159	254	390
TRINITY_DN23617_c1_g2	1281	TRINITY_DN23617_c1_g2_i1;TRINITY_DN23617_c1_g2_i2;TRINITY_DN23617_c1_g2_i3;TRINITY_DN23617_c1_g2_i4;TRINITY_DN23617_c1_g2_i5;TRINITY_DN23617_c1_g2_i6;TRINITY_DN23617_c1_g2_i7	hypothetical protein POPTR_004G029100 [Populus trichocarpa]	BHLH123	Transcription factor bHLH123 OS=Arabidopsis thaliana GN=BHLH123 PE=2 SV=1	GO:0001046(core promoter sequence-specific DNA binding);GO:0001228(transcriptional activator activity, RNA polymerase II transcription regulatory region sequence-specific DNA binding);GO:0005634(nucleus);GO:0006366(transcription by RNA polymerase II)	ENOG410YDUV(Whole genome shotgun sequence of line PN40024, scaffold_274.assembly12x (Fragment))	-	-	-	-	-	9.85	12.19	8.76	7.31	7.04	3.05	3.11	8.52	8.18	11.09	12.6	7.51	428	474	203	199	261	142	151	289	321	246	428	319
TRINITY_DN42743_c0_g1	264	TRINITY_DN42743_c0_g1_i1	-	-	-	-	-	-	-	-	-	-	8.41	11.17	1	10.11	14.32	11.78	9.14	9.29	8.31	17.25	16.66	16.24	32	41	4	36	51	40	34	35	31	38	60	58
TRINITY_DN27004_c1_g5	409	TRINITY_DN27004_c1_g5_i1	-	-	-	-	-	-	-	-	-	-	23.97	43.72	26.86	14.66	23.02	20.5	17.03	22.74	36.76	14.36	21.07	11.75	274	487	299	155	251	214	188	262	419	100	237	125
TRINITY_DN41618_c0_g1	260	TRINITY_DN41618_c0_g1_i1	WRKY transcription factor 72 [Actinidia chinensis var. chinensis]	-	-	-	ENOG410YE20(WRKY transcription factor)	-	-	-	-	-	12.91	10.54	7.58	5.58	9.99	5.85	13.49	6.67	10.67	12.35	9.28	6.45	47	37	29	19	34	19	48	24	38	26	32	22
TRINITY_DN33258_c0_g2	314	TRINITY_DN33258_c0_g2_i1	-	-	-	-	-	-	-	-	-	-	5.32	9.8	3.62	8.09	8.19	7.16	9.44	10.48	9.42	7.4	9.29	7.37	33	59	23	47	48	40	57	65	58	27	55	43
TRINITY_DN25511_c3_g3	240	TRINITY_DN25511_c3_g3_i1	uncharacterized protein LOC113723036 [Coffea arabica]	-	-	-	-	-	-	-	-	-	14.08	12.27	5.64	5.23	16.36	12.86	15.27	10.23	15.72	10.72	17.77	7.07	40.58	34	17	14	44	33	43	29	44	18	49	19
TRINITY_DN25024_c0_g1	3121	TRINITY_DN25024_c0_g1_i1;TRINITY_DN25024_c0_g1_i2;TRINITY_DN25024_c0_g1_i3;TRINITY_DN25024_c0_g1_i4	ER membrane protein complex subunit 1 like [Actinidia chinensis var. chinensis]	EMC1	ER membrane protein complex subunit 1 OS=Gallus gallus GN=EMC1 PE=2 SV=1	GO:0034975(protein folding in endoplasmic reticulum);GO:0072546(ER membrane protein complex)	ENOG410XPCR(ER membrane protein complex subunit 1)	-	-	-	-	A0A067KGU8.1 PF07774.11;DUF1620;	28.6	25.68	18.15	25.17	24.91	23.98	24.98	21.28	23.22	24.23	28.39	29.68	4154	3762	2598	3356	3735	3383	3681	3310	3606	2418	4412	4127.99
TRINITY_DN26418_c1_g3	1066	TRINITY_DN26418_c1_g3_i1	hypothetical protein CEY00_Acc00739 [Actinidia chinensis var. chinensis]	-	-	-	ENOG410Z9KI(NA)	-	-	-	-	-	3.76	5.09	5.91	4.59	9.55	4.23	8.88	6.95	4.27	7.4	10.27	5.71	182	241	263	202	445	190	411	341	206	226	506	253
TRINITY_DN40912_c3_g3	959	TRINITY_DN40912_c3_g3_i1;TRINITY_DN40912_c3_g3_i2	PREDICTED: cystathionine gamma-synthase 1, chloroplastic-like [Nicotiana tomentosiformis]	CGS1	Cystathionine gamma-synthase 1, chloroplastic OS=Arabidopsis thaliana GN=CGS1 PE=1 SV=3	GO:0001887(selenium compound metabolic process);GO:0003962(cystathionine gamma-synthase activity);GO:0009086(methionine biosynthetic process);GO:0009507(chloroplast);GO:0009570(chloroplast stroma);GO:0030170(pyridoxal phosphate binding)	COG0626(cystathionine)	K01739	cystathionine gamma-synthase	EC:2.5.1.48	nta00920(Sulfur metabolism);nta00270(Cysteine and methionine metabolism);nta00450(Selenocompound metabolism)	M1CCR8.1 PF01053.18;Cys_Met_Meta_PP;	10.37	12.01	24.45	12.45	20.03	21.18	20.1	18.03	16.75	14.76	14.44	17.57	395	449	863	432	734	747	732	696	637	353	559	615
TRINITY_DN45843_c2_g1	515	TRINITY_DN45843_c2_g1_i1;TRINITY_DN45843_c2_g1_i10;TRINITY_DN45843_c2_g1_i11;TRINITY_DN45843_c2_g1_i12;TRINITY_DN45843_c2_g1_i13;TRINITY_DN45843_c2_g1_i14;TRINITY_DN45843_c2_g1_i2;TRINITY_DN45843_c2_g1_i3;TRINITY_DN45843_c2_g1_i4;TRINITY_DN45843_c2_g1_i5;TRINITY_DN45843_c2_g1_i6;TRINITY_DN45843_c2_g1_i7;TRINITY_DN45843_c2_g1_i8;TRINITY_DN45843_c2_g1_i9	Protein MAIN-like 1 [Vitis vinifera]	-	-	-	-	-	-	-	-	A0A0A0KS23.1 PF10536.7;PMD;	3.1	4.77	4.73	4	2.76	4.13	4.82	5.54	5.11	1.19	1.8	2.19	12	32	27	18.65	18.17	15.02	27	36.59	31.22	3	9	12.02
TRINITY_DN23274_c1_g2	1019	TRINITY_DN23274_c1_g2_i1;TRINITY_DN23274_c1_g2_i2;TRINITY_DN23274_c1_g2_i3;TRINITY_DN23274_c1_g2_i4	-	-	Antimicrobial peptide lumbricin-1 OS=Lumbricus rubellus PE=1 SV=1	GO:0003009(skeletal muscle contraction);GO:0005509(calcium ion binding);GO:0005515(protein binding);GO:0005523(tropomyosin binding);GO:0005861(troponin complex);GO:0006936(muscle contraction);GO:0006937(regulation of muscle contraction);GO:0007413(axonal fasciculation);GO:0007526(larval somatic muscle development);GO:0030728(ovulation);GO:0030899(calcium-dependent ATPase activity);GO:0045214(sarc…	ENOG410XS6A(Troponin T type)	-	-	-	-	T1EEU3.1 PF00992.18;Troponin;	0	0	0	0	0	1.74	0	0	0	15.67	4.71	0	0	0	0	0	0	21	0	0	0	80	41	0
TRINITY_DN45597_c0_g8	2116	TRINITY_DN45597_c0_g8_i1;TRINITY_DN45597_c0_g8_i2	PREDICTED: GTPase LSG1-1-like [Nelumbo nucifera]	LSG1-2	GTPase LSG1-2 OS=Arabidopsis thaliana GN=LSG1-2 PE=1 SV=1	GO:0003924(GTPase activity);GO:0005829(cytosol);GO:0042254(ribosome biogenesis)	COG1161(Required for a late step of 50S ribosomal subunit assembly. Has GTPase activity (By similarity))	K14539	large subunit GTPase 1	EC:3.6.1.-	nnu03008(Ribosome biogenesis in eukaryotes)	A0A067LFS4.1 PF01926.21;MMR_HSR1;	10.64	9.29	12.22	8.36	7.56	9.96	8.09	7.39	10.34	6.27	8.03	7.4	1143	977	1194	814	784	996	830	806	1108	428	884	726
TRINITY_DN39911_c2_g4	1217	TRINITY_DN39911_c2_g4_i1;TRINITY_DN39911_c2_g4_i2	suppressor of gene silencing like protein [Actinidia chinensis var. chinensis]	-	-	GO:0004526(ribonuclease P activity);GO:0005655(nucleolar ribonuclease P complex);GO:0090502(RNA phosphodiester bond hydrolysis, endonucleolytic)	ENOG410Y99Z(XS domain)	-	-	-	-	-	7.98	9.29	7.46	8.73	9.14	9.61	8.18	7.99	9.06	9.91	9.43	9.73	454	516	386	451	500	507	443	460	510	355	546	506
TRINITY_DN38722_c0_g3	289	TRINITY_DN38722_c0_g3_i1	-	-	-	-	-	-	-	-	-	-	17.21	16.11	2.53	14.24	9.04	13.33	13.07	7.32	12.5	15.67	10.48	15.7	85	77	13	66	42	59	63	36	61	45	49	73
TRINITY_DN27621_c0_g3	1371	TRINITY_DN27621_c0_g3_i1	U4/U6 small nuclear ribonucleoprotein like, partial [Actinidia chinensis var. chinensis]	PRP31	U4/U6 small nuclear ribonucleoprotein Prp31 homolog OS=Arabidopsis thaliana GN=PRP31 PE=1 SV=1	GO:0000398(mRNA splicing, via spliceosome);GO:0005687(U4 snRNP);GO:0005690(U4atac snRNP);GO:0071011(precatalytic spliceosome);GO:0097526(spliceosomal tri-snRNP complex)	COG1498(Nucleolar protein)	K12844	U4/U6 small nuclear ribonucleoprotein PRP31	-	jcu03040(Spliceosome)	I1N7K6.1 PF01798.16;Nop;	27.38	25.46	32.35	24.3	26.55	27.38	24.33	25.58	28.42	28.42	27.67	27.79	1794	1632	1939	1446	1677	1668	1524	1701	1858	1180	1852	1666
TRINITY_DN41491_c0_g1	234	TRINITY_DN41491_c0_g1_i1;TRINITY_DN41491_c0_g1_i2;TRINITY_DN41491_c0_g1_i3;TRINITY_DN41491_c0_g1_i4;TRINITY_DN41491_c0_g1_i5;TRINITY_DN41491_c0_g1_i6;TRINITY_DN41491_c0_g1_i7	-	-	-	-	-	-	-	-	-	-	11.37	14.59	14.41	12.69	13.44	10.82	13.35	15.63	9.61	13.32	13.32	13.04	27	33	35	28	30	23	32	36	22	19	31	29
TRINITY_DN32439_c2_g1	334	TRINITY_DN32439_c2_g1_i1;TRINITY_DN32439_c2_g1_i2;TRINITY_DN32439_c2_g1_i3;TRINITY_DN32439_c2_g1_i4;TRINITY_DN32439_c2_g1_i5;TRINITY_DN32439_c2_g1_i6	-	-	-	-	-	-	-	-	-	-	12.66	11.6	10.72	12.12	12.96	12.45	20.11	16.93	13.61	13.26	17.56	15.06	38	38	35	30	34	28.86	54	51.84	35	32	43	33
TRINITY_DN25148_c0_g6	770	TRINITY_DN25148_c0_g6_i1;TRINITY_DN25148_c0_g6_i2	hypothetical protein AQUCO_00500496v1 [Aquilegia coerulea]	MYB39	Transcription factor MYB39 OS=Arabidopsis thaliana GN=MYB39 PE=2 SV=1	GO:0000981(RNA polymerase II transcription factor activity, sequence-specific DNA binding);GO:0001135(transcription factor activity, RNA polymerase II transcription factor recruiting);GO:0003677(DNA binding);GO:0003700(DNA binding transcription factor activity);GO:0005634(nucleus);GO:0006355(regulation of transcription, DNA-templated);GO:0006357(regulation of transcription by RNA polymerase II);G…	COG5147(Myblike DNAbinding domain containing protein)	NA	NA	NA	NA(NA)	W5GHW3.1 PF00249.29;Myb_DNA-binding;	1.88	5.34	1.82	8.29	2.23	1.31	3.45	8.31	0.73	10.92	13.37	27.08	59	159	52	235	66	38	104	262	23	211	416	774
TRINITY_DN26198_c2_g1	211	TRINITY_DN26198_c2_g1_i1	-	-	-	-	-	-	-	-	-	-	1.5	4.18	6.38	2.18	3.2	0.56	1.53	7.11	10.35	2.49	0.51	1.08	3	8	13	4	6	1	3	14	20	3	1	2
TRINITY_DN31959_c1_g6	208	TRINITY_DN31959_c1_g6_i1	-	-	-	-	-	-	-	-	-	-	15.05	14.11	4.91	7.38	8.31	5.8	4.78	4.75	4.84	5.15	5.75	4.48	29	26	9.57	13	15	10	9	9	9	6	11	8
TRINITY_DN40862_c6_g1	884	TRINITY_DN40862_c6_g1_i1	PREDICTED: leucine-rich repeat receptor-like serine/threonine-protein kinase BAM1 isoform X1 [Nicotiana tomentosiformis]	BAM1	Leucine-rich repeat receptor-like serine/threonine-protein kinase BAM1 OS=Arabidopsis thaliana GN=BAM1 PE=1 SV=1	GO:0004672(protein kinase activity);GO:0004674(protein serine/threonine kinase activity);GO:0005515(protein binding);GO:0005524(ATP binding);GO:0005886(plasma membrane);GO:0006468(protein phosphorylation);GO:0007169(transmembrane receptor protein tyrosine kinase signaling pathway);GO:0009934(regulation of meristem structural organization);GO:0010075(regulation of meristem growth);GO:0010480(micro…	COG0515(Serine Threonine protein kinase);COG4886(leucine Rich Repeat)	NA	NA	NA	NA(NA)	A0A0D2QF51.1 PF00069.23;Pkinase;	4.09	3.43	2.92	7.31	6.43	6.11	10	6.34	4.65	8.28	9.19	11.09	156	128	103	254	236	216	365	245	177	199	356	388
TRINITY_DN34789_c0_g1	1828	TRINITY_DN34789_c0_g1_i1;TRINITY_DN34789_c0_g1_i10;TRINITY_DN34789_c0_g1_i11;TRINITY_DN34789_c0_g1_i12;TRINITY_DN34789_c0_g1_i13;TRINITY_DN34789_c0_g1_i2;TRINITY_DN34789_c0_g1_i3;TRINITY_DN34789_c0_g1_i4;TRINITY_DN34789_c0_g1_i5;TRINITY_DN34789_c0_g1_i6;TRINITY_DN34789_c0_g1_i7;TRINITY_DN34789_c0_g1_i8;TRINITY_DN34789_c0_g1_i9	Cyclic nucleotide-gated ion channel like [Actinidia chinensis var. chinensis]	CNGC14	Probable cyclic nucleotide-gated ion channel 14 OS=Arabidopsis thaliana GN=CNGC14 PE=2 SV=2	GO:0005249(voltage-gated potassium channel activity);GO:0005887(integral component of plasma membrane);GO:0042391(regulation of membrane potential)	ENOG410XPSE(Potassium voltage-gated channel, subfamily H (Eag-related), member)	K05391	cyclic nucleotide gated channel, plant	-	hbr04626(Plant-pathogen interaction)	B9ILD6.1 PF00520.29;Ion_trans;	19.35	19.15	11.5	24.14	25.49	32.99	28.33	25.41	17.32	24.05	28.2	27.8	587	626	484	743	915	924	842	764	686	497	786	841
TRINITY_DN22964_c0_g5	227	TRINITY_DN22964_c0_g5_i1	40S ribosomal protein S0-like [Quercus suber]	-	40S ribosomal protein SA OS=Pinctada fucata PE=2 SV=1	GO:0000028(ribosomal small subunit assembly);GO:0000447(endonucleolytic cleavage in ITS1 to separate SSU-rRNA from 5.8S rRNA and LSU-rRNA from tricistronic rRNA transcript (SSU-rRNA, 5.8S rRNA, LSU-rRNA));GO:0000461(endonucleolytic cleavage to generate mature 3'-end of SSU-rRNA from (SSU-rRNA, 5.8S rRNA, LSU-rRNA));GO:0003735(structural constituent of ribosome);GO:0006407(rRNA export from nucleus…	COG0052(30S ribosomal protein S2)	K02998	small subunit ribosomal protein SAe	-	fve03010(Ribosome)	W5Q7U8.1 PF00318.18;Ribosomal_S2;	0	0	0	0	0	0	0	0	0	0	0	0	0	0	0	0	0	0	0	0	0	0	0	0
TRINITY_DN28733_c0_g9	1396	TRINITY_DN28733_c0_g9_i1;TRINITY_DN28733_c0_g9_i2	LRR receptor-like serine/threonine-protein kinase [Actinidia chinensis var. chinensis]	At1g34110	Probable LRR receptor-like serine/threonine-protein kinase At1g34110 OS=Arabidopsis thaliana GN=At1g34110 PE=2 SV=2	GO:0004672(protein kinase activity);GO:0004674(protein serine/threonine kinase activity);GO:0005515(protein binding);GO:0005524(ATP binding);GO:0005886(plasma membrane);GO:0006468(protein phosphorylation);GO:0007169(transmembrane receptor protein tyrosine kinase signaling pathway);GO:0010082(regulation of root meristem growth);GO:0010449(root meristem growth);GO:0016021(integral component of memb…	COG4886(leucine Rich Repeat)	NA	NA	NA	NA(NA)	B9GT65.2 PF00069.23;Pkinase;	3.12	1.38	1.39	6.29	5.65	3.36	6.96	3.63	3.05	3.61	5.85	9.57	193	77	65	324	338	209	430	221	181	153	337	500
TRINITY_DN33048_c0_g1	339	TRINITY_DN33048_c0_g1_i1;TRINITY_DN33048_c0_g1_i2	hypothetical protein Poptr_cp018 [Populus trichocarpa]	psbZ	Photosystem II reaction center protein Z OS=Eucalyptus globulus subsp. globulus GN=psbZ PE=3 SV=1	GO:0009536(plastid)	ENOG410Y3EY(Controls the interaction of photosystem II (PSII) cores with the light-harvesting antenna (By similarity))	K02724	photosystem II PsbZ protein	-	aly00195(Photosynthesis)	P56790.1 PF01737.15;Ycf9;	0.13	0.14	1.32	0.28	0.42	0.44	0.82	1.06	0.93	0.89	6.6	1.13	1	1	10	2	3	3	6	8	7	4	26	8
TRINITY_DN26917_c0_g3	201	TRINITY_DN26917_c0_g3_i1	-	-	-	-	-	-	-	-	-	-	0	0.59	0	1.87	0.6	1.89	0.58	0	0	3.71	0.57	2.46	0	1	0	3	1	3	1	0	0	4	1	4
TRINITY_DN41231_c0_g1	564	TRINITY_DN41231_c0_g1_i1	PREDICTED: uncharacterized protein LOC101314295 [Fragaria vesca subsp. vesca]	-	-	GO:0005515(protein binding);GO:0005634(nucleus);GO:0045892(negative regulation of transcription, DNA-templated);GO:0080147(root hair cell development)	ENOG410ZNNF(NA)	NA	NA	NA	NA(NA)	-	1.84	2.14	3.21	2.01	3	4.26	6.56	5.01	1.74	2.47	2.03	1.72	37	42	61	37	58	79	127	102	35	31	41	32
TRINITY_DN30261_c1_g2	400	TRINITY_DN30261_c1_g2_i1;TRINITY_DN30261_c1_g2_i2;TRINITY_DN30261_c1_g2_i3;TRINITY_DN30261_c1_g2_i4	-	-	-	-	-	-	-	-	-	-	6.42	4.32	10.27	8	8.82	8.45	8.54	7.77	6.27	9.4	7.5	13.11	64	42	98	72	83	77	80	79	61	56	72	121
TRINITY_DN24640_c1_g4	436	TRINITY_DN24640_c1_g4_i1	endoglucanase 16-like [Durio zibethinus]	Os02g0778600	Endoglucanase 8 OS=Oryza sativa subsp. japonica GN=Os02g0778600 PE=2 SV=1	-	ENOG410ZZU6(glycosyl hydrolase)	K01179	endoglucanase	EC:3.2.1.4	pvu00500(Starch and sucrose metabolism)	V7AXC6.1 PF00759.17;Glyco_hydro_9;	2.32	3.96	2.08	5.11	3.72	3.04	3.6	4.13	6.04	3.53	2.42	1.83	30	50	26	61	46	36	45	54	78	28	31	22
TRINITY_DN39203_c0_g4	640	TRINITY_DN39203_c0_g4_i1	DNA-directed RNA polymerase V subunit like [Actinidia chinensis var. chinensis]	NRPE1	DNA-directed RNA polymerase V subunit 1 OS=Arabidopsis thaliana GN=NRPE1 PE=1 SV=1	GO:0001056(RNA polymerase III activity);GO:0005666(DNA-directed RNA polymerase III complex)	COG0086(DNA-dependent RNA polymerase catalyzes the transcription of DNA into RNA using the four ribonucleoside triphosphates as substrates (By similarity))	NA	NA	NA	NA(NA)	A0A061FR78.1 PF04998.15;RNA_pol_Rpb1_5;	12.86	13.71	5.3	15.42	15.87	12.46	11.23	12.38	11.83	16.13	17.88	16.55	314	327	121	344	372	281	263	306	288	246	440	372
TRINITY_DN37643_c0_g1	428	TRINITY_DN37643_c0_g1_i1;TRINITY_DN37643_c0_g1_i2;TRINITY_DN37643_c0_g1_i3	ATPase [Actinidia chinensis var. chinensis]	AGAP005782	ATPase ASNA1 homolog OS=Anopheles gambiae GN=AGAP005782 PE=3 SV=3	GO:0005515(protein binding);GO:0005524(ATP binding);GO:0005783(endoplasmic reticulum);GO:0005829(cytosol);GO:0006820(anion transport);GO:0009507(chloroplast);GO:0016020(membrane);GO:0016887(ATPase activity);GO:0043621(protein self-association);GO:0046872(metal ion binding);GO:0048767(root hair elongation)	COG0003(ATPase required for the post-translational delivery of tail-anchored (TA) proteins to the endoplasmic reticulum. Recognizes and selectively binds the transmembrane domain of TA proteins in the cytosol. This complex then targets to the endoplasmic reticulum by membrane-bound receptors, where the tail- anchored protein is released for insertion. This process is regulated by ATP binding and …	NA	NA	NA	NA(NA)	M5X1M7.1 PF02374.13;ArsA_ATPase;	16.97	20.89	26.31	14.1	14.41	14.42	11.61	16.47	21.65	15.49	21.94	11.51	177.15	212	269	136	143	138	117	173	224	98	224	112
TRINITY_DN39748_c1_g1	1408	TRINITY_DN39748_c1_g1_i1;TRINITY_DN39748_c1_g1_i10;TRINITY_DN39748_c1_g1_i11;TRINITY_DN39748_c1_g1_i12;TRINITY_DN39748_c1_g1_i13;TRINITY_DN39748_c1_g1_i14;TRINITY_DN39748_c1_g1_i15;TRINITY_DN39748_c1_g1_i16;TRINITY_DN39748_c1_g1_i17;TRINITY_DN39748_c1_g1_i18;TRINITY_DN39748_c1_g1_i2;TRINITY_DN39748_c1_g1_i3;TRINITY_DN39748_c1_g1_i4;TRINITY_DN39748_c1_g1_i5;TRINITY_DN39748_c1_g1_i6;TRINITY_DN39748…	Mitochondrial carrier protein [Parasponia andersonii]	ADNT1	Mitochondrial adenine nucleotide transporter ADNT1 OS=Arabidopsis thaliana GN=ADNT1 PE=1 SV=1	GO:0003735(structural constituent of ribosome);GO:0006412(translation)	ENOG410ZRF1(Solute carrier family 25)	NA	NA	NA	NA(NA)	A0A0D2RYX4.1 PF00153.25;Mito_carr;	39.48	38.41	30.83	35.9	38.7	33.3	38.99	42.48	47.53	31.67	32.22	32.72	1643	1554	1274	1403	1470	1376	1477	1816.54	1929	796	1390.73	1230
TRINITY_DN38348_c2_g1	409	TRINITY_DN38348_c2_g1_i1	-	-	-	-	-	-	-	-	-	-	7.09	6.91	13.38	8.04	8.99	11.11	10.15	10.59	10.53	8.9	9.78	7.99	81	77	149	85	98	116	112	122	120	62	110	85
TRINITY_DN30873_c0_g1	780	TRINITY_DN30873_c0_g1_i1;TRINITY_DN30873_c0_g1_i2;TRINITY_DN30873_c0_g1_i3;TRINITY_DN30873_c0_g1_i4;TRINITY_DN30873_c0_g1_i5;TRINITY_DN30873_c0_g1_i6	hypothetical protein CDL15_Pgr022348 [Punica granatum]	-	-	GO:0005783(endoplasmic reticulum)	COG5038(Domain-Containing protein)	-	-	-	-	-	17.27	13.89	5.91	18.54	17.76	20.65	23.12	15.51	12.48	19.7	20.75	28.53	305	301	108	343	316	363	402	310	255	227	424	495
TRINITY_DN32411_c0_g2	656	TRINITY_DN32411_c0_g2_i1;TRINITY_DN32411_c0_g2_i2;TRINITY_DN32411_c0_g2_i3	thaumatin-like protein isoform X1 [Ziziphus jujuba]	Os11g0706600	Thaumatin-like protein OS=Oryza sativa subsp. japonica GN=Os11g0706600 PE=2 SV=1	GO:0003674(molecular_function);GO:0005576(extracellular region);GO:0051707(response to other organism)	ENOG410YBU8(Thaumatin family)	-	-	-	-	D7TLQ7.1 PF00314.15;Thaumatin;	46.24	47.35	18.17	51.19	50.66	34.39	43.42	46.57	59.14	64.51	52.28	53.26	443	422	211	449	441	293	405	420	531	381	471	463
TRINITY_DN36382_c0_g1	1215	TRINITY_DN36382_c0_g1_i1;TRINITY_DN36382_c0_g1_i10;TRINITY_DN36382_c0_g1_i2;TRINITY_DN36382_c0_g1_i3;TRINITY_DN36382_c0_g1_i4;TRINITY_DN36382_c0_g1_i5;TRINITY_DN36382_c0_g1_i6;TRINITY_DN36382_c0_g1_i7;TRINITY_DN36382_c0_g1_i8;TRINITY_DN36382_c0_g1_i9	syntaxin-31 [Quercus suber]	SYP31	Syntaxin-31 OS=Arabidopsis thaliana GN=SYP31 PE=1 SV=1	GO:0000139(Golgi membrane);GO:0000149(SNARE binding);GO:0005484(SNAP receptor activity);GO:0006886(intracellular protein transport);GO:0006888(ER to Golgi vesicle-mediated transport);GO:0006906(vesicle fusion);GO:0016021(integral component of membrane);GO:0031201(SNARE complex);GO:0048278(vesicle docking)	ENOG410Y2MB(Syntaxin 5)	K08490	syntaxin 5	-	egr04130(SNARE interactions in vesicular transport)	A0A059BHS1.1 PF05739.17;SNARE;	13.55	13.58	21.97	15.28	21.21	15.12	17.2	17.51	13.64	21.69	23.24	22.54	115.74	111.5	133	102	126.04	113.11	132	145	132	92.15	138.05	121.88
TRINITY_DN32236_c5_g2	208	TRINITY_DN32236_c5_g2_i1	-	-	-	-	-	-	-	-	-	-	4.67	2.17	4.11	0.57	3.33	3.48	3.19	3.17	3.77	0.86	3.07	2.24	9	4	8	1	6	6	6	6	7	1	5.88	4
TRINITY_DN23199_c0_g1	606	TRINITY_DN23199_c0_g1_i1;TRINITY_DN23199_c0_g1_i2;TRINITY_DN23199_c0_g1_i3;TRINITY_DN23199_c0_g1_i4;TRINITY_DN23199_c0_g1_i5;TRINITY_DN23199_c0_g1_i6;TRINITY_DN23199_c0_g1_i7	PAR1 protein [Actinidia chinensis var. chinensis]	-	-	GO:0003674(molecular_function);GO:0008150(biological_process)	ENOG410YH1N(PAR1 protein)	-	-	-	-	A5ASY0.1 PF06521.9;PAR1;	6.35	2.16	5.19	14.36	14.3	6.69	7.48	11.43	15.14	4.61	4.63	11.72	76	30	60	166	168	77	97	142	182	46	58	139
TRINITY_DN8272_c0_g1	213	TRINITY_DN8272_c0_g1_i1	-	-	-	-	-	-	-	-	-	-	7.3	8.64	0	0	0	0	0	0	0	0	0	0	15	17	0	0	0	0	0	0	0	0	0	0
TRINITY_DN22766_c3_g6	729	TRINITY_DN22766_c3_g6_i1	Transport and Golgi organization like [Actinidia chinensis var. chinensis]	-	-	GO:0003674(molecular_function);GO:0008150(biological_process)	COG3332(Chromosome 22 open reading frame 25)	-	-	-	-	D7U4R9.1 PF05742.10;TANGO2;	6.05	7.3	8.79	8.4	8.71	8.3	6.36	8.51	7.81	7.64	8.07	6.74	177.84	209.95	240.64	225.46	246.42	225.93	179.49	253.62	229.15	141.06	240.23	182.18
TRINITY_DN34660_c0_g1	1555	TRINITY_DN34660_c0_g1_i1;TRINITY_DN34660_c0_g1_i2;TRINITY_DN34660_c0_g1_i3;TRINITY_DN34660_c0_g1_i4	Mitoferrin like [Actinidia chinensis var. chinensis]	mcfF	Mitoferrin OS=Dictyostelium discoideum GN=mcfF PE=3 SV=1	GO:0003735(structural constituent of ribosome);GO:0006412(translation)	ENOG410XNT2(solute carrier family 25 (mitochondrial iron transporter), member)	NA	NA	NA	NA(NA)	A0A0A0KF81.1 PF00153.25;Mito_carr;	8.93	9.23	20.9	9.27	11.96	12.64	12.06	10.82	13.58	10.44	12.47	11.81	493	498	1015	482	632	629	610	601	723	330	651	542
TRINITY_DN22805_c0_g1	872	TRINITY_DN22805_c0_g1_i1;TRINITY_DN22805_c0_g1_i2	cysteine protease RD19A [Arabidopsis lyrata subsp. lyrata]	-	Cysteine proteinase 15A OS=Pisum sativum PE=2 SV=1	GO:0000323(lytic vacuole);GO:0004197(cysteine-type endopeptidase activity);GO:0005576(extracellular region);GO:0005615(extracellular space);GO:0005634(nucleus);GO:0005764(lysosome);GO:0005773(vacuole);GO:0006508(proteolysis);GO:0006970(response to osmotic stress);GO:0008234(cysteine-type peptidase activity);GO:0009269(response to desiccation);GO:0009414(response to water deprivation);GO:0009651(r…	COG4870(cathepsin)	NA	NA	NA	NA(NA)	W1PZA3.1 PF00112.21;Peptidase_C1;	0	0	0	0	3.56	0	0	0	0	0	0	0	0	0	0	0	127	0	0	0	0	0	0	0
TRINITY_DN31866_c0_g3	206	TRINITY_DN31866_c0_g3_i1;TRINITY_DN31866_c0_g3_i2	-	-	-	-	-	-	-	-	-	-	24.67	17.82	11.1	21.9	15.05	10.64	7.4	10.26	25.58	13.06	12.09	13.27	46.33	32.01	21	37.55	26.48	17.91	13.57	18.95	46.33	14.87	22.62	23.08
TRINITY_DN37296_c0_g4	243	TRINITY_DN37296_c0_g4_i1	cinnamyl alcohol dehydrogenase 1 [Camellia sinensis]	CAD1	Probable cinnamyl alcohol dehydrogenase 1 OS=Eucalyptus gunnii GN=CAD1 PE=3 SV=1	GO:0005737(cytoplasm);GO:0005829(cytosol);GO:0008270(zinc ion binding);GO:0009809(lignin biosynthetic process);GO:0016491(oxidoreductase activity);GO:0045551(cinnamyl-alcohol dehydrogenase activity);GO:0052747(sinapyl alcohol dehydrogenase activity);GO:0055114(oxidation-reduction process)	COG1064(alcohol dehydrogenase)	K00083	cinnamyl-alcohol dehydrogenase	EC:1.1.1.195	ghi00940(Phenylpropanoid biosynthesis)	A0A0B0PTK7.1 PF08240.10;ADH_N;	68.29	40.36	37.37	66.16	117.27	97.8	197.47	116.34	27.88	146.16	119.3	174.96	204	116	117	184	327	260.28	576.68	342.31	81	254	340.29	488
TRINITY_DN41048_c0_g3	969	TRINITY_DN41048_c0_g3_i1	Zinc finger CCCH domain-containing protein [Actinidia chinensis var. chinensis]	At3g51120	Zinc finger CCCH domain-containing protein 44 OS=Arabidopsis thaliana GN=At3g51120 PE=2 SV=3	GO:0003676(nucleic acid binding);GO:0003677(DNA binding);GO:0005634(nucleus);GO:0046872(metal ion binding)	ENOG410Y9MZ(Plus3)	K01062	platelet-activating factor acetylhydrolase	EC:3.1.1.47	smo00565(Ether lipid metabolism)	-	7.81	8.2	1.95	5.2	5.91	5.73	5.31	5.22	6.12	3.58	4.93	3.76	335	344	77	203	244	228	218	227	262	97	215	148
TRINITY_DN40282_c0_g6	262	TRINITY_DN40282_c0_g6_i1;TRINITY_DN40282_c0_g6_i2;TRINITY_DN40282_c0_g6_i3;TRINITY_DN40282_c0_g6_i4	uncharacterized protein LOC113689586 [Coffea arabica]	-	-	-	ENOG4112A2R(Replication factor-A C terminal domain)	-	-	-	-	D7SNC5.1 PF08646.8;Rep_fac-A_C;	5.78	6.75	3.49	7.65	9.15	4.7	14.02	8.12	9.63	5.15	9.25	8.59	19.07	22.08	13	24	28.59	14.06	46	27	32	10	29	28
TRINITY_DN40330_c0_g2	565	TRINITY_DN40330_c0_g2_i1;TRINITY_DN40330_c0_g2_i2	uncharacterized GPI-anchored protein At1g61900-like [Sesamum indicum]	At1g61900	Uncharacterized GPI-anchored protein At1g61900 OS=Arabidopsis thaliana GN=At1g61900 PE=1 SV=1	GO:0003674(molecular_function);GO:0005739(mitochondrion);GO:0005886(plasma membrane);GO:0008150(biological_process);GO:0009506(plasmodesma);GO:0031225(anchored component of membrane);GO:0046658(anchored component of plasma membrane)	ENOG410YBW4(NA)	-	-	-	-	-	0.92	1.01	0.63	1.81	1.14	12.05	1.47	1.08	1.89	2.48	1.83	1.56	13	20	12	28	22	118	23	22	38	25	37	29
TRINITY_DN37265_c2_g5	301	TRINITY_DN37265_c2_g5_i1	-	-	-	-	-	-	-	-	-	-	1.45	0.19	0.35	2.51	1.73	3.22	4.45	0.36	1.46	1.86	2.47	9.79	8	1	2	13	9	16	24	2	8	6	13	51
TRINITY_DN40892_c0_g3	376	TRINITY_DN40892_c0_g3_i1	Protein transport protein [Actinidia chinensis var. chinensis]	SEC23	Protein transport protein SEC23 OS=Ashbya gossypii (strain ATCC 10895 / CBS 109.51 / FGSC 9923 / NRRL Y-1056) GN=SEC23 PE=3 SV=1	GO:0005215(transporter activity);GO:0005737(cytoplasm);GO:0006810(transport);GO:0006886(intracellular protein transport);GO:0008270(zinc ion binding);GO:0030127(COPII vesicle coat);GO:0090114(COPII-coated vesicle budding)	COG5047(transport protein)	K14006	protein transport protein SEC23	-	nnu04141(Protein processing in endoplasmic reticulum)	F6HDY2.1 PF04810.13;zf-Sec23_Sec24;	18.78	12.86	4.33	10	9.86	8.83	8.62	10.47	8.69	11.06	10.37	10.16	180	120	41	89	90	77	80	101	83	64	97	91
TRINITY_DN39572_c0_g1	1788	TRINITY_DN39572_c0_g1_i1;TRINITY_DN39572_c0_g1_i2;TRINITY_DN39572_c0_g1_i3;TRINITY_DN39572_c0_g1_i4;TRINITY_DN39572_c0_g1_i5;TRINITY_DN39572_c0_g1_i6;TRINITY_DN39572_c0_g1_i7	Protein transport protein SEC31 B like [Actinidia chinensis var. chinensis]	SEC31B	Protein transport protein SEC31 homolog B OS=Arabidopsis thaliana GN=SEC31B PE=1 SV=1	GO:0003674(molecular_function);GO:0005737(cytoplasm);GO:0005783(endoplasmic reticulum);GO:0005794(Golgi apparatus);GO:0005829(cytosol);GO:0007029(endoplasmic reticulum organization);GO:0009506(plasmodesma);GO:0015031(protein transport);GO:0016020(membrane);GO:0016192(vesicle-mediated transport);GO:0070971(endoplasmic reticulum exit site);GO:0080008(Cul4-RING E3 ubiquitin ligase complex)	ENOG410XQ1D(Component of the coat protein complex II (COPII) which promotes the formation of transport vesicles from the endoplasmic reticulum (ER). The coat has two main functions, the physical deformation of the endoplasmic reticulum membrane into vesicles and the selection of cargo molecules)	K14005	protein transport protein SEC31	-	gmx04141(Protein processing in endoplasmic reticulum)	A0A067GUK4.1 PF00400.30;WD40;	19.65	21.26	8.19	19.93	21.3	19.76	20.39	16.66	18.34	16.89	19.76	23.22	1429	1391	503	1265	1474	1322	1396	1191	1239	741	1337	1399
TRINITY_DN45111_c0_g1	1456	TRINITY_DN45111_c0_g1_i1;TRINITY_DN45111_c0_g1_i2;TRINITY_DN45111_c0_g1_i3;TRINITY_DN45111_c0_g1_i4	Structural maintenance of chromosomes protein like [Actinidia chinensis var. chinensis]	-	-	-	ENOG4111ABF(NA)	-	-	-	-	-	13.18	16.51	14.6	11.5	10.58	11.19	8.37	11.25	14.01	13.75	13.96	12.41	915	1120	926	725	707	724	554	792	971	605	990	788
TRINITY_DN45915_c1_g1	397	TRINITY_DN45915_c1_g1_i1;TRINITY_DN45915_c1_g1_i2;TRINITY_DN45915_c1_g1_i3	-	-	-	-	-	-	-	-	-	-	2.71	1.9	1.75	3	0.69	3.21	1.13	1.77	2.83	0	1.48	1.35	7	11	4	6	2	8	2	6	13	0	6	5
TRINITY_DN25349_c2_g1	243	TRINITY_DN25349_c2_g1_i1	-	-	-	-	-	-	-	-	-	-	4.39	3.52	1.74	2.83	6.89	0.86	1.08	8.65	13.15	17.59	9.18	0.77	13.11	10.11	5.44	7.88	19.21	2.28	3.16	25.46	38.2	30.57	26.17	2.16
TRINITY_DN42563_c0_g1	1285	TRINITY_DN42563_c0_g1_i1;TRINITY_DN42563_c0_g1_i2;TRINITY_DN42563_c0_g1_i3;TRINITY_DN42563_c0_g1_i4;TRINITY_DN42563_c0_g1_i5;TRINITY_DN42563_c0_g1_i6;TRINITY_DN42563_c0_g1_i7;TRINITY_DN42563_c0_g1_i8;TRINITY_DN42563_c0_g1_i9	UNC93-like protein [Actinidia chinensis var. chinensis]	At3g09470	UNC93-like protein 3 OS=Arabidopsis thaliana GN=At3g09470 PE=2 SV=1	GO:0003674(molecular_function);GO:0005886(plasma membrane);GO:0008150(biological_process);GO:0016021(integral component of membrane)	ENOG410XTFP(unc-93 homolog)	-	-	-	-	A5BFE0.1 PF05978.14;UNC-93;	9.17	10.06	5.68	8.71	9.68	7.76	11.39	12.46	16.02	11.41	6.66	7.94	136	169	49	163	111	111	103	188	210.41	80	117	111
TRINITY_DN41335_c1_g4	275	TRINITY_DN41335_c1_g4_i1	SPX domain-containing protein 1-like, partial [Trifolium pratense]	-	-	-	-	-	-	-	-	-	5.63	5.54	0.22	3.48	2.24	4.99	3.54	2.82	3.08	1.61	1.44	3.2	24.13	22.93	1	14	9	19.1	14.8	12	13	4	5.85	12.91
TRINITY_DN25145_c0_g9	973	TRINITY_DN25145_c0_g9_i1;TRINITY_DN25145_c0_g9_i2	hypothetical protein CK203_085143 [Vitis vinifera]	-	-	-	ENOG410Z795(NA)	-	-	-	-	-	10.17	12.33	17.93	13.83	12.13	12.02	9.92	13.48	14.67	13.89	14.08	11.45	394	467	635	523	461	426	391	546	592	348	568	442
TRINITY_DN38009_c1_g9	423	TRINITY_DN38009_c1_g9_i1	-	-	-	-	-	-	-	-	-	-	16.54	16.12	9.54	18.62	10.37	17.01	7.29	27.52	25.2	5.76	9.95	6.25	202	192	113	210	121	190	86	339	307	43	120	71
TRINITY_DN35002_c1_g6	400	TRINITY_DN35002_c1_g6_i1	-	-	-	-	-	-	-	-	-	-	13.55	15.69	4.68	9.1	8.25	7.92	5.87	8.72	9.36	6.78	8.95	5.11	148	167	50	92	86	79	62	96	102	45	96	52
TRINITY_DN44735_c2_g2	256	TRINITY_DN44735_c2_g2_i1	-	-	-	-	-	-	-	-	-	-	25.29	13.13	7.66	8.92	4	1.94	4.12	13.96	9.12	5.96	4.55	0.61	88	44	28	29	13	6	14	48	31	12	15	2
TRINITY_DN45258_c2_g4	371	TRINITY_DN45258_c2_g4_i1;TRINITY_DN45258_c2_g4_i2	-	-	-	-	-	-	-	-	-	-	15.71	19.77	4.29	2.36	9.8	6.63	2.76	15.92	16.05	0.55	7.57	0.58	31	38	8	4	19	12	5	30	39	3	14	1
TRINITY_DN40924_c1_g1	1173	TRINITY_DN40924_c1_g1_i1;TRINITY_DN40924_c1_g1_i10;TRINITY_DN40924_c1_g1_i11;TRINITY_DN40924_c1_g1_i2;TRINITY_DN40924_c1_g1_i3;TRINITY_DN40924_c1_g1_i4;TRINITY_DN40924_c1_g1_i5;TRINITY_DN40924_c1_g1_i6;TRINITY_DN40924_c1_g1_i7;TRINITY_DN40924_c1_g1_i8;TRINITY_DN40924_c1_g1_i9	Non-canonical poly(A) RNA polymerase [Actinidia chinensis var. chinensis]	-	-	GO:0003676(nucleic acid binding);GO:0005634(nucleus);GO:0006364(rRNA processing);GO:0070566(adenylyltransferase activity)	COG5260(domain) containing)	K03514	non-canonical poly(A) RNA polymerase PAPD5/7	EC:2.7.7.19	hbr03018(RNA degradation)	M1CCD3.1 PF03828.17;PAP_assoc;	16.96	19.97	20.16	22.48	21.9	22.71	23.43	21.55	24.83	20.15	24.04	21.49	762	875	826	894	950	928	970	986	1120	569	1092	865
TRINITY_DN39969_c0_g2	958	TRINITY_DN39969_c0_g2_i1;TRINITY_DN39969_c0_g2_i2;TRINITY_DN39969_c0_g2_i3;TRINITY_DN39969_c0_g2_i4;TRINITY_DN39969_c0_g2_i5;TRINITY_DN39969_c0_g2_i6	Enoyl-CoA delta isomerase 2, peroxisomal like [Actinidia chinensis var. chinensis]	ECI2	Enoyl-CoA delta isomerase 2, peroxisomal OS=Arabidopsis thaliana GN=ECI2 PE=1 SV=1	GO:0003824(catalytic activity);GO:0004165(dodecenoyl-CoA delta-isomerase activity);GO:0005737(cytoplasm);GO:0005777(peroxisome);GO:0006635(fatty acid beta-oxidation);GO:0009062(fatty acid catabolic process);GO:0048767(root hair elongation);GO:0080024(indolebutyric acid metabolic process);GO:0080026(response to indolebutyric acid)	ENOG410YFAM(Enoyl-CoA hydratase)	K18880	Delta3-Delta2-enoyl-CoA isomerase	EC:5.3.3.8	brp00071(Fatty acid degradation);brp04626(Plant-pathogen interaction)	B9HUB0.1 PF00378.18;ECH_1;	24.47	26.63	38.94	25.07	27.63	26.58	32.13	27.44	32.71	29.66	24.32	34.36	697	721	985	634	755	723	865	774	928	561	698	931
TRINITY_DN42463_c0_g8	846	TRINITY_DN42463_c0_g8_i1	alkaline/neutral invertase INV14 [Camellia sinensis]	CINV2	Alkaline/neutral invertase CINV2 OS=Arabidopsis thaliana GN=CINV2 PE=1 SV=1	GO:0004564(beta-fructofuranosidase activity);GO:0004575(sucrose alpha-glucosidase activity);GO:0005634(nucleus);GO:0005829(cytosol);GO:0005987(sucrose catabolic process);GO:0033926(glycopeptide alpha-N-acetylgalactosaminidase activity);GO:0048364(root development)	ENOG410XPYN(glycopeptide alpha-N-acetylgalactosaminidase activity)	-	-	-	-	A0A078EZI1.1 PF12899.5;Glyco_hydro_100;	3.56	2.56	3.78	6.34	7.13	6.95	9.25	4.3	3.23	5.91	7.8	10.9	128	90	126	208	247	232	319	157	116	134	285	360
TRINITY_DN23399_c0_g2	1160	TRINITY_DN23399_c0_g2_i1	NHL repeat-containing protein [Actinidia chinensis var. chinensis]	-	-	GO:0003674(molecular_function);GO:0009507(chloroplast);GO:0009793(embryo development ending in seed dormancy);GO:0061630(ubiquitin protein ligase activity)	ENOG410ZJT9(NA)	-	-	-	-	-	13.53	12.99	12.41	13.33	12.55	12.02	10.62	11.26	13.28	12.94	13.93	14.43	726	682	611	650	649	599	545	613	711	439	762	709
TRINITY_DN34439_c1_g1	502	TRINITY_DN34439_c1_g1_i1;TRINITY_DN34439_c1_g1_i2;TRINITY_DN34439_c1_g1_i3	-	-	-	-	-	-	-	-	-	-	0.78	0.56	0.51	0.36	0.69	0	3.76	0.77	0.66	2.73	3.04	9.69	13	9	8	5	11	0	60	13	11	28	50	147
TRINITY_DN33344_c3_g6	420	TRINITY_DN33344_c3_g6_i1	-	-	-	-	-	-	-	-	-	-	64.09	52.71	13.94	49.06	59.21	45.67	44.16	49.56	80.41	65.93	70.02	77.31	772	619	163	546	681	503	513.54	602	966	485	832	866
TRINITY_DN36206_c0_g1	378	TRINITY_DN36206_c0_g1_i1;TRINITY_DN36206_c0_g1_i2;TRINITY_DN36206_c0_g1_i3	-	-	-	-	-	-	-	-	-	-	7.36	9.41	3.53	5.36	9.75	4.68	9.41	11.6	6.05	4.73	6.82	5.64	45	62	16	31	49	20	50	64	29	22	44	27
TRINITY_DN38962_c0_g2	2393	TRINITY_DN38962_c0_g2_i1;TRINITY_DN38962_c0_g2_i2;TRINITY_DN38962_c0_g2_i3;TRINITY_DN38962_c0_g2_i4	Sporulation-specific protein [Actinidia chinensis var. chinensis]	-	-	GO:0003674(molecular_function);GO:0005737(cytoplasm);GO:0009793(embryo development ending in seed dormancy)	ENOG41120F7(NA)	-	-	-	-	-	12.38	16.16	17.43	13.69	13.2	11.82	10.56	14.96	15.98	13.72	13.39	10.19	1255	1599	1442	1288	1202	1072	1031	1456	1547	907	1435	1006
TRINITY_DN30474_c2_g3	231	TRINITY_DN30474_c2_g3_i1	-	-	-	-	-	-	-	-	-	-	0	0	0.37	0	0	0	0.4	0.79	14	0	0	0.83	0	0	1	0	0	0	1	2	35	0	0	2
TRINITY_DN29600_c1_g2	2048	TRINITY_DN29600_c1_g2_i1;TRINITY_DN29600_c1_g2_i2;TRINITY_DN29600_c1_g2_i3;TRINITY_DN29600_c1_g2_i4;TRINITY_DN29600_c1_g2_i5;TRINITY_DN29600_c1_g2_i6;TRINITY_DN29600_c1_g2_i7;TRINITY_DN29600_c1_g2_i8;TRINITY_DN29600_c1_g2_i9	ABC transporter B family member 1 like [Actinidia chinensis var. chinensis]	ABCB1	ABC transporter B family member 1 OS=Arabidopsis thaliana GN=ABCB1 PE=1 SV=1	GO:0016021(integral component of membrane);GO:0042626(ATPase activity, coupled to transmembrane movement of substances);GO:0055085(transmembrane transport)	COG1132((ABC) transporter)	K05658	ATP-binding cassette, subfamily B (MDR/TAP), member 1	EC:3.6.3.44	sind02010(ABC transporters)	F6HKB3.1 PF00664.21;ABC_membrane;	3.91	3.03	0.91	10.23	9.37	10.16	11.89	4.83	3.94	11.17	7.42	15.43	364	284	75	820	836	742	1039	440	358	592	689	1124
TRINITY_DN33644_c1_g1	240	TRINITY_DN33644_c1_g1_i1	hypothetical protein CEY00_Acc09792 [Actinidia chinensis var. chinensis]	DGS1	Protein DGS1, mitochondrial OS=Arabidopsis thaliana GN=DGS1 PE=1 SV=1	GO:0005739(mitochondrion);GO:0005741(mitochondrial outer membrane);GO:0009507(chloroplast);GO:0016021(integral component of membrane);GO:0019375(galactolipid biosynthetic process);GO:0050665(hydrogen peroxide biosynthetic process)	ENOG4110107(nuclear control of ATPase protein)	NA	NA	NA	NA(NA)	-	4.86	6.14	4.31	5.97	8.16	4.68	3.91	2.47	4.64	1.79	3.02	8.56	14	17	13	16	21.94	12	11	7	13	3	8.34	23
TRINITY_DN46323_c0_g1	707	TRINITY_DN46323_c0_g1_i1;TRINITY_DN46323_c0_g1_i2;TRINITY_DN46323_c0_g1_i3;TRINITY_DN46323_c0_g1_i4;TRINITY_DN46323_c0_g1_i5;TRINITY_DN46323_c0_g1_i6;TRINITY_DN46323_c0_g1_i7;TRINITY_DN46323_c0_g1_i8	Protein DETOXIFICATION 45 like [Actinidia chinensis var. chinensis]	DTX45	Protein DETOXIFICATION 45, chloroplastic OS=Arabidopsis thaliana GN=DTX45 PE=2 SV=2	GO:0006855(drug transmembrane transport)	COG0534(Mate efflux family protein)	K00799	glutathione S-transferase	EC:2.5.1.18	zju00480(Glutathione metabolism)	A0A061DXE0.1 PF01554.16;MatE;	11.43	13.01	11.25	7.11	6.1	5.7	6.52	13.9	16.05	6.43	7.46	6.27	253	298	237	151	137	123	142	302	381	89	170	84
TRINITY_DN25377_c0_g2	289	TRINITY_DN25377_c0_g2_i1;TRINITY_DN25377_c0_g2_i2	E3 ubiquitin-protein ligase MID2 [Actinidia chinensis var. chinensis]	-	-	-	-	-	-	-	-	-	4.05	5.23	4.38	12.95	16.14	9.49	10.37	5.9	12.91	7.31	10.91	13.11	20	25	19	60	75	42	50	29	63	21	51	52
TRINITY_DN26245_c0_g4	2123	TRINITY_DN26245_c0_g4_i1;TRINITY_DN26245_c0_g4_i2	PREDICTED: chaperone protein ClpB3, mitochondrial [Nelumbo nucifera]	CLPB4	Chaperone protein ClpB4, mitochondrial OS=Arabidopsis thaliana GN=CLPB4 PE=2 SV=1	GO:0005524(ATP binding);GO:0005739(mitochondrion);GO:0009408(response to heat);GO:0009507(chloroplast);GO:0009570(chloroplast stroma);GO:0009941(chloroplast envelope);GO:0016485(protein processing);GO:0016887(ATPase activity)	COG0542(ATP-dependent CLP protease ATP-binding subunit)	NA	NA	NA	NA(NA)	U5DB51.1 PF07724.12;AAA_2;	3.54	4.05	4.02	5.83	4.26	5.75	6.12	5.64	4.79	5.86	4.99	5.41	288	308	394	467	443	378	464	486	395	279	446	435
TRINITY_DN15275_c0_g1	241	TRINITY_DN15275_c0_g1_i1	-	-	-	-	-	-	-	-	-	-	0	2.85	9.82	0.37	0	2.31	0	0.35	0.35	0	0	0	0	8	30	1	0	6	0	1	1	0	0	0
TRINITY_DN37301_c3_g2	956	TRINITY_DN37301_c3_g2_i1;TRINITY_DN37301_c3_g2_i2;TRINITY_DN37301_c3_g2_i3;TRINITY_DN37301_c3_g2_i4	-	-	-	-	-	-	-	-	-	-	50.31	48.27	44.12	52.78	47.59	46.34	41.75	52.49	57.65	48.33	48.19	48.43	1940	1860	1573	1818	1721	1732	1575	2078	2103	1221	1957	1701
TRINITY_DN41339_c1_g7	540	TRINITY_DN41339_c1_g7_i1	hypothetical protein DVH24_026245 [Malus domestica]	-	-	-	-	-	-	-	-	-	1.17	1.47	24.64	0.87	6.05	5.95	4.54	2.79	2.24	0.51	4.41	1.27	22	27	438	15	109	103	82	53	42	6	83	22
TRINITY_DN42759_c0_g2	876	TRINITY_DN42759_c0_g2_i1;TRINITY_DN42759_c0_g2_i10;TRINITY_DN42759_c0_g2_i11;TRINITY_DN42759_c0_g2_i12;TRINITY_DN42759_c0_g2_i2;TRINITY_DN42759_c0_g2_i3;TRINITY_DN42759_c0_g2_i4;TRINITY_DN42759_c0_g2_i5;TRINITY_DN42759_c0_g2_i6;TRINITY_DN42759_c0_g2_i7;TRINITY_DN42759_c0_g2_i8;TRINITY_DN42759_c0_g2_i9	HORMA domain-containing protein, partial [Actinidia chinensis var. chinensis]	hormad1	HORMA domain-containing protein 1 OS=Danio rerio GN=hormad1 PE=2 SV=1	GO:0000785(chromatin);GO:0000794(condensed nuclear chromosome);GO:0003677(DNA binding);GO:0005634(nucleus);GO:0005654(nucleoplasm);GO:0005694(chromosome);GO:0007129(synapsis);GO:0051026(chiasma assembly)	ENOG410XT4N(HORMA domain containing)	NA	NA	NA	NA(NA)	A0A0A0LQV9.1 PF02301.16;HORMA;	5.18	5.86	2.45	4.87	5.4	6.41	5.38	7.04	5.92	3.34	5.51	3.2	117	124	53.68	95	119	129	117	138	116	52	125	79
TRINITY_DN34809_c0_g7	565	TRINITY_DN34809_c0_g7_i1	hypothetical protein CEY00_Acc33437 [Actinidia chinensis var. chinensis]	At4g26450	Uncharacterized protein At4g26450 OS=Arabidopsis thaliana GN=At4g26450 PE=4 SV=1	GO:0005634(nucleus)	ENOG410YSWK(NA)	-	-	-	-	-	3.61	5.27	2.57	3.24	4.28	3.28	2.37	4.16	4.72	3.34	3.6	3.92	73	104	49	60	83	61	46	85	95	42	73	73
TRINITY_DN41523_c0_g3	294	TRINITY_DN41523_c0_g3_i1;TRINITY_DN41523_c0_g3_i2	-	-	-	-	-	-	-	-	-	-	4.63	5.78	4.09	4.94	5.33	13.12	3.36	7.55	6.24	5.3	4.07	2.46	24	29	22	24	26	61	17	39	32	16	20	12
TRINITY_DN37181_c0_g1	1273	TRINITY_DN37181_c0_g1_i1;TRINITY_DN37181_c0_g1_i2;TRINITY_DN37181_c0_g1_i3;TRINITY_DN37181_c0_g1_i4	hypothetical protein CEY00_Acc19947 [Actinidia chinensis var. chinensis]	TPX2	Protein TPX2 OS=Arabidopsis thaliana GN=TPX2 PE=1 SV=1	GO:0003674(molecular_function);GO:0005634(nucleus);GO:0005739(mitochondrion);GO:0005819(spindle);GO:0005874(microtubule);GO:0032147(activation of protein kinase activity);GO:0060236(regulation of mitotic spindle organization)	ENOG410YBRP(Cell cycle regulated microtubule associated protein)	NA	NA	NA	NA(NA)	B9GW28.2 PF12214.6;TPX2_importin;	1.9	1.91	2.5	5.16	4.92	4.82	4.64	6.43	2.81	7.57	5.23	8.63	58	34	45	118	131	92.16	154	75	56	64	109	201
TRINITY_DN42242_c2_g3	349	TRINITY_DN42242_c2_g3_i1;TRINITY_DN42242_c2_g3_i2	-	-	-	-	-	-	-	-	-	-	6.66	9.77	3.37	7.43	1.82	3	4.94	6.94	7.39	4.97	5.04	4.56	34	35	12	37	14	17	22	34	35	16	29	26
TRINITY_DN27235_c0_g3	486	TRINITY_DN27235_c0_g3_i1	Sulphite reductase, assimilatory [Trema orientale]	NIR1	Ferredoxin--nitrite reductase, chloroplastic OS=Betula pendula GN=NIR1 PE=2 SV=1	GO:0005739(mitochondrion);GO:0005829(cytosol);GO:0009507(chloroplast);GO:0009570(chloroplast stroma);GO:0010167(response to nitrate);GO:0016020(membrane);GO:0020037(heme binding);GO:0042128(nitrate assimilation);GO:0046872(metal ion binding);GO:0047889(ferredoxin-nitrate reductase activity);GO:0048046(apoplast);GO:0048307(ferredoxin-nitrite reductase activity);GO:0050421(nitrite reductase (NO-for…	COG0155(Component of the sulfite reductase complex that catalyzes the 6-electron reduction of sulfite to sulfide. This is one of several activities required for the biosynthesis of L- cysteine from sulfate (By similarity))	K00366	ferredoxin-nitrite reductase	EC:1.7.7.1	cpap00910(Nitrogen metabolism)	W9RY59.1 PF01077.20;NIR_SIR;	86.96	102.38	125.1	81.68	105.29	95.16	62.97	83.76	79.55	135.75	108.81	91.68	1370	1574	1881	1183	1588	1377	955	1333	1250	1320	1708	1337
TRINITY_DN26304_c3_g4	214	TRINITY_DN26304_c3_g4_i1	-	-	-	-	-	-	-	-	-	-	20.65	14.56	3.29	2.62	5.65	3.23	0.98	4.89	7.96	4.01	0.49	0	43	29	7	5	11	6	2	10	16	5	1	0
TRINITY_DN27660_c0_g3	223	TRINITY_DN27660_c0_g3_i1	-	-	-	-	-	-	-	-	-	-	2.14	4.47	2.49	2.32	1.84	0	4.39	0.44	6.64	4.35	3.96	0.92	5	10	6	5	4	0	10	1	15	6	9	2
TRINITY_DN28932_c0_g5	382	TRINITY_DN28932_c0_g5_i1	hypothetical protein EUGRSUZ_F02264, partial [Eucalyptus grandis]	RPS29A	40S ribosomal protein S29 OS=Arabidopsis thaliana GN=RPS29A PE=3 SV=2	GO:0003735(structural constituent of ribosome);GO:0008270(zinc ion binding);GO:0022627(cytosolic small ribosomal subunit)	COG0199(Binds 16S rRNA, required for the assembly of 30S particles and may also be responsible for determining the conformation of the 16S rRNA at the A site (By similarity))	K02980	small subunit ribosomal protein S29e	-	cam03010(Ribosome)	A0A0D2PY75.1 PF00253.19;Ribosomal_S14;	85.51	60.77	95.23	80.75	111.35	82.7	115.87	85.12	78.58	93.18	100.75	120.53	848	587	930	743	1052	747	1112	850	777	559	977	1116
TRINITY_DN44146_c0_g1	654	TRINITY_DN44146_c0_g1_i1;TRINITY_DN44146_c0_g1_i2;TRINITY_DN44146_c0_g1_i3;TRINITY_DN44146_c0_g1_i4	7-deoxyloganetin glucosyltransferase [Actinidia chinensis var. chinensis]	UGT85A24	7-deoxyloganetin glucosyltransferase OS=Gardenia jasminoides GN=UGT85A24 PE=1 SV=1	GO:0009813(flavonoid biosynthetic process);GO:0043231(intracellular membrane-bounded organelle);GO:0052696(flavonoid glucuronidation);GO:0080043(quercetin 3-O-glucosyltransferase activity);GO:0080044(quercetin 7-O-glucosyltransferase activity)	COG1819(Transferase)	NA	NA	NA	NA(NA)	F6H0Q7.1 PF00201.16;UDPGT;	16.4	11.84	3.83	10.93	7.97	10.91	5.42	3.46	3.92	10.95	11.52	14.25	325	226	82	213	167	217	92	59	71	149	231	277
TRINITY_DN42720_c1_g3	858	TRINITY_DN42720_c1_g3_i1	FT-interacting protein [Actinidia chinensis var. chinensis]	QKY	Protein QUIRKY OS=Arabidopsis thaliana GN=QKY PE=2 SV=1	GO:0005509(calcium ion binding);GO:0005544(calcium-dependent phospholipid binding);GO:0005886(plasma membrane)	ENOG410XRQN(Multiple C2 and transmembrane domain-containing protein)	-	-	-	-	F6I605.1 PF00168.28;C2;	35.75	31.18	9.14	24.07	21.99	20.03	18.36	20.74	22.14	18.49	23.61	17.74	1311	1118	310	804	776	681	645	771	810	427	879	597
TRINITY_DN40112_c1_g4	203	TRINITY_DN40112_c1_g4_i1	Methyltransferase-like protein 13 [Panicum miliaceum]	-	-	-	ENOG410YUPY(Retroelement)	K03283	heat shock 70kDa protein 1/2/6/8	-	han03040(Spliceosome);han04141(Protein processing in endoplasmic reticulum);han04144(Endocytosis)	M8A1H6.1 PF00078.25;RVT_1;	5.54	8.26	1.23	0.62	1.18	3.69	5.1	5.06	1.15	0.91	2.76	6.58	10	14.28	2.22	1.03	2	6	9	9	2	1	5	11
TRINITY_DN35839_c2_g2	690	TRINITY_DN35839_c2_g2_i1	Polyprotein, 3'-partial, putative, partial [Solanum demissum]	-	-	-	COG2801(Retrotransposon protein)	-	-	-	-	C7J7N6.1 PF03732.15;Retrotrans_gag;	9.44	2.59	0.32	2.21	0.69	1.75	0.54	2.14	1.07	0.41	0.29	0.16	257	69	8	55	18	44	14	59	29	7	8	4
TRINITY_DN3694_c0_g1	274	TRINITY_DN3694_c0_g1_i1	hypothetical protein MNEG_3250 [Monoraphidium neglectum]	RPL33B	60S ribosomal protein L33-B OS=Saccharomyces cerevisiae (strain ATCC 204508 / S288c) GN=RPL33B PE=1 SV=2	GO:0002181(cytoplasmic translation);GO:0003735(structural constituent of ribosome);GO:0022625(cytosolic large ribosomal subunit);GO:0042273(ribosomal large subunit biogenesis)	COG2451(Ribosomal protein)	K02917	large subunit ribosomal protein L35Ae	-	mng03010(Ribosome)	L8GLP8.1 PF01247.16;Ribosomal_L35Ae;	0	0.98	2.93	0	0	0	0	0	0	0	0.25	0	0	4	13	0	0	0	0	0	0	0	1	0
TRINITY_DN46394_c0_g5	260	TRINITY_DN46394_c0_g5_i1	Poly [ADP-ribose] polymerase [Actinidia chinensis var. chinensis]	PARP2	Poly [ADP-ribose] polymerase 2 OS=Zea mays GN=PARP2 PE=2 SV=1	GO:0003910(DNA ligase (ATP) activity);GO:0005737(cytoplasm);GO:0006273(lagging strand elongation);GO:0051103(DNA ligation involved in DNA repair)	ENOG410XP18(Poly (ADP-ribose) polymerase)	K10798	poly [ADP-ribose] polymerase	EC:2.4.2.30	nnu03410(Base excision repair)	W9QMK0.1 PF05406.13;WGR;	2.47	1.99	0.78	7.93	5.58	4.01	5.62	5.28	5.05	2.85	5.8	3.52	9	7	3	27	19	13	20	19	18	6	20	12
TRINITY_DN21692_c0_g4	233	TRINITY_DN21692_c0_g4_i1	-	-	-	-	-	-	-	-	-	-	7.18	10.23	4.35	14.67	9.73	4.24	9.29	4.23	7.8	6.46	10.2	8.12	19	26	12	36	24	10	24	11	20	10	26	20
TRINITY_DN37809_c0_g1	1017	TRINITY_DN37809_c0_g1_i1;TRINITY_DN37809_c0_g1_i2;TRINITY_DN37809_c0_g1_i3	Origin of replication complex subunit like [Actinidia chinensis var. chinensis]	ORC4	Origin of replication complex subunit 4 OS=Arabidopsis thaliana GN=ORC4 PE=1 SV=1	GO:0003688(DNA replication origin binding);GO:0005664(nuclear origin of replication recognition complex);GO:0006270(DNA replication initiation)	ENOG410XSK0(Origin recognition complex subunit)	NA	NA	NA	NA(NA)	F6HFL3.1 PF14629.4;ORC4_C;	5.76	4.59	3.15	5.63	5.23	5.8	8.36	4.78	4.6	7.09	5.45	6.02	113	101	103	137.67	193	132	209	105	105	98	172	195
TRINITY_DN46189_c1_g2	416	TRINITY_DN46189_c1_g2_i1;TRINITY_DN46189_c1_g2_i2;TRINITY_DN46189_c1_g2_i3	-	-	-	-	-	-	-	-	-	-	13.3	19.83	18.3	11.49	14.38	13.47	13.19	16.85	20.15	15.57	16.59	10.23	104.17	137.4	149.67	79.77	107.4	92.33	107.16	124.53	141.05	67.82	109.46	70.95
TRINITY_DN41332_c0_g4	249	TRINITY_DN41332_c0_g4_i1;TRINITY_DN41332_c0_g4_i2	-	-	-	-	-	-	-	-	-	-	6.35	0.97	0.59	4.11	1.9	3.74	7.29	3.43	2.38	5.66	5.86	7.15	14	3	2	11.55	5	10	19.18	8	6	8	16	20
TRINITY_DN27270_c0_g3	1481	TRINITY_DN27270_c0_g3_i1;TRINITY_DN27270_c0_g3_i2	enoyl-[acyl-carrier-protein] reductase [Camellia chekiangoleosa]	MOD1	Enoyl-[acyl-carrier-protein] reductase [NADH], chloroplastic OS=Arabidopsis thaliana GN=MOD1 PE=1 SV=1	GO:0004318(enoyl-[acyl-carrier-protein] reductase (NADH) activity);GO:0005507(copper ion binding);GO:0005835(fatty acid synthase complex);GO:0006633(fatty acid biosynthetic process);GO:0009507(chloroplast);GO:0009570(chloroplast stroma);GO:0009579(thylakoid);GO:0009941(chloroplast envelope);GO:0016491(oxidoreductase activity);GO:0016631(enoyl-[acyl-carrier-protein] reductase activity);GO:0055114(…	COG0623(Enoyl- acyl-carrier-protein reductase NADH)	K00208	enoyl-[acyl-carrier protein] reductase I	EC:1.3.1.9 1.3.1.10	vvi00061(Fatty acid biosynthesis);vvi00780(Biotin metabolism);vvi00333(Prodigiosin biosyntheses)	A0A059D5V4.1 PF13561.4;adh_short_C2;	5.16	4.93	3.15	6.71	10.13	8.09	11.22	5.72	4.98	6.56	6.73	11.91	352	294	195	422	673	524	745	377	332	292	465	772
TRINITY_DN30150_c0_g1	744	TRINITY_DN30150_c0_g1_i1;TRINITY_DN30150_c0_g1_i2;TRINITY_DN30150_c0_g1_i3;TRINITY_DN30150_c0_g1_i4	predicted protein [Hordeum vulgare subsp. vulgare]	pma-1	Plasma membrane ATPase OS=Neurospora crassa (strain ATCC 24698 / 74-OR23-1A / CBS 708.71 / DSM 1257 / FGSC 987) GN=pma-1 PE=1 SV=1	GO:0005887(integral component of plasma membrane);GO:0008553(proton-exporting ATPase activity, phosphorylative mechanism);GO:0043231(intracellular membrane-bounded organelle);GO:0051453(regulation of intracellular pH);GO:1902600(proton transmembrane transport)	COG0474(P-type atpase)	-	-	-	-	-	0	0.51	7.05	0.98	0.93	1.38	0.93	3.75	0.95	0.58	0.13	0.18	0	15	105	9	27	22	27	115	20	7	4	5
TRINITY_DN33808_c0_g4	606	TRINITY_DN33808_c0_g4_i1	RINT1-like protein [Actinidia chinensis var. chinensis]	MAG2	RINT1-like protein MAG2 OS=Arabidopsis thaliana GN=MAG2 PE=1 SV=1	GO:0003674(molecular_function);GO:0005829(cytosol);GO:0006623(protein targeting to vacuole);GO:0006888(ER to Golgi vesicle-mediated transport);GO:0009507(chloroplast);GO:0042406(extrinsic component of endoplasmic reticulum membrane)	ENOG410XZD1(RAD50 interactor 1)	NA	NA	NA	NA(NA)	-	6.31	5.73	2.08	4.23	5.32	3.56	4.72	4.74	4.59	2.92	5.65	4.68	142	126	44	87	115	74	102	108	103	41	128	97
TRINITY_DN44548_c0_g2	1211	TRINITY_DN44548_c0_g2_i1;TRINITY_DN44548_c0_g2_i2;TRINITY_DN44548_c0_g2_i3;TRINITY_DN44548_c0_g2_i4;TRINITY_DN44548_c0_g2_i5;TRINITY_DN44548_c0_g2_i6;TRINITY_DN44548_c0_g2_i7;TRINITY_DN44548_c0_g2_i8	Protein DJ-1 D like [Actinidia chinensis var. chinensis]	DJ1D	Protein DJ-1 homolog D OS=Arabidopsis thaliana GN=DJ1D PE=1 SV=1	GO:0019172(glyoxalase III activity);GO:0019243(methylglyoxal catabolic process to D-lactate via S-lactoyl-glutathione)	COG0693(PfpI family)	K18881	D-lactate dehydratase	EC:4.2.1.130	mus00620(Pyruvate metabolism)	M0SI74.1 PF01965.22;DJ-1_PfpI;	30.4	28.72	32.44	43.14	34.51	33.73	37.75	38.96	30.55	36.61	33.56	41.17	1237	1101	993.01	1612.99	1474	1216	1515	1648	1350	1090	1559	1656.01
TRINITY_DN42287_c0_g5	262	TRINITY_DN42287_c0_g5_i1	tubulin beta chain [Ricinus communis]	TUBB1	Tubulin beta-1 chain OS=Glycine max GN=TUBB1 PE=3 SV=1	GO:0003924(GTPase activity);GO:0005200(structural constituent of cytoskeleton);GO:0005525(GTP binding);GO:0005737(cytoplasm);GO:0005874(microtubule);GO:0005886(plasma membrane);GO:0007017(microtubule-based process);GO:0009409(response to cold);GO:0009651(response to salt stress);GO:0015630(microtubule cytoskeleton)	COG5023(protein polymerization)	K07375	tubulin beta	-	rcu04145(Phagosome)	M0SS87.1 PF00091.23;Tubulin;	2.42	6.41	0.51	23.55	17.23	16.87	37.39	6.52	3.84	32.96	21.57	54.13	9	23	2	82	60	56	136	24	14	71	76	189
TRINITY_DN44071_c3_g6	321	TRINITY_DN44071_c3_g6_i1	-	-	-	-	-	-	-	-	-	-	4.52	5.8	3.69	9.84	7.07	4.39	7.98	7.45	9.16	11.6	11.95	6.82	29.66	36.98	24.74	60.49	43.96	26	51	48.99	59.79	45	75.19	42.17
TRINITY_DN21930_c0_g1	203	TRINITY_DN21930_c0_g1_i1	-	-	-	-	-	-	-	-	-	-	0	0	0	0	0	0	0	0	0	66.27	19.35	0	0	0	0	0	0	0	0	0	0	73	35	0
TRINITY_DN29748_c1_g1	893	TRINITY_DN29748_c1_g1_i1;TRINITY_DN29748_c1_g1_i10;TRINITY_DN29748_c1_g1_i2;TRINITY_DN29748_c1_g1_i3;TRINITY_DN29748_c1_g1_i4;TRINITY_DN29748_c1_g1_i5;TRINITY_DN29748_c1_g1_i6;TRINITY_DN29748_c1_g1_i7;TRINITY_DN29748_c1_g1_i8;TRINITY_DN29748_c1_g1_i9	Chorismate mutase [Actinidia chinensis var. chinensis]	CM1	Chorismate mutase 1, chloroplastic OS=Arabidopsis thaliana GN=CM1 PE=1 SV=3	GO:0004106(chorismate mutase activity);GO:0005829(cytosol);GO:0009073(aromatic amino acid family biosynthetic process);GO:0009507(chloroplast);GO:0009536(plastid);GO:0016688(L-ascorbate peroxidase activity);GO:0046417(chorismate metabolic process);GO:0055114(oxidation-reduction process);GO:0098869(cellular oxidant detoxification)	COG1605(Chorismate mutase)	K01850	chorismate mutase	EC:5.4.99.5	nnu00400(Phenylalanine, tyrosine and tryptophan biosynthesis)	S7Q516.1 PF01817.19;CM_2;	18.94	26.11	21.9	27.28	30.12	33.8	27.58	27.02	22.03	32.31	26.3	28.29	471	629	497	613	713	769	649	675	540	502	654	637
TRINITY_DN36348_c0_g4	458	TRINITY_DN36348_c0_g4_i1	CDP-diacylglycerol--glycerol-3-phosphate 3-phosphatidyltransferase [Actinidia chinensis var. chinensis]	PGPS2	CDP-diacylglycerol--glycerol-3-phosphate 3-phosphatidyltransferase 2 OS=Arabidopsis thaliana GN=PGPS2 PE=1 SV=1	GO:0005739(mitochondrion);GO:0008444(CDP-diacylglycerol-glycerol-3-phosphate 3-phosphatidyltransferase activity);GO:0009941(chloroplast envelope);GO:0046474(glycerophospholipid biosynthetic process)	COG0558(cdp-diacylglycerol-glycerol-3-phosphate 3-phosphatidyltransferase)	K00995	CDP-diacylglycerol---glycerol-3-phosphate 3-phosphatidyltransferase	EC:2.7.8.5	nnu00564(Glycerophospholipid metabolism)	M0TJU7.1 PF01066.19;CDP-OH_P_transf;	10.51	10.34	6.61	11.03	9.51	10.07	12.51	9.85	11.6	14.45	14.35	14.98	149	143	90	144	129	131	171	141	164	126	202	197
TRINITY_DN37528_c1_g2	1362	TRINITY_DN37528_c1_g2_i1;TRINITY_DN37528_c1_g2_i2;TRINITY_DN37528_c1_g2_i3;TRINITY_DN37528_c1_g2_i4	histidine kinase 3 isoform X1 [Manihot esculenta]	AHK3	Histidine kinase 3 OS=Arabidopsis thaliana GN=AHK3 PE=1 SV=1	GO:0000155(phosphorelay sensor kinase activity);GO:0000160(phosphorelay signal transduction system);GO:0004673(protein histidine kinase activity);GO:0004721(phosphoprotein phosphatase activity);GO:0005034(osmosensor activity);GO:0005515(protein binding);GO:0005789(endoplasmic reticulum membrane);GO:0005886(plasma membrane);GO:0006970(response to osmotic stress);GO:0009116(nucleoside metabolic pro…	COG0642(Histidine kinase)	K14489	arabidopsis histidine kinase 2/3/4 (cytokinin receptor)	EC:2.7.13.3	rcu04075(Plant hormone signal transduction)	G7JBF8.2 PF03924.11;CHASE;	20.15	23.17	6.37	19.05	14.62	13.5	10.28	18.25	16.65	18.63	18.75	12.29	1214	1308	337	972	836	734	583	976	1024	694	1067	677
TRINITY_DN38272_c0_g4	823	TRINITY_DN38272_c0_g4_i1;TRINITY_DN38272_c0_g4_i2;TRINITY_DN38272_c0_g4_i3	PREDICTED: probable serine/threonine-protein kinase At4g35230 [Nicotiana tomentosiformis]	At4g35230	Probable serine/threonine-protein kinase At4g35230 OS=Arabidopsis thaliana GN=At4g35230 PE=1 SV=1	GO:0004675(transmembrane receptor protein serine/threonine kinase activity);GO:0005524(ATP binding);GO:0005886(plasma membrane);GO:0006468(protein phosphorylation);GO:0007166(cell surface receptor signaling pathway);GO:0009742(brassinosteroid mediated signaling pathway);GO:0016301(kinase activity)	ENOG410XQTV(serine threonine-protein kinase)	K14500	BR-signaling kinase	EC:2.7.11.1	nto04075(Plant hormone signal transduction)	A0A078JFF0.1 PF00069.23;Pkinase;	4.85	1.18	2.45	4.94	4.86	7.83	10.73	1.45	1.51	5.68	4.92	9.97	69.09	29	55.29	75	100	70	119	51	41	72	113	133
TRINITY_DN12854_c0_g1	221	TRINITY_DN12854_c0_g1_i1	-	-	-	GO:0005506(iron ion binding);GO:0005575(cellular_component);GO:0008202(steroid metabolic process);GO:0009055(electron transfer activity);GO:0016491(oxidoreductase activity);GO:0016705(oxidoreductase activity, acting on paired donors, with incorporation or reduction of molecular oxygen);GO:0020037(heme binding);GO:0055114(oxidation-reduction process)	COG2124(Cytochrome p450)	-	-	-	-	C7YV48.1 PF00067.20;p450;	0	0	0	0	0	0	0	0	0	2.22	10.81	2.37	0	0	0	0	0	0	0	0	0	3	24	5
TRINITY_DN23520_c0_g1	238	TRINITY_DN23520_c0_g1_i1;TRINITY_DN23520_c0_g1_i2	polyubiquitin, partial [Cicer arietinum]	UBI11	Polyubiquitin OS=Nicotiana sylvestris GN=UBI11 PE=2 SV=1	GO:0005622(intracellular);GO:0005634(nucleus);GO:0005737(cytoplasm);GO:0006464(cellular protein modification process);GO:0006511(ubiquitin-dependent protein catabolic process)	COG5272(ubiquitin)	NA	NA	NA	NA(NA)	-	108.37	93.7	232.86	204.14	231.56	188.25	333.35	190.02	126.76	185.83	219.53	435.36	282	233	655	497	568	441	859	485	322	275	548	1057
TRINITY_DN31590_c0_g1	1337	TRINITY_DN31590_c0_g1_i1;TRINITY_DN31590_c0_g1_i2;TRINITY_DN31590_c0_g1_i3;TRINITY_DN31590_c0_g1_i4	Phospholipase [Actinidia chinensis var. chinensis]	At1g06800	Phospholipase A1-Igamma1, chloroplastic OS=Arabidopsis thaliana GN=At1g06800 PE=1 SV=2	GO:0004806(triglyceride lipase activity);GO:0005739(mitochondrion);GO:0006629(lipid metabolic process);GO:0008970(phosphatidylcholine 1-acylhydrolase activity);GO:0010214(seed coat development)	ENOG410Y942(phospholipase A1-Igamma1, chloroplastic-like)	K16818	phospholipase A1	EC:3.1.1.32	aip00564(Glycerophospholipid metabolism);aip00592(alpha-Linolenic acid metabolism)	F6HLV0.1 PF01764.23;Lipase_3;	0.17	0.1	8.88	0.41	2.23	0.72	0.68	0.97	0.33	0.27	0.54	0.36	11	4	298	18	82	31	30	40	16	5	16	18
TRINITY_DN26139_c3_g1	1110	TRINITY_DN26139_c3_g1_i1;TRINITY_DN26139_c3_g1_i2;TRINITY_DN26139_c3_g1_i3	Thaumatin-like protein [Actinidia chinensis var. chinensis]	TL1	Thaumatin-like protein 1a OS=Malus domestica GN=TL1 PE=1 SV=1	GO:0005576(extracellular region);GO:0051707(response to other organism)	ENOG4111GDH(thaumatin-like protein)	K12173	BRCA1-A complex subunit BRE	-	gmx03440(Homologous recombination)	A5BQ94.1 PF00314.15;Thaumatin;	14.03	12.12	7.64	14.93	12.63	15.51	10.92	11.02	15.85	13.98	14.44	13.59	431	362	187	394	359	352	303	349	418	261	392	364
TRINITY_DN26680_c1_g4	1198	TRINITY_DN26680_c1_g4_i1	Internal alternative NAD(P)H-ubiquinone oxidoreductase [Actinidia chinensis var. chinensis]	NDA1	Internal alternative NAD(P)H-ubiquinone oxidoreductase A1, mitochondrial OS=Arabidopsis thaliana GN=NDA1 PE=2 SV=1	GO:0003954(NADH dehydrogenase activity);GO:0005739(mitochondrion);GO:0005777(peroxisome);GO:0031304(intrinsic component of mitochondrial inner membrane);GO:0071482(cellular response to light stimulus)	COG1252(Nadh dehydrogenase)	NA	NA	NA	NA(NA)	M0RR56.1 PF07992.12;Pyr_redox_2;	8.87	8.3	14.72	7.02	10.17	9.68	7.81	7.72	9.68	7.25	10.16	8.63	495	453	753	356	547	502	417	437	539	256	578	441
TRINITY_DN43515_c0_g1	1100	TRINITY_DN43515_c0_g1_i1;TRINITY_DN43515_c0_g1_i2;TRINITY_DN43515_c0_g1_i3;TRINITY_DN43515_c0_g1_i4;TRINITY_DN43515_c0_g1_i5;TRINITY_DN43515_c0_g1_i6	lysM domain receptor-like kinase 3 isoform X1 [Ricinus communis]	LYK3	LysM domain receptor-like kinase 3 OS=Medicago truncatula GN=LYK3 PE=1 SV=1	GO:0005515(protein binding);GO:0005775(vacuolar lumen);GO:0005886(plasma membrane);GO:0009609(response to symbiotic bacterium);GO:0009877(nodulation);GO:0016301(kinase activity);GO:0046777(protein autophosphorylation)	COG0515(Serine Threonine protein kinase)	K13429	chitin elicitor receptor kinase 1	-	rcu04626(Plant-pathogen interaction)	A0A059DE53.1 PF07714.15;Pkinase_Tyr;	4.29	6.32	14.04	6.74	9.32	10.33	6.63	6.78	7.63	5.95	8.28	6.81	82	95	282.1	88	159	146	146	133	117	75	170	119
TRINITY_DN40186_c0_g2	1823	TRINITY_DN40186_c0_g2_i1;TRINITY_DN40186_c0_g2_i2;TRINITY_DN40186_c0_g2_i3;TRINITY_DN40186_c0_g2_i4	Metal tolerance protein [Actinidia chinensis var. chinensis]	MTP4	Metal tolerance protein 4 OS=Oryza sativa subsp. japonica GN=MTP4 PE=2 SV=1	GO:0005385(zinc ion transmembrane transporter activity);GO:0010043(response to zinc ion);GO:0016020(membrane);GO:0061088(regulation of sequestering of zinc ion)	COG0053(cation diffusion facilitator family transporter)	K13065	shikimate O-hydroxycinnamoyltransferase	EC:2.3.1.133	zju00940(Phenylpropanoid biosynthesis);zju00945(Stilbenoid, diarylheptanoid and gingerol biosynthesis);zju00941(Flavonoid biosynthesis)	A0A067G628.1 PF01545.19;Cation_efflux;	17.87	19.06	26.67	14.95	16.94	12.2	13.02	16.5	20.65	14.34	13.37	14.89	864	886	973	679	759	619	573	776	952	466	723	709
TRINITY_DN44094_c0_g3	885	TRINITY_DN44094_c0_g3_i1;TRINITY_DN44094_c0_g3_i2;TRINITY_DN44094_c0_g3_i3;TRINITY_DN44094_c0_g3_i4;TRINITY_DN44094_c0_g3_i5;TRINITY_DN44094_c0_g3_i6	Ankyrin repeat-containing protein [Actinidia chinensis var. chinensis]	-	-	GO:0007165(signal transduction);GO:0016020(membrane)	COG0666(Ankyrin Repeat)	NA	NA	NA	NA(NA)	K4CL21.1 PF13962.4;PGG;	11.46	20.32	15.5	10.13	10.52	13.99	19.22	12.63	7.05	12.93	20.19	11.86	77	136	107	61	76	89	140	88	52	58	148	93
TRINITY_DN30165_c1_g1	247	TRINITY_DN30165_c1_g1_i1	-	-	-	-	-	-	-	-	-	-	4.47	3.98	0	5.48	3.42	10.75	2.94	3.89	5.57	4.4	1.68	1.37	14	12	0	16	10	30	9	12	17	8	5	4
TRINITY_DN42254_c0_g4	214	TRINITY_DN42254_c0_g4_i1	-	-	-	-	-	-	-	-	-	-	1.92	1	0	4.18	8.22	6.45	2.95	3.91	1.49	1.6	1.46	8.81	4	2	0	8	16	12	6	8	3	2	3	17
TRINITY_DN30716_c1_g5	837	TRINITY_DN30716_c1_g5_i1;TRINITY_DN30716_c1_g5_i2;TRINITY_DN30716_c1_g5_i3;TRINITY_DN30716_c1_g5_i4	-	-	-	-	-	-	-	-	-	-	10.59	6.61	4.56	11.37	5.83	16.03	7.26	11.27	9.02	9.98	7.54	3.84	251	204	97	259	141	352	151	347	192	154	159	95
TRINITY_DN24220_c0_g1	205	TRINITY_DN24220_c0_g1_i1	-	-	-	-	-	-	-	-	-	-	10.25	12.41	0.54	2.96	10.36	5.41	5.52	7.67	10.07	6.22	12.98	12.82	19	22	1	5	18	9	10	14	18	7	24	22
TRINITY_DN44581_c4_g1	1301	TRINITY_DN44581_c4_g1_i1;TRINITY_DN44581_c4_g1_i2;TRINITY_DN44581_c4_g1_i3	Cytochrome b-c1 complex subunit Rieske-1 like [Actinidia chinensis var. chinensis]	-	Cytochrome b-c1 complex subunit Rieske-4, mitochondrial OS=Nicotiana tabacum PE=2 SV=1	GO:0005739(mitochondrion);GO:0005750(mitochondrial respiratory chain complex III);GO:0008121(ubiquinol-cytochrome-c reductase activity);GO:0016020(membrane);GO:0016021(integral component of membrane);GO:0031966(mitochondrial membrane);GO:0046872(metal ion binding);GO:0051537(2 iron, 2 sulfur cluster binding);GO:0055114(oxidation-reduction process)	COG0723(Component of the ubiquinol-cytochrome c reductase complex (complex III or cytochrome b-c1 complex), which is a respiratory chain that generates an electrochemical potential coupled to ATP synthesis (By similarity))	K00411	ubiquinol-cytochrome c reductase iron-sulfur subunit	EC:1.10.2.2	jcu00190(Oxidative phosphorylation)	W5GMM1.1 PF00355.24;Rieske;	18.24	14.59	20.85	21.03	25.6	21.94	28.82	19.08	18.27	17.94	18.77	27.73	1033	786	1065	1072	1354	1125	1509	1061	998	624	1035	1391
TRINITY_DN27140_c0_g3	215	TRINITY_DN27140_c0_g3_i1	-	-	-	-	-	-	-	-	-	-	11.86	8.92	22.7	9.29	7.61	9.03	5.34	6.27	11.3	10.28	5.79	7.67	25	18	49	18	15	17	11	13	23	12.96	12	15
TRINITY_DN26412_c1_g3	1016	TRINITY_DN26412_c1_g3_i1	WRKY transcription factor 70 [Actinidia chinensis var. chinensis]	WRKY70	Probable WRKY transcription factor 70 OS=Arabidopsis thaliana GN=WRKY70 PE=2 SV=1	GO:0003700(DNA binding transcription factor activity);GO:0005515(protein binding);GO:0005634(nucleus);GO:0006351(transcription, DNA-templated);GO:0006355(regulation of transcription, DNA-templated);GO:0009751(response to salicylic acid);GO:0009753(response to jasmonic acid);GO:0009862(systemic acquired resistance, salicylic acid mediated signaling pathway);GO:0009864(induced systemic resistance, …	ENOG41116A7(WRKY transcription factor)	K13459	disease resistance protein RPS2	-	adu04626(Plant-pathogen interaction)	B9HDJ4.2 PF03106.13;WRKY;	5.69	5.48	3.96	2.73	3.76	6.36	10.44	8.25	5.92	4.24	6.38	4.53	259	244	166	113	165	269	455	381	269	122	296	189
TRINITY_DN17826_c0_g1	527	TRINITY_DN17826_c0_g1_i1;TRINITY_DN17826_c0_g1_i2;TRINITY_DN17826_c0_g1_i3	Serrate RNA effector molecule like [Actinidia chinensis var. chinensis]	-	-	-	-	-	-	-	-	-	6.53	8.51	8.99	11.95	13.3	8.72	15.06	9.92	11.09	11.42	12.02	10.47	113	144	139	164	214	113	168	172	193	122	187	159
TRINITY_DN38200_c0_g4	422	TRINITY_DN38200_c0_g4_i1;TRINITY_DN38200_c0_g4_i2;TRINITY_DN38200_c0_g4_i3;TRINITY_DN38200_c0_g4_i4;TRINITY_DN38200_c0_g4_i5	-	-	-	-	-	-	-	-	-	-	14.72	9.96	4.18	10.04	8.33	7.12	7.54	9.04	9.78	7.76	7.65	7.43	178	117	49	111	95	78	85	109	117	56	88	82
TRINITY_DN38589_c0_g6	1589	TRINITY_DN38589_c0_g6_i1;TRINITY_DN38589_c0_g6_i2	serine/arginine-rich splicing factor SR45-like [Hevea brasiliensis]	SR45	Serine/arginine-rich splicing factor SR45 OS=Arabidopsis thaliana GN=SR45 PE=1 SV=1	GO:0003723(RNA binding);GO:0005634(nucleus);GO:0008150(biological_process)	ENOG4111V7A(RRM)	K14325	RNA-binding protein with serine-rich domain 1	-	hbr03013(RNA transport);hbr03015(mRNA surveillance pathway)	I1PIH8.1 PF00076.20;RRM_1;	52.07	46.87	41.95	45.78	39.6	40.69	42.28	43.8	49.13	45.73	48.77	50.82	4040.98	3561.99	2972	3224.99	2964	2940.95	3137.99	3450.98	3805	2254.97	3874.99	3612.98
TRINITY_DN35946_c3_g3	639	TRINITY_DN35946_c3_g3_i1;TRINITY_DN35946_c3_g3_i2;TRINITY_DN35946_c3_g3_i3;TRINITY_DN35946_c3_g3_i4;TRINITY_DN35946_c3_g3_i5	60S ribosomal protein like, partial [Actinidia chinensis var. chinensis]	RPL17B	60S ribosomal protein L17-2 OS=Arabidopsis thaliana GN=RPL17B PE=2 SV=2	GO:0003735(structural constituent of ribosome);GO:0005730(nucleolus);GO:0005737(cytoplasm);GO:0005773(vacuole);GO:0005794(Golgi apparatus);GO:0005829(cytosol);GO:0005840(ribosome);GO:0006412(translation);GO:0009506(plasmodesma);GO:0015934(large ribosomal subunit);GO:0016020(membrane);GO:0022625(cytosolic large ribosomal subunit);GO:0022626(cytosolic ribosome)	COG0091(The globular domain of the protein is located near the polypeptide exit tunnel on the outside of the subunit, while an extended beta-hairpin is found that lines the wall of the exit tunnel in the center of the 70S ribosome (By similarity))	K02880	large subunit ribosomal protein L17e	-	zju03010(Ribosome)	A0A0D2QFH1.1 PF00237.17;Ribosomal_L22;	23.71	20.53	38.66	22.62	33.75	26.66	43.13	30.04	23.49	26.97	28.45	43.45	396	308	605	349.07	510	407	680	462.1	371	303	445	660
TRINITY_DN38878_c0_g1	1115	TRINITY_DN38878_c0_g1_i1;TRINITY_DN38878_c0_g1_i10;TRINITY_DN38878_c0_g1_i11;TRINITY_DN38878_c0_g1_i12;TRINITY_DN38878_c0_g1_i13;TRINITY_DN38878_c0_g1_i14;TRINITY_DN38878_c0_g1_i15;TRINITY_DN38878_c0_g1_i16;TRINITY_DN38878_c0_g1_i2;TRINITY_DN38878_c0_g1_i3;TRINITY_DN38878_c0_g1_i4;TRINITY_DN38878_c0_g1_i5;TRINITY_DN38878_c0_g1_i6;TRINITY_DN38878_c0_g1_i7;TRINITY_DN38878_c0_g1_i8;TRINITY_DN38878_c…	hypothetical protein DVH24_029406 [Malus domestica]	RPL31	60S ribosomal protein L31 OS=Nicotiana glutinosa GN=RPL31 PE=2 SV=1	GO:0002181(cytoplasmic translation);GO:0003735(structural constituent of ribosome);GO:0022625(cytosolic large ribosomal subunit)	COG2097((ribosomal) protein)	K02910	large subunit ribosomal protein L31e	-	mcha03010(Ribosome)	M1D053.1 PF01198.17;Ribosomal_L31e;	333.59	259.01	319.49	365.77	312.9	297.85	355.15	322	341.31	268.03	329.12	400.01	1280.99	982	1447.99	1253	1324	1162.99	1620	1290	1386	753.98	1312.45	1593
TRINITY_DN46032_c0_g1	1692	TRINITY_DN46032_c0_g1_i1;TRINITY_DN46032_c0_g1_i2;TRINITY_DN46032_c0_g1_i3;TRINITY_DN46032_c0_g1_i4;TRINITY_DN46032_c0_g1_i5;TRINITY_DN46032_c0_g1_i6;TRINITY_DN46032_c0_g1_i7;TRINITY_DN46032_c0_g1_i8	Pleiotropic drug resistance protein [Actinidia chinensis var. chinensis]	ABCG34	ABC transporter G family member 34 OS=Arabidopsis thaliana GN=ABCG34 PE=2 SV=1	GO:0005886(plasma membrane);GO:0016021(integral component of membrane);GO:0042626(ATPase activity, coupled to transmembrane movement of substances)	COG0842((ABC) transporter)	K05681	ATP-binding cassette, subfamily G (WHITE), member 2	-	lja02010(ABC transporters)	F6HKJ0.1 PF00005.25;ABC_tran;	13.23	13.45	1.9	4.45	6.22	2.95	3.26	7.51	10.85	4.24	5.09	1.37	930	926	130	299	425	203	226	506	738	200	381	94
TRINITY_DN24891_c1_g2	797	TRINITY_DN24891_c1_g2_i1;TRINITY_DN24891_c1_g2_i2;TRINITY_DN24891_c1_g2_i3;TRINITY_DN24891_c1_g2_i4;TRINITY_DN24891_c1_g2_i5;TRINITY_DN24891_c1_g2_i6	Cytochrome c biosynthesis protein [Actinidia chinensis var. chinensis]	-	-	-	-	-	-	-	-	-	5.61	7.32	54.15	8.11	21.73	11.23	14.19	8.65	9.86	6.46	18.33	5.48	185	236	1656	244	689	343	448	289	324	134	612.46	166
TRINITY_DN12205_c0_g1	238	TRINITY_DN12205_c0_g1_i1	-	-	-	-	-	-	-	-	-	-	0	0	0	0	0.38	0	0	0	0	3.05	9.27	0.76	0	0	0	0	1	0	0	0	0	5	25	2
TRINITY_DN29179_c2_g5	203	TRINITY_DN29179_c2_g5_i1	-	-	-	-	-	-	-	-	-	-	0	0	0.55	0	0	0	0	0.56	0	0	0	0	0	0	1	0	0	0	0	1	0	0	0	0
TRINITY_DN43763_c1_g6	2176	TRINITY_DN43763_c1_g6_i1	abscisic acid 8'-hydroxylase 3-like [Camellia sinensis]	CYP707A4	Abscisic acid 8'-hydroxylase 4 OS=Arabidopsis thaliana GN=CYP707A4 PE=2 SV=2	GO:0007275(multicellular organism development);GO:0010268(brassinosteroid homeostasis);GO:0010295((+)-abscisic acid 8'-hydroxylase activity);GO:0016125(sterol metabolic process);GO:0016132(brassinosteroid biosynthetic process)	COG2124(Cytochrome p450)	K09843	(+)-abscisic acid 8'-hydroxylase	EC:1.14.13.93	hbr00906(Carotenoid biosynthesis)	F6HQA8.1 PF00067.20;p450;	5.02	7.93	6.17	5.38	4.01	4.32	2.99	4.25	6.87	2	2.48	1.17	556	860	622	540	429	446	316	478	760	141	281	118
TRINITY_DN26808_c1_g4	292	TRINITY_DN26808_c1_g4_i1;TRINITY_DN26808_c1_g4_i2;TRINITY_DN26808_c1_g4_i3	-	-	-	-	-	-	-	-	-	-	0.98	1.79	2.7	0	1.59	0.57	1.25	1.83	1.13	0.34	0.42	0.42	5	4	10	0	6	1	3	6	4	1	2	2
TRINITY_DN25049_c0_g1	207	TRINITY_DN25049_c0_g1_i1	-	-	-	-	-	-	-	-	-	-	0	0	0.67	0	0	1.17	1.08	0.16	1.09	0	1.5	0.57	0	0	1.29	0	0	2	2	0.3	2	0	2.84	1
TRINITY_DN1203_c0_g1	201	TRINITY_DN1203_c0_g1_i1	-	-	-	-	-	-	-	-	-	-	0	0	0	0	0	0	0	0	0	0	0	0	0	0	0	0	0	0	0	0	0	0	0	0
TRINITY_DN26387_c1_g3	397	TRINITY_DN26387_c1_g3_i1;TRINITY_DN26387_c1_g3_i2;TRINITY_DN26387_c1_g3_i3	-	-	-	-	-	-	-	-	-	-	9.26	17.1	7.38	6.6	4.85	2.35	5.29	9.59	12.1	14.3	15.49	10.58	84	149	66	56	42	19	47	88	109	77	137	91
TRINITY_DN35407_c0_g7	208	TRINITY_DN35407_c0_g7_i1	-	-	-	-	-	-	-	-	-	-	68.02	141.14	39.32	147.53	104.59	70.71	86.46	115.58	203.29	135.05	148.46	130.27	115	229	66	227	167	108	142.99	193	332	141	254	204
TRINITY_DN26421_c4_g2	925	TRINITY_DN26421_c4_g2_i1;TRINITY_DN26421_c4_g2_i2	-	-	-	-	-	-	-	-	-	-	16.48	20.22	38.57	21.58	19.45	18.72	23.2	23.95	28.56	18.83	19.05	13.22	156	179	330	163	170	149	188	210	247	96	172	107
TRINITY_DN34420_c0_g9	1472	TRINITY_DN34420_c0_g9_i1	Non-specific phospholipase [Actinidia chinensis var. chinensis]	NPC6	Non-specific phospholipase C6 OS=Arabidopsis thaliana GN=NPC6 PE=2 SV=1	GO:0003993(acid phosphatase activity);GO:0005576(extracellular region);GO:0005886(plasma membrane);GO:0009395(phospholipid catabolic process);GO:0016788(hydrolase activity, acting on ester bonds)	COG3511(phospholipase C)	K01114	phospholipase C	EC:3.1.4.3	sind00562(Inositol phosphate metabolism);sind00564(Glycerophospholipid metabolism);sind00565(Ether lipid metabolism)	A0A061FY77.1 PF04185.12;Phosphoesterase;	3.62	4.1	1.74	4.76	4.62	5.38	3.91	4.43	5.08	6.07	5.35	5.04	258	286	113	308	317	356	266	320	361	274	389	328
TRINITY_DN24439_c1_g1	403	TRINITY_DN24439_c1_g1_i1;TRINITY_DN24439_c1_g1_i2;TRINITY_DN24439_c1_g1_i3;TRINITY_DN24439_c1_g1_i4;TRINITY_DN24439_c1_g1_i5;TRINITY_DN24439_c1_g1_i6;TRINITY_DN24439_c1_g1_i7;TRINITY_DN24439_c1_g1_i8	BTB/POZ and MATH domain-containing protein [Actinidia chinensis var. chinensis]	BPM5	BTB/POZ and MATH domain-containing protein 5 OS=Arabidopsis thaliana GN=BPM5 PE=1 SV=1	GO:0005515(protein binding);GO:0005634(nucleus);GO:0005829(cytosol);GO:0006970(response to osmotic stress);GO:0016567(protein ubiquitination);GO:0042631(cellular response to water deprivation);GO:0071472(cellular response to salt stress)	ENOG410XQV8(meprin and TRAF homology domain-containing protein MATH domain-containing protein)	NA	NA	NA	NA(NA)	A0A087G8W4.1 PF00917.24;MATH;	22.69	20.43	19.58	20.53	17.29	18.42	18.29	19.28	21.36	19.58	17.26	19.57	245	213	206	204	177	180	189	208	229	129	183	196
TRINITY_DN33893_c0_g1	1532	TRINITY_DN33893_c0_g1_i1;TRINITY_DN33893_c0_g1_i2;TRINITY_DN33893_c0_g1_i3;TRINITY_DN33893_c0_g1_i4;TRINITY_DN33893_c0_g1_i5;TRINITY_DN33893_c0_g1_i6;TRINITY_DN33893_c0_g1_i7;TRINITY_DN33893_c0_g1_i8;TRINITY_DN33893_c0_g1_i9	GMP synthase [Actinidia chinensis var. chinensis]	tag	DNA-3-methyladenine glycosylase 1 OS=Escherichia coli (strain K12) GN=tag PE=1 SV=1	GO:0005634(nucleus);GO:0006281(DNA repair);GO:0006284(base-excision repair);GO:0008725(DNA-3-methyladenine glycosylase activity)	COG2818(DNA-3-methyladenine glycosylase activity)	K01246	DNA-3-methyladenine glycosylase I	EC:3.2.2.20	vvi03410(Base excision repair)	B9IMD8.1 PF03352.11;Adenine_glyco;	51.89	53.25	63.22	44.13	38.48	30.45	46.53	63.67	73.03	49.97	47.87	40.75	1133	1056	1154	950	900	702	940	1349	1512	720	1121	929
TRINITY_DN28578_c1_g4	966	TRINITY_DN28578_c1_g4_i1;TRINITY_DN28578_c1_g4_i2	Calmodulin-binding receptor-like cytoplasmic kinase 3 [Actinidia chinensis var. chinensis]	CRCK3	Calmodulin-binding receptor-like cytoplasmic kinase 3 OS=Arabidopsis thaliana GN=CRCK3 PE=2 SV=1	GO:0004674(protein serine/threonine kinase activity);GO:0005524(ATP binding);GO:0005737(cytoplasm);GO:0005886(plasma membrane);GO:0006468(protein phosphorylation);GO:0009506(plasmodesma);GO:0016301(kinase activity);GO:0016310(phosphorylation)	COG0515(Serine Threonine protein kinase)	NA	NA	NA	NA(NA)	D7T4V9.1 PF07714.15;Pkinase_Tyr;	23.22	29.52	34.7	21.32	22.34	22.33	21.66	24.93	20.45	21.69	22.32	21.77	963	1197	1328	806	889	863	873	1056	846	568	939	837
TRINITY_DN39925_c0_g5	3096	TRINITY_DN39925_c0_g5_i1;TRINITY_DN39925_c0_g5_i2;TRINITY_DN39925_c0_g5_i3	Protein EIN4 [Vitis vinifera]	EIN4	Protein EIN4 OS=Arabidopsis thaliana GN=EIN4 PE=1 SV=1	GO:0000155(phosphorelay sensor kinase activity);GO:0004673(protein histidine kinase activity);GO:0004674(protein serine/threonine kinase activity);GO:0005524(ATP binding);GO:0005783(endoplasmic reticulum);GO:0005789(endoplasmic reticulum membrane);GO:0009873(ethylene-activated signaling pathway);GO:0010105(negative regulation of ethylene-activated signaling pathway);GO:0016021(integral component …	ENOG410ZJID(GAF domain)	K14509	ethylene receptor	EC:2.7.13.-	vvi04016(MAPK signaling pathway - plant);vvi04075(Plant hormone signal transduction)	B9S7I8.1 PF01590.24;GAF;	12.19	13.99	10.73	13.22	13.87	13.9	12.01	13.95	14.45	13.55	12.95	14.01	1875	2120	1508	1850	2066	2002	1771	2188	2225	1339	2062	1983
TRINITY_DN29707_c1_g4	283	TRINITY_DN29707_c1_g4_i1	-	-	-	-	-	-	-	-	-	-	13.55	6	3.29	3.44	1.49	4.08	5.5	3.46	7.19	4.07	2.5	1.14	63	27	16	15	6.53	17	25	16	33	11	11	5
TRINITY_DN34921_c2_g3	313	TRINITY_DN34921_c2_g3_i1;TRINITY_DN34921_c2_g3_i2	-	-	-	-	-	-	-	-	-	-	8.13	4.19	0.49	2.92	1.24	1.12	0.17	1.11	1.12	2	1.34	0.67	34	16.77	2	11.75	6	5	1	5	5.14	6	6	2.91
TRINITY_DN35210_c0_g1	664	TRINITY_DN35210_c0_g1_i1;TRINITY_DN35210_c0_g1_i2;TRINITY_DN35210_c0_g1_i3;TRINITY_DN35210_c0_g1_i4;TRINITY_DN35210_c0_g1_i5	Phospholipase [Actinidia chinensis var. chinensis]	LCAT3	Phospholipase A(1) LCAT3 OS=Arabidopsis thaliana GN=LCAT3 PE=1 SV=1	-	ENOG410Y9CF(Acyl-transferase)	-	-	-	-	-	6.38	6.32	9.05	14.99	14.33	26.99	18.08	15.86	13.2	16.9	11.56	19.91	112	110	143	249	248	414	300	267	218	180	208	303
TRINITY_DN32479_c0_g1	209	TRINITY_DN32479_c0_g1_i1	PREDICTED: ankyrin repeat-containing protein ITN1-like [Nicotiana attenuata]	-	-	GO:0007165(signal transduction);GO:0016020(membrane)	COG0666(Ankyrin Repeat)	NA	NA	NA	NA(NA)	U5FF79.1 PF13962.4;PGG;	0	0	4.55	0	0	1.72	1.05	0	0	0	0	0	0	0	9	0	0	3	2	0	0	0	0	0
TRINITY_DN27430_c2_g1	464	TRINITY_DN27430_c2_g1_i1	Serine/threonine-protein kinase [Actinidia chinensis var. chinensis]	RUK	Serine/threonine-protein kinase RUNKEL OS=Arabidopsis thaliana GN=RUK PE=1 SV=1	GO:0000911(cytokinesis by cell plate formation);GO:0000914(phragmoplast assembly);GO:0005886(plasma membrane);GO:0008017(microtubule binding);GO:0009506(plasmodesma);GO:0009793(embryo development ending in seed dormancy);GO:0010342(endosperm cellularization);GO:0016301(kinase activity)	ENOG410XRQ6(Serine threonine kinase)	NA	NA	NA	NA(NA)	-	1.24	0.49	0.57	4.71	5.69	4.28	7.87	1.64	0.97	3.36	3.33	9.66	18	7	8	63	79	57	110	24	14	30	48	130
TRINITY_DN33731_c2_g2	358	TRINITY_DN33731_c2_g2_i1	-	-	-	-	-	-	-	-	-	-	9.79	5.27	4.32	6.01	1.59	14.12	0.72	2.78	1.99	5.05	2.88	0.87	84	44	37	48	13	110	6	24	17	26	24	7
TRINITY_DN29818_c0_g4	1644	TRINITY_DN29818_c0_g4_i1;TRINITY_DN29818_c0_g4_i2;TRINITY_DN29818_c0_g4_i3;TRINITY_DN29818_c0_g4_i4;TRINITY_DN29818_c0_g4_i5;TRINITY_DN29818_c0_g4_i6	Protein kinase [Actinidia chinensis var. chinensis]	PBL3	Probable serine/threonine-protein kinase PBL3 OS=Arabidopsis thaliana GN=PBL3 PE=1 SV=1	GO:0004675(transmembrane receptor protein serine/threonine kinase activity);GO:0005524(ATP binding);GO:0005634(nucleus);GO:0005737(cytoplasm);GO:0005886(plasma membrane);GO:0006468(protein phosphorylation);GO:0006952(defense response);GO:0007166(cell surface receptor signaling pathway);GO:0009507(chloroplast);GO:0016301(kinase activity)	COG0515(Serine Threonine protein kinase)	NA	NA	NA	NA(NA)	A0A059D8J9.1 PF07714.15;Pkinase_Tyr;	3.4	5.23	4.75	3.81	3.6	2.23	4.11	6.52	9.27	2.85	4.4	1.92	87	123	100	116	113	63	125	155	212	68	133	71
TRINITY_DN30308_c1_g4	286	TRINITY_DN30308_c1_g4_i1	kelch repeat-containing protein At3g27220-like isoform X2 [Olea europaea var. sylvestris]	-	-	-	-	-	-	-	-	-	65.92	42.24	44.21	36.9	49.25	30.27	32.47	37.51	41.2	19.74	24.9	16.83	316	196	221	166	222	130	152	179	195	55	113	76
TRINITY_DN23924_c1_g5	354	TRINITY_DN23924_c1_g5_i1	Elongation factor Ts like [Actinidia chinensis var. chinensis]	-	-	-	ENOG410YNCK(zinc finger)	-	-	-	-	-	15.79	10.32	9.58	5.91	8.31	8.04	7.4	10	12	6.19	7.77	8.29	132	84	80	46	66	61	60	84	100	31	63	65
TRINITY_DN25214_c0_g7	808	TRINITY_DN25214_c0_g7_i1;TRINITY_DN25214_c0_g7_i2	Serine/threonine-protein kinase [Actinidia chinensis var. chinensis]	WNK2	Probable serine/threonine-protein kinase WNK2 OS=Oryza sativa subsp. japonica GN=WNK2 PE=2 SV=1	GO:0004674(protein serine/threonine kinase activity);GO:0005829(cytosol);GO:0006468(protein phosphorylation);GO:0035556(intracellular signal transduction)	ENOG410XQWZ(WNK lysine deficient protein kinase)	NA	NA	NA	NA(NA)	A0A0D2PMK3.1 PF00069.23;Pkinase;	2.43	4.42	2.04	4.47	3.28	5.71	3.3	2.88	3.35	4.23	3.35	4.88	73	115	64	133	107	168	107	99	106	72	115	132
TRINITY_DN3024_c0_g2	234	TRINITY_DN3024_c0_g2_i1	-	-	-	-	-	-	-	-	-	-	0	4.66	15.75	0	0	0.42	0.38	0	0	0	0	0.4	0	12	44	0	0	1	1	0	0	0	0	1
TRINITY_DN39560_c0_g2	683	TRINITY_DN39560_c0_g2_i1;TRINITY_DN39560_c0_g2_i2;TRINITY_DN39560_c0_g2_i3;TRINITY_DN39560_c0_g2_i4;TRINITY_DN39560_c0_g2_i5;TRINITY_DN39560_c0_g2_i6;TRINITY_DN39560_c0_g2_i7	ABC transporter G family member 5 isoform X2 [Ziziphus jujuba]	ABCG5	ABC transporter G family member 5 OS=Arabidopsis thaliana GN=ABCG5 PE=2 SV=1	GO:0005886(plasma membrane);GO:0016021(integral component of membrane);GO:0042626(ATPase activity, coupled to transmembrane movement of substances)	COG1131((ABC) transporter)	K05681	ATP-binding cassette, subfamily G (WHITE), member 2	-	cam02010(ABC transporters)	-	6.78	5.94	2.85	11.12	6.48	3	2.23	5.72	4.41	3.02	3.78	1.9	44	62	26	65	55	22	25	40	62	19	48	21
TRINITY_DN21126_c0_g1	476	TRINITY_DN21126_c0_g1_i1;TRINITY_DN21126_c0_g1_i2	-	-	-	-	-	-	-	-	-	-	0	0.59	0	0	0	0	0	0	0	0	0	0	0	7	0	0	0	0	0	0	0	0	0	0
TRINITY_DN23332_c3_g4	801	TRINITY_DN23332_c3_g4_i1	Dentin sialoprotein [Actinidia chinensis var. chinensis]	-	-	-	ENOG410YIG5(NA)	-	-	-	-	-	13.3	13.45	3.29	10.56	9.78	9.58	10.45	7.9	9.82	8.98	9.37	10.09	445	440	102	322	315	297	335	268	328	189	318	310
TRINITY_DN26555_c1_g3	685	TRINITY_DN26555_c1_g3_i1;TRINITY_DN26555_c1_g3_i2	unnamed protein product, partial [Vitis vinifera]	-	-	-	ENOG4111ACN(Myb-like DNA-binding domain)	-	-	-	-	-	3.94	8.09	2.77	8.09	6.11	5.34	5.87	5.05	6.29	6.67	7	8.04	28	36.7	17	46	41.74	22.81	33.17	41	38.23	30	45.53	48.11
TRINITY_DN38711_c0_g1	468	TRINITY_DN38711_c0_g1_i1;TRINITY_DN38711_c0_g1_i2	PREDICTED: heterogeneous nuclear ribonucleoprotein 1-like [Capsicum annuum]	RNP1	Heterogeneous nuclear ribonucleoprotein 1 OS=Arabidopsis thaliana GN=RNP1 PE=1 SV=1	GO:0003723(RNA binding);GO:0003729(mRNA binding);GO:0005576(extracellular region)	ENOG410YA8Z(Rna-binding protein)	K14411	RNA-binding protein Musashi	-	cann03015(mRNA surveillance pathway)	K3ZID6.1 PF00076.20;RRM_1;	7.99	7.7	4.18	6.94	9.88	6.35	11.94	5.79	7.75	7.97	10.22	11.66	66	65	29	55	77	48	91	50	57	39	72	92
TRINITY_DN31108_c0_g5	1158	TRINITY_DN31108_c0_g5_i1;TRINITY_DN31108_c0_g5_i2;TRINITY_DN31108_c0_g5_i3;TRINITY_DN31108_c0_g5_i4	Stress-related protein [Actinidia chinensis var. chinensis]	SRP	Stress-related protein OS=Vitis riparia GN=SRP PE=2 SV=1	GO:0003746(translation elongation factor activity);GO:0005737(cytoplasm);GO:0005773(vacuole);GO:0005811(lipid droplet);GO:0006414(translational elongation);GO:0019915(lipid storage);GO:0034389(lipid particle organization);GO:0045927(positive regulation of growth);GO:0080186(developmental vegetative growth);GO:1902584(positive regulation of response to water deprivation)	ENOG4111R2E(Rubber elongation factor)	NA	NA	NA	NA(NA)	F6I4M7.1 PF05755.10;REF;	16.01	19.83	58.54	16.56	21.27	17.09	19.04	19.13	16.67	10.39	16.77	16.19	629	655	2516	581	810	667	803	782	625	306	673	630
TRINITY_DN34375_c1_g2	963	TRINITY_DN34375_c1_g2_i1;TRINITY_DN34375_c1_g2_i2;TRINITY_DN34375_c1_g2_i3;TRINITY_DN34375_c1_g2_i4	PREDICTED: tropinone reductase homolog [Nicotiana attenuata]	-	Tropinone reductase homolog OS=Datura stramonium PE=2 SV=1	GO:0005576(extracellular region);GO:0016491(oxidoreductase activity);GO:0055114(oxidation-reduction process)	COG1028(Dehydrogenase reductase)	K08081	tropinone reductase I	EC:1.1.1.206	vvi00960(Tropane, piperidine and pyridine alkaloid biosynthesis)	F6HL77.1 PF13561.4;adh_short_C2;	38.41	43.09	16.98	94.46	70.97	50.88	71.09	55.15	50.39	138.23	106.75	122.67	1507	1657	654	3513	2666	1910	2669	2270	2022	3366	4382	4442
TRINITY_DN25305_c0_g1	536	TRINITY_DN25305_c0_g1_i1;TRINITY_DN25305_c0_g1_i2;TRINITY_DN25305_c0_g1_i3;TRINITY_DN25305_c0_g1_i4;TRINITY_DN25305_c0_g1_i5	Transposon Ty3-G Gag-Pol polyprotein [Cajanus cajan]	-	-	-	COG2801(Retrotransposon protein)	-	-	-	-	-	12.55	11.77	0.27	3.58	2.62	2.56	3.45	6.95	3.01	6.51	2.39	1.76	53	47	1	14	9	11	11	23	13	17	15	9
TRINITY_DN29251_c0_g2	1568	TRINITY_DN29251_c0_g2_i1;TRINITY_DN29251_c0_g2_i2	Pre-mRNA-splicing factor like [Actinidia chinensis var. chinensis]	OsI_27673	Pre-mRNA-splicing factor SLU7 OS=Oryza sativa subsp. indica GN=OsI_27673 PE=3 SV=2	GO:0000386(second spliceosomal transesterification activity);GO:0005681(spliceosomal complex)	ENOG410XPPP(SLU7 splicing factor homolog (S. cerevisiae))	K12819	pre-mRNA-processing factor SLU7	-	ccaj03040(Spliceosome)	M1BS23.1 PF11708.6;Slu7;	39.49	39.8	40.63	38.84	38.3	38.8	37.59	41.79	42.28	39.72	39.97	34.02	3013	2974	2832	2688	2818	2762	2752	3236	3229	1918	3115	2374
TRINITY_DN31976_c1_g5	204	TRINITY_DN31976_c1_g5_i1	-	-	-	-	-	-	-	-	-	-	142.08	138.79	128.43	150.98	155.51	186.73	208.65	144.85	164.29	132.88	145.99	204.25	260	243	236	252	267	307	373	261	290	148	267	346
TRINITY_DN35921_c5_g2	675	TRINITY_DN35921_c5_g2_i1;TRINITY_DN35921_c5_g2_i2;TRINITY_DN35921_c5_g2_i3;TRINITY_DN35921_c5_g2_i4;TRINITY_DN35921_c5_g2_i5;TRINITY_DN35921_c5_g2_i6;TRINITY_DN35921_c5_g2_i7	-	-	-	-	-	-	-	-	-	-	8.28	7.28	3.38	5.9	3.44	3.86	4.71	7.41	9.29	3.9	3.76	4.29	133	140	73	89	75	71	70	129	164	47	64	52
TRINITY_DN34175_c0_g4	214	TRINITY_DN34175_c0_g4_i1	-	-	-	-	-	-	-	-	-	-	52.36	65.26	62.51	64.34	71.39	65.04	88.58	50.83	45.28	72.2	77.08	82.9	109	130	133	123	139	121	180	104	91	90	158	160
TRINITY_DN23255_c1_g5	359	TRINITY_DN23255_c1_g5_i1	Protein BASIC like [Actinidia chinensis var. chinensis]	-	-	-	-	-	-	-	-	-	10.42	10.82	6.97	12.44	9.98	9.44	7.04	10.48	11.38	18.32	14.07	9.77	90	91	60	100	82	74	59	91	98	95	118	79
TRINITY_DN24514_c1_g1	1311	TRINITY_DN24514_c1_g1_i1;TRINITY_DN24514_c1_g1_i2;TRINITY_DN24514_c1_g1_i3;TRINITY_DN24514_c1_g1_i4;TRINITY_DN24514_c1_g1_i5;TRINITY_DN24514_c1_g1_i6;TRINITY_DN24514_c1_g1_i7;TRINITY_DN24514_c1_g1_i8;TRINITY_DN24514_c1_g1_i9	Histone-lysine N-methyltransferase [Actinidia chinensis var. chinensis]	ATX5	Histone-lysine N-methyltransferase ATX5 OS=Arabidopsis thaliana GN=ATX5 PE=2 SV=1	GO:0003677(DNA binding);GO:0005634(nucleus);GO:0006355(regulation of transcription, DNA-templated);GO:0009294(DNA mediated transformation);GO:0009506(plasmodesma);GO:0018024(histone-lysine N-methyltransferase activity);GO:0046872(metal ion binding);GO:0051571(positive regulation of histone H3-K4 methylation)	COG2940(Histone-lysine N-methyltransferase);COG5141(phd finger)	NA	NA	NA	NA(NA)	K4BIB7.1 PF00855.15;PWWP;	19.01	25.96	22.99	27.46	31.52	26.37	26.39	24.42	24.77	24.85	23.75	24.11	342	433	343.24	435.97	536	481	492	445	446	309.96	457	498
TRINITY_DN30533_c0_g3	459	TRINITY_DN30533_c0_g3_i1	hypothetical protein JCGZ_23054 [Jatropha curcas]	-	-	GO:0009507(chloroplast)	ENOG410XR9A(Protein of unknown function (DUF1350))	-	-	-	-	I1KWX5.1 PF07082.9;DUF1350;	9.9	10.01	12.07	8.16	6.98	8.2	7.65	8	9.79	8.68	9.48	9.39	141	139	165	107	95	107	105	115	139	76	134	124
TRINITY_DN23895_c1_g1	228	TRINITY_DN23895_c1_g1_i1	hypothetical protein CBR_g38099 [Chara braunii]	metK	S-adenosylmethionine synthase OS=Dictyostelium discoideum GN=metK PE=1 SV=1	GO:0000166(nucleotide binding);GO:0004478(methionine adenosyltransferase activity);GO:0005524(ATP binding);GO:0005615(extracellular space);GO:0005829(cytosol);GO:0006555(methionine metabolic process);GO:0006556(S-adenosylmethionine biosynthetic process);GO:0006730(one-carbon metabolic process);GO:0016740(transferase activity);GO:0045335(phagocytic vesicle);GO:0046689(response to mercury ion);GO:0…	COG0192(Catalyzes the formation of S-adenosylmethionine from methionine and ATP)	K00789	S-adenosylmethionine synthetase	EC:2.5.1.6	gsl00270(Cysteine and methionine metabolism)	Q54F07.1 PF02773.14;S-AdoMet_synt_C;	10.06	0.84	1.16	0	0	0	0	0	0	0	0	0	25	2	3	0	0	0	0	0	0	0	0	0
TRINITY_DN45153_c0_g2	452	TRINITY_DN45153_c0_g2_i1;TRINITY_DN45153_c0_g2_i2;TRINITY_DN45153_c0_g2_i3	Cyclin-dependent kinase [Actinidia chinensis var. chinensis]	-	-	-	ENOG410XPBB(Male germ cell-associated kinase)	NA	NA	NA	NA(NA)	-	54.81	69.53	139.51	61.45	61.71	88.34	71.3	65.66	61.48	59.69	59.17	48.04	608	752	1533	640	661	899	764	728	685	411	656	504
TRINITY_DN42387_c1_g6	666	TRINITY_DN42387_c1_g6_i1;TRINITY_DN42387_c1_g6_i2;TRINITY_DN42387_c1_g6_i3	RINT1-like protein [Actinidia chinensis var. chinensis]	MAG2L	RINT1-like protein MAG2L OS=Arabidopsis thaliana GN=MAG2L PE=2 SV=1	GO:0003674(molecular_function);GO:0005783(endoplasmic reticulum);GO:0005789(endoplasmic reticulum membrane);GO:0009507(chloroplast);GO:0015031(protein transport);GO:0030134(COPII-coated ER to Golgi transport vesicle);GO:0030142(COPI-coated Golgi to ER transport vesicle);GO:0048193(Golgi vesicle transport)	COG0595(Metallo-Beta-Lactamase)	NA	NA	NA	NA(NA)	F6GST5.1 PF04437.11;RINT1_TIP1;	3.46	6.55	7.51	7.02	5.33	6.49	5.77	4.66	4.58	4.38	5.06	5.97	37	53	65	90	73	54	88	45	69	54	61	85
TRINITY_DN41428_c0_g1	1406	TRINITY_DN41428_c0_g1_i1;TRINITY_DN41428_c0_g1_i2;TRINITY_DN41428_c0_g1_i3;TRINITY_DN41428_c0_g1_i4;TRINITY_DN41428_c0_g1_i5;TRINITY_DN41428_c0_g1_i6;TRINITY_DN41428_c0_g1_i7	Kelch repeat type 1 [Corchorus capsularis]	-	-	-	-	-	-	-	-	-	16.34	11.74	11.76	13.73	15.29	14.13	15.17	11.56	12.66	15.06	14	18.99	743	567	566	632	730	655	757	608	645	406	703	795
TRINITY_DN2511_c0_g1	242	TRINITY_DN2511_c0_g1_i1	Ribosomal protein L7Ae conserved site [Ostreococcus tauri]	SNU13	NHP2-like protein 1 OS=Bos taurus GN=SNU13 PE=2 SV=3	GO:0000398(mRNA splicing, via spliceosome);GO:0000470(maturation of LSU-rRNA);GO:0003723(RNA binding);GO:0006412(translation);GO:0022625(cytosolic large ribosomal subunit);GO:0030490(maturation of SSU-rRNA);GO:0031428(box C/D snoRNP complex);GO:0032040(small-subunit processome);GO:0046540(U4/U6 x U5 tri-snRNP complex);GO:0071011(precatalytic spliceosome)	COG1358((ribosomal) protein)	K12845	U4/U6 small nuclear ribonucleoprotein SNU13	-	ota03040(Spliceosome);ota03008(Ribosome biogenesis in eukaryotes)	I0YTI2.1 PF01248.24;Ribosomal_L7Ae;	0	2.82	20.7	0.73	0	1.14	0	0	0.35	0	0	0	0	8	64	2	0	3	0	0	1	0	0	0
TRINITY_DN30689_c0_g1	428	TRINITY_DN30689_c0_g1_i1;TRINITY_DN30689_c0_g1_i2	Transmembrane protein [Actinidia chinensis var. chinensis]	-	-	GO:0003674(molecular_function);GO:0008150(biological_process);GO:0009507(chloroplast);GO:0016021(integral component of membrane)	ENOG410XRXR(transmembrane protein 245)	-	-	-	-	-	8.75	5.6	3.17	7.31	10.04	5.91	8.5	5.73	6.91	5.95	8.91	6.69	58	45	18	45	64	38	52	35	45	24	56	41
TRINITY_DN35957_c2_g4	1399	TRINITY_DN35957_c2_g4_i1;TRINITY_DN35957_c2_g4_i2	hypothetical protein MANES_02G166900 [Manihot esculenta]	PLSP1	Chloroplast processing peptidase OS=Arabidopsis thaliana GN=PLSP1 PE=2 SV=2	GO:0004252(serine-type endopeptidase activity);GO:0006465(signal peptide processing);GO:0006627(protein processing involved in protein targeting to mitochondrion);GO:0009535(chloroplast thylakoid membrane);GO:0010027(thylakoid membrane organization);GO:0033108(mitochondrial respiratory chain complex assembly);GO:0042720(mitochondrial inner membrane peptidase complex)	COG0681(Signal peptidase i)	K03100	signal peptidase I	EC:3.4.21.89	jcu03060(Protein export)	A0A067GYW2.1 PF00717.21;Peptidase_S24;	11.14	16.69	5.68	16.39	14.05	13.33	13.5	18.85	21.4	11.05	11.91	9.61	645.42	945	343	954	885	799	843	1198	1357	461	752	553
TRINITY_DN46421_c1_g1	734	TRINITY_DN46421_c1_g1_i1;TRINITY_DN46421_c1_g1_i2	Plasma membrane ATPase [Actinidia chinensis var. chinensis]	PMA4	Plasma membrane ATPase 4 OS=Nicotiana plumbaginifolia GN=PMA4 PE=2 SV=1	GO:0005887(integral component of plasma membrane);GO:0008553(proton-exporting ATPase activity, phosphorylative mechanism);GO:0043231(intracellular membrane-bounded organelle);GO:0051453(regulation of intracellular pH);GO:1902600(proton transmembrane transport)	COG0474(P-type atpase)	K01535	H+-transporting ATPase	EC:3.6.3.6	zju00190(Oxidative phosphorylation)	-	104.41	136.15	162.85	146.8	220.61	183.62	215.14	198.74	166.55	173.51	180.88	202.15	3001	3816	4357	3851	6068	4883	5920	5750	4776	3127	5257	5333
TRINITY_DN44345_c1_g5	354	TRINITY_DN44345_c1_g5_i1;TRINITY_DN44345_c1_g5_i2;TRINITY_DN44345_c1_g5_i3;TRINITY_DN44345_c1_g5_i4	HMG1/2-like protein [Sesamum indicum]	-	HMG1/2-like protein OS=Ipomoea nil PE=2 SV=1	GO:0000785(chromatin);GO:0003677(DNA binding);GO:0003682(chromatin binding);GO:0003700(DNA binding transcription factor activity);GO:0005634(nucleus);GO:0005829(cytosol);GO:0006333(chromatin assembly or disassembly);GO:0030527(structural constituent of chromatin)	COG5648(high mobility group)	K10802	high mobility group protein B1	-	nta03410(Base excision repair)	S8CDG8.1 PF00505.17;HMG_box;	19.69	27.05	15.18	28.44	25.13	16.92	20.99	27.45	36.14	21.28	23.35	17.65	88	117	69	109	110	78	103	125	179	51	106	73
TRINITY_DN46966_c0_g1	230	TRINITY_DN46966_c0_g1_i1	-	-	-	-	-	-	-	-	-	-	0	0	0	0	0	0	0	0	1.22	0	0	0	0	0	0	0	0	0	0	0	3	0	0	0
TRINITY_DN44862_c1_g1	295	TRINITY_DN44862_c1_g1_i1;TRINITY_DN44862_c1_g1_i2;TRINITY_DN44862_c1_g1_i3;TRINITY_DN44862_c1_g1_i4	-	-	-	-	-	-	-	-	-	-	3.6	4.97	0.64	3.06	3.1	3.66	4.19	2.34	5.22	7.18	5.06	9.37	18	25	3	15	15	15	19	11	25	21	25	42
TRINITY_DN38870_c0_g3	1887	TRINITY_DN38870_c0_g3_i1;TRINITY_DN38870_c0_g3_i2;TRINITY_DN38870_c0_g3_i3;TRINITY_DN38870_c0_g3_i4;TRINITY_DN38870_c0_g3_i5;TRINITY_DN38870_c0_g3_i6	Dihydroorotate dehydrogenase [Actinidia chinensis var. chinensis]	PYRD	Dihydroorotate dehydrogenase (quinone), mitochondrial OS=Oryza sativa subsp. japonica GN=PYRD PE=2 SV=1	GO:0004152(dihydroorotate dehydrogenase activity);GO:0005737(cytoplasm);GO:0006207('de novo' pyrimidine nucleobase biosynthetic process)	COG0167(Catalyzes the conversion of dihydroorotate to orotate)	K00254	dihydroorotate dehydrogenase	EC:1.3.5.2	han00240(Pyrimidine metabolism)	M1BCR0.1 PF01180.19;DHO_dh;	5.95	5.77	5.25	7	6.34	5.22	6.47	5.38	6.74	5.94	5.65	6.18	447	441	385	440	498.25	417	475.4	421	531.33	322	481.17	497
TRINITY_DN34538_c0_g6	485	TRINITY_DN34538_c0_g6_i1	glycine-rich RNA-binding protein 2-like [Sesamum indicum]	RBG7	Glycine-rich RNA-binding protein 7 OS=Arabidopsis thaliana GN=RBG7 PE=1 SV=1	GO:0000380(alternative mRNA splicing, via spliceosome);GO:0003690(double-stranded DNA binding);GO:0003697(single-stranded DNA binding);GO:0003723(RNA binding);GO:0003729(mRNA binding);GO:0005515(protein binding);GO:0005634(nucleus);GO:0005737(cytoplasm);GO:0005739(mitochondrion);GO:0005777(peroxisome);GO:0005829(cytosol);GO:0006406(mRNA export from nucleus);GO:0006970(response to osmotic stress);…	COG0724(Rna-binding protein)	NA	NA	NA	NA(NA)	K4B3H9.1 PF00076.20;RRM_1;	23	25.92	36.84	22.24	26.55	21.85	34.21	27.94	33.85	24.77	25.58	37.16	361	397	552	321	399	315	517	443	530	240	400	540
TRINITY_DN25273_c0_g1	208	TRINITY_DN25273_c0_g1_i1	PREDICTED: uncharacterized protein LOC109226920 [Nicotiana attenuata]	-	-	GO:0003674(molecular_function);GO:0005634(nucleus);GO:0008150(biological_process)	COG2833(Protein of unknown function (DUF455))	-	-	-	-	M1CLW6.1 PF04305.12;DUF455;	8.3	6.51	6.16	1.7	2.77	2.9	2.13	1.06	4.31	3.44	4.18	5.04	16	12	12	3	5	5	4	2	8	4	8	9
TRINITY_DN40904_c0_g1	901	TRINITY_DN40904_c0_g1_i1	ABC transporter G family member 14 like [Actinidia chinensis var. chinensis]	ABCG14	ABC transporter G family member 14 OS=Arabidopsis thaliana GN=ABCG14 PE=2 SV=1	GO:0005886(plasma membrane);GO:0016021(integral component of membrane);GO:0042626(ATPase activity, coupled to transmembrane movement of substances)	COG1131((ABC) transporter)	K05681	ATP-binding cassette, subfamily G (WHITE), member 2	-	cit02010(ABC transporters)	A0A0D2MZY2.1 PF01061.22;ABC2_membrane;	43	19.36	12.16	16.04	18.15	30.18	10.37	22.89	20	13.97	10.95	11.74	1681	740	439	571	683	1094	388	907	780	344	435	421
TRINITY_DN22683_c0_g1	487	TRINITY_DN22683_c0_g1_i1;TRINITY_DN22683_c0_g1_i2;TRINITY_DN22683_c0_g1_i3	unknown [Zea mays]	ccg-6	Clock-controlled protein 6 OS=Neurospora crassa (strain ATCC 24698 / 74-OR23-1A / CBS 708.71 / DSM 1257 / FGSC 987) GN=ccg-6 PE=2 SV=2	GO:0005199(structural constituent of cell wall);GO:0009277(fungal-type cell wall);GO:0031505(fungal-type cell wall organization)	ENOG410Y8EE(NA)	-	-	-	-	-	2.69	0.51	0.07	0.07	0.88	0.23	0.39	0.84	0.82	10.59	7.96	5.99	38	7	1	1	13	3	6	13	12	101	115	87
TRINITY_DN40353_c0_g1	1094	TRINITY_DN40353_c0_g1_i1;TRINITY_DN40353_c0_g1_i2;TRINITY_DN40353_c0_g1_i3;TRINITY_DN40353_c0_g1_i4;TRINITY_DN40353_c0_g1_i5;TRINITY_DN40353_c0_g1_i6;TRINITY_DN40353_c0_g1_i7;TRINITY_DN40353_c0_g1_i8	ADP-ribosylation factor A1B [Populus tomentosa]	ARF	ADP-ribosylation factor 2 OS=Oryza sativa subsp. japonica GN=ARF PE=2 SV=2	GO:0005525(GTP binding);GO:0005773(vacuole);GO:0005794(Golgi apparatus);GO:0005829(cytosol);GO:0007264(small GTPase mediated signal transduction);GO:0009506(plasmodesma);GO:0016004(phospholipase activator activity)	COG1100(GTP-binding Protein)	K07937	ADP-ribosylation factor 1	-	ath04144(Endocytosis)	A0A078D2I6.1 PF00025.19;Arf;	339.69	310.81	414.63	378.43	426.48	331.39	439.06	359.16	345.17	361.43	376.2	425.44	5946	5277.98	6630.85	5984.57	7309.89	5661	7908.75	6287.71	5921.73	4006.98	6767.97	7595.71
TRINITY_DN42916_c0_g1	457	TRINITY_DN42916_c0_g1_i1;TRINITY_DN42916_c0_g1_i2	-	-	-	-	-	-	-	-	-	-	1.93	3.77	2.66	0.38	4.76	3.91	1.76	0.63	1.62	12.96	1.94	0.38	7.38	14	19	2.15	17.34	17.86	11.35	9	13	35.39	15.31	5
TRINITY_DN22782_c0_g1	273	TRINITY_DN22782_c0_g1_i1;TRINITY_DN22782_c0_g1_i2	-	-	-	-	-	-	-	-	-	-	5.17	8.88	5.83	4.41	2.8	4.18	4.39	4.24	5.01	6.28	4.29	3.3	21	36	25	16	11	15	18	17	20	14	17	13
TRINITY_DN31200_c0_g1	830	TRINITY_DN31200_c0_g1_i1;TRINITY_DN31200_c0_g1_i10;TRINITY_DN31200_c0_g1_i11;TRINITY_DN31200_c0_g1_i12;TRINITY_DN31200_c0_g1_i13;TRINITY_DN31200_c0_g1_i2;TRINITY_DN31200_c0_g1_i3;TRINITY_DN31200_c0_g1_i4;TRINITY_DN31200_c0_g1_i5;TRINITY_DN31200_c0_g1_i6;TRINITY_DN31200_c0_g1_i7;TRINITY_DN31200_c0_g1_i8;TRINITY_DN31200_c0_g1_i9	Myosin_head domain-containing protein/IQ domain-containing protein/DIL domain-containing protein [Cephalotus follicularis]	O1	Protein OPAQUE1 OS=Zea mays GN=O1 PE=1 SV=1	GO:0003774(motor activity);GO:0003779(actin binding);GO:0005515(protein binding);GO:0005516(calmodulin binding);GO:0005524(ATP binding);GO:0005634(nucleus);GO:0005737(cytoplasm);GO:0007097(nuclear migration);GO:0016459(myosin complex);GO:0030048(actin filament-based movement);GO:0031965(nuclear membrane);GO:2000769(regulation of establishment or maintenance of cell polarity regulating cell shape)	COG5022(myosin heavy chain)	NA	NA	NA	NA(NA)	-	12.1	13.97	10.71	18.06	19.05	15.29	16.96	13.37	22.87	14.93	17.6	19.86	238.95	227	160.64	276.28	298.22	226.15	246.33	210.19	300.96	154.6	258	265
TRINITY_DN30480_c1_g4	996	TRINITY_DN30480_c1_g4_i1	PREDICTED: dnaJ protein homolog [Ipomoea nil]	-	DnaJ protein homolog ANJ1 OS=Atriplex nummularia PE=2 SV=1	GO:0005524(ATP binding);GO:0005618(cell wall);GO:0005730(nucleolus);GO:0005737(cytoplasm);GO:0005829(cytosol);GO:0005886(plasma membrane);GO:0006457(protein folding);GO:0009408(response to heat);GO:0009506(plasmodesma);GO:0009651(response to salt stress);GO:0009911(positive regulation of flower development);GO:0031072(heat shock protein binding);GO:0043462(regulation of ATPase activity);GO:004687…	COG0484(ATP binding to DnaK triggers the release of the substrate protein, thus completing the reaction cycle. Several rounds of ATP-dependent interactions between DnaJ, DnaK and GrpE are required for fully efficient folding. Also involved, together with DnaK and GrpE, in the DNA replication of plasmids through activation of initiation proteins (By similarity))	K09503	DnaJ homolog subfamily A member 2	-	ini04141(Protein processing in endoplasmic reticulum)	U5FZS9.1 PF01556.16;DnaJ_C;	1359.88	1469.72	1222.64	1207.65	796.51	728.27	727.17	1067.23	1426.94	1013.19	1051.82	775.44	60425	63872.4	50020.6	48820	34080	30034	30924	48091.5	63261	28416	47556	31581
TRINITY_DN43522_c0_g7	591	TRINITY_DN43522_c0_g7_i1	unknown [Glycine max]	-	-	GO:0003674(molecular_function);GO:0005794(Golgi apparatus);GO:0006888(ER to Golgi vesicle-mediated transport);GO:0030008(TRAPP complex);GO:0048193(Golgi vesicle transport)	COG5128(trafficking protein particle complex)	NA	NA	NA	NA(NA)	V7CZA2.1 PF04051.14;TRAPP;	12.56	8.92	15.14	11.5	17.37	11.51	14.52	11.09	11.73	13.27	16.08	16.33	272	188.67	308.33	228	361.12	230	302	243	253.34	179.09	350	326
TRINITY_DN34891_c0_g1	221	TRINITY_DN34891_c0_g1_i1;TRINITY_DN34891_c0_g1_i2;TRINITY_DN34891_c0_g1_i3	-	-	-	-	-	-	-	-	-	-	0.51	0.46	8.95	0	0	2.83	0	0	1.01	0	0	0	1	1	20	0	0	5	0	0	2	0	0	0
TRINITY_DN32502_c0_g1	260	TRINITY_DN32502_c0_g1_i1	Myosin-binding protein [Actinidia chinensis var. chinensis]	-	-	-	ENOG410YA8U(Pfam:DUF593)	-	-	-	-	-	17.03	15.1	2.35	13.81	11.75	9.24	10.96	12.78	13.75	13.77	11.89	13.77	62	53	9	47	40	30	39	46	49	29	41	47
TRINITY_DN36956_c0_g8	268	TRINITY_DN36956_c0_g8_i1	Ras-related protein RABF1 [Vitis vinifera]	RABF1	Ras-related protein RABF1 OS=Arabidopsis thaliana GN=RABF1 PE=1 SV=1	GO:0003924(GTPase activity);GO:0005515(protein binding);GO:0005525(GTP binding);GO:0005768(endosome);GO:0005769(early endosome);GO:0005783(endoplasmic reticulum);GO:0005794(Golgi apparatus);GO:0005886(plasma membrane);GO:0006897(endocytosis);GO:0009507(chloroplast);GO:0010009(cytoplasmic side of endosome membrane);GO:0031901(early endosome membrane);GO:0045022(early endosome to late endosome tran…	ENOG410YCCP(member RAS oncogene family)	K07889	Ras-related protein Rab-5C	-	cpap04144(Endocytosis);cpap04145(Phagosome)	A0A0D2ULH8.1 PF00071.20;Ras;	5.79	5.21	9.1	4.03	7.52	4.51	5.92	5.84	4.87	7.82	3.99	4.02	23	20	38	15	28	16	23	23	19	18	15	15
TRINITY_DN40692_c0_g2	1542	TRINITY_DN40692_c0_g2_i1	phosphoenolpyruvate carboxylase isoform X1 [Olea europaea var. sylvestris]	PPCC	Phosphoenolpyruvate carboxylase 2 OS=Flaveria trinervia GN=PPCC PE=1 SV=1	GO:0008964(phosphoenolpyruvate carboxylase activity);GO:0015977(carbon fixation)	COG2352(phosphoenolpyruvate carboxylase activity)	K01595	phosphoenolpyruvate carboxylase	EC:4.1.1.31	tcc00620(Pyruvate metabolism);tcc00710(Carbon fixation in photosynthetic organisms)	A0A022S1C1.1 PF00311.15;PEPcase;	5.42	4.2	3.15	5.1	8.13	6.12	8.24	6.63	4.8	7.78	9.83	12.25	407	309	216	348	589	428	592	506	360	371	755	842
TRINITY_DN29832_c0_g6	1255	TRINITY_DN29832_c0_g6_i1	Zinc finger, RING-type [Corchorus olitorius]	DURF2	E3 ubiquitin-protein ligase RDUF2 OS=Arabidopsis thaliana GN=DURF2 PE=1 SV=1	GO:0000209(protein polyubiquitination);GO:0043161(proteasome-mediated ubiquitin-dependent protein catabolic process);GO:0061630(ubiquitin protein ligase activity)	ENOG41121N2(zinc ion binding)	NA	NA	NA	NA(NA)	M5WIK8.1 PF06547.10;DUF1117;	6.49	5.21	14.17	3.82	4.5	3.7	3.21	4.64	5.06	2.86	5.22	2.44	383	301	766	205	256	203	181	278	298	107	314	132
TRINITY_DN34815_c0_g2	1363	TRINITY_DN34815_c0_g2_i1;TRINITY_DN34815_c0_g2_i2;TRINITY_DN34815_c0_g2_i3;TRINITY_DN34815_c0_g2_i4;TRINITY_DN34815_c0_g2_i5;TRINITY_DN34815_c0_g2_i6;TRINITY_DN34815_c0_g2_i7	BAR domain protein [Actinidia chinensis var. chinensis]	At2g33490	Uncharacterized protein At2g33490 OS=Arabidopsis thaliana GN=At2g33490 PE=4 SV=2	GO:0003674(molecular_function);GO:0005634(nucleus);GO:0005886(plasma membrane);GO:0008150(biological_process)	ENOG410YD6T(Hydroxyproline-rich glycoprotein family protein)	-	-	-	-	B9GFF6.1 PF16746.3;BAR_3;	7.83	8.31	2.28	8	6.89	7.98	6.82	4.63	8.38	6.42	6.13	7.12	270	291	85	250	234	274	225	182	302	135	225	232
TRINITY_DN46590_c1_g1	332	TRINITY_DN46590_c1_g1_i1;TRINITY_DN46590_c1_g1_i2;TRINITY_DN46590_c1_g1_i3;TRINITY_DN46590_c1_g1_i4	PREDICTED: uncharacterized protein LOC109335479 [Lupinus angustifolius]	-	-	GO:0003676(nucleic acid binding);GO:0008270(zinc ion binding);GO:0015074(DNA integration)	COG2801(Retrotransposon protein)	NA	NA	NA	NA(NA)	-	20.86	11.9	3.24	7.28	8.12	8.21	8.95	14.61	13.77	6.89	9.82	8.46	72.31	52.48	11.04	30.04	27.38	27.25	33.7	40.36	41.82	13.69	33.58	29.26
TRINITY_DN46296_c3_g2	432	TRINITY_DN46296_c3_g2_i1	-	-	-	-	-	-	-	-	-	-	6.37	6.29	13.99	7.5	6.67	6.87	6.93	5.46	7.1	5.27	8.59	6.09	81	78	172	88	81	80	85	70	90	41	108	72
TRINITY_DN21768_c0_g2	298	TRINITY_DN21768_c0_g2_i1	-	-	-	GO:0003824(catalytic activity);GO:0045335(phagocytic vesicle);GO:0050662(coenzyme binding)	COG0451(Nad-dependent epimerase dehydratase)	-	-	-	-	D3BE39.1 PF01370.19;Epimerase;	0	0	0	0	3.94	0	0	0	0	0	0	0	0	0	0	0	20	0	0	0	0	0	0	0
TRINITY_DN42685_c0_g1	713	TRINITY_DN42685_c0_g1_i1;TRINITY_DN42685_c0_g1_i10;TRINITY_DN42685_c0_g1_i2;TRINITY_DN42685_c0_g1_i3;TRINITY_DN42685_c0_g1_i4;TRINITY_DN42685_c0_g1_i5;TRINITY_DN42685_c0_g1_i6;TRINITY_DN42685_c0_g1_i7;TRINITY_DN42685_c0_g1_i8;TRINITY_DN42685_c0_g1_i9	sterol 3-beta-glucosyltransferase UGT80A2-like [Olea europaea var. sylvestris]	UGT80A2	Sterol 3-beta-glucosyltransferase UGT80A2 OS=Arabidopsis thaliana GN=UGT80A2 PE=1 SV=1	GO:0009813(flavonoid biosynthetic process);GO:0016906(sterol 3-beta-glucosyltransferase activity);GO:0043231(intracellular membrane-bounded organelle);GO:0052696(flavonoid glucuronidation)	COG1819(Transferase)	NA	NA	NA	NA(NA)	A0A059D3N6.1 PF00201.16;UDPGT;	2.73	3.77	3.72	5.78	8.43	6.47	7.61	5.44	4.78	5.23	5	4.92	38	58	45	74	110	95	86	74	73	48	68	69
TRINITY_DN22664_c0_g1	353	TRINITY_DN22664_c0_g1_i1;TRINITY_DN22664_c0_g1_i2	-	-	-	-	-	-	-	-	-	-	0	0	0	0	0	0	0	0	0	21.63	6.27	0	0	0	0	0	0	0	0	0	0	101	44	0
TRINITY_DN44244_c2_g1	236	TRINITY_DN44244_c2_g1_i1;TRINITY_DN44244_c2_g1_i2;TRINITY_DN44244_c2_g1_i3;TRINITY_DN44244_c2_g1_i4	-	-	-	-	-	-	-	-	-	-	6.96	6.88	2.38	5.8	8.73	8.29	8.46	8.9	4.27	2.82	4.44	3.12	16	16	6	13	20	18	20	22	10	4	11	7
TRINITY_DN42381_c0_g1	1770	TRINITY_DN42381_c0_g1_i1;TRINITY_DN42381_c0_g1_i10;TRINITY_DN42381_c0_g1_i11;TRINITY_DN42381_c0_g1_i12;TRINITY_DN42381_c0_g1_i13;TRINITY_DN42381_c0_g1_i14;TRINITY_DN42381_c0_g1_i15;TRINITY_DN42381_c0_g1_i16;TRINITY_DN42381_c0_g1_i2;TRINITY_DN42381_c0_g1_i3;TRINITY_DN42381_c0_g1_i4;TRINITY_DN42381_c0_g1_i5;TRINITY_DN42381_c0_g1_i6;TRINITY_DN42381_c0_g1_i7;TRINITY_DN42381_c0_g1_i8;TRINITY_DN42381_c…	probable aspartyl aminopeptidase [Herrania umbratica]	RCOM_1506700	Probable aspartyl aminopeptidase OS=Ricinus communis GN=RCOM_1506700 PE=2 SV=2	GO:0005773(vacuole);GO:0005774(vacuolar membrane);GO:0005829(cytosol);GO:0006508(proteolysis);GO:0008270(zinc ion binding);GO:0009507(chloroplast);GO:0046686(response to cadmium ion);GO:0061077(chaperone-mediated protein folding);GO:0070006(metalloaminopeptidase activity)	COG1362(M18 family aminopeptidase)	NA	NA	NA	NA(NA)	A0A061FYT0.1 PF02127.13;Peptidase_M18;	19.23	22.9	25.37	18.17	30.32	26.54	21.66	27.4	29.71	21.09	23.93	23.09	942	1120	1080	856	1305	1213	936	1255	1438	665	1097.12	921
TRINITY_DN33914_c1_g1	1422	TRINITY_DN33914_c1_g1_i1;TRINITY_DN33914_c1_g1_i2;TRINITY_DN33914_c1_g1_i3;TRINITY_DN33914_c1_g1_i4;TRINITY_DN33914_c1_g1_i5	Acyl-homoserine-lactone synthase [Actinidia chinensis var. chinensis]	-	-	-	ENOG41114JP(NA)	-	-	-	-	-	5.52	5.25	5.95	6.7	7.06	5.7	7.96	6.95	8.63	7.72	9	8.44	317.99	339.99	351	396.94	441	338	489.97	470.95	560.94	320	609.94	514.94
TRINITY_DN43832_c1_g1	1265	TRINITY_DN43832_c1_g1_i1;TRINITY_DN43832_c1_g1_i2	ankyrin repeat-containing protein BDA1-like isoform X1 [Papaver somniferum]	-	-	GO:0007165(signal transduction);GO:0016020(membrane)	COG0666(Ankyrin Repeat)	NA	NA	NA	NA(NA)	M0ZN60.1 PF12796.5;Ank_2;	6.93	6.88	3.63	3.9	3.89	1.63	3.86	5.36	4.55	5.83	8.91	5.2	407	394	196	207	221	90	218	319	266	217	535	281
TRINITY_DN30996_c5_g1	346	TRINITY_DN30996_c5_g1_i1;TRINITY_DN30996_c5_g1_i2	-	-	-	-	-	-	-	-	-	-	0.64	3.53	0.25	6.64	3.61	1.82	3.28	3.94	1.91	9.81	4.07	4.19	5	27	2	49	27	13	25	31	15	46	31	31
TRINITY_DN45817_c0_g9	340	TRINITY_DN45817_c0_g9_i1	-	-	-	-	-	-	-	-	-	-	25.69	19.1	7.06	22.15	25.68	21.53	19.66	18.63	30.82	28.75	30.18	26.09	195	141	54	157	185	148	145	142	233	130	221	186
TRINITY_DN38161_c0_g3	542	TRINITY_DN38161_c0_g3_i1;TRINITY_DN38161_c0_g3_i2	GDP-fucose protein O-fucosyltransferase protein [Actinidia chinensis var. chinensis]	-	-	GO:0005768(endosome);GO:0005794(Golgi apparatus);GO:0005802(trans-Golgi network);GO:0006004(fucose metabolic process);GO:0006486(protein glycosylation);GO:0016021(integral component of membrane);GO:0016757(transferase activity, transferring glycosyl groups)	ENOG410YDT8(DUF246 domain-containing protein)	-	-	-	-	-	1.11	1.26	2.47	1.6	1.71	1.72	2.07	2.31	2.18	1.52	1.53	1.26	19	21	40	25	28	27	34	40	37	16	26	20
TRINITY_DN43816_c0_g1	2503	TRINITY_DN43816_c0_g1_i1;TRINITY_DN43816_c0_g1_i2;TRINITY_DN43816_c0_g1_i3;TRINITY_DN43816_c0_g1_i4;TRINITY_DN43816_c0_g1_i5	PREDICTED: protein TOC75-3, chloroplastic [Nelumbo nucifera]	TOC75-3	Protein TOC75-3, chloroplastic OS=Arabidopsis thaliana GN=TOC75-3 PE=1 SV=1	GO:0005515(protein binding);GO:0005774(vacuolar membrane);GO:0009507(chloroplast);GO:0009536(plastid);GO:0009658(chloroplast organization);GO:0009735(response to cytokinin);GO:0009941(chloroplast envelope);GO:0010006(Toc complex);GO:0015450(P-P-bond-hydrolysis-driven protein transmembrane transporter activity);GO:0016020(membrane);GO:0031359(integral component of chloroplast outer membrane);GO:00…	COG4775(Gram-negative-bacterium-type cell outer membrane assembly)	NA	NA	NA	NA(NA)	F6GUY8.1 PF01103.21;Bac_surface_Ag;	29.98	29.79	22.5	30	29.68	28.5	30.22	25.93	30.22	29.69	30.64	35.57	3306.01	3202	2374	2972	3170	2920	3222	2987.01	3416	2069	3471	3545
TRINITY_DN44723_c1_g1	797	TRINITY_DN44723_c1_g1_i1;TRINITY_DN44723_c1_g1_i2;TRINITY_DN44723_c1_g1_i3;TRINITY_DN44723_c1_g1_i4;TRINITY_DN44723_c1_g1_i5	-	-	-	-	-	-	-	-	-	-	5.01	5.13	4.97	7.25	6.08	2.28	6.81	5.67	4.63	3.39	4.44	4.16	58	64	61	74	56	33	70	60	72	25	50	58
TRINITY_DN34055_c0_g2	1520	TRINITY_DN34055_c0_g2_i1;TRINITY_DN34055_c0_g2_i2	Metallothionein-2 like [Actinidia chinensis var. chinensis]	-	-	GO:0005634(nucleus)	ENOG410Y914(Late embryogenesis)	-	-	-	-	B9HQV9.2 PF06830.9;Root_cap;	1.01	0.11	0.15	5.2	7.67	2.53	7.34	0.8	1.45	4.97	3.88	30.75	70	7	9	334	526	174	502	57	105	223	284.49	2033
TRINITY_DN21236_c0_g1	242	TRINITY_DN21236_c0_g1_i1	-	-	-	-	ENOG410XRVX(Drebrin-like)	-	-	-	-	U9T5S0.1 PF00241.18;Cofilin_ADF;	0.34	5.64	12.61	0	0	0.76	0.69	0	0.7	0	0.35	0	1	16	39	0	0	2	2	0	2	0	1	0
TRINITY_DN36903_c0_g4	214	TRINITY_DN36903_c0_g4_i1	-	-	-	-	-	-	-	-	-	-	0.48	7.53	2.35	0	0.51	1.08	1.97	5.38	1.99	0.8	0.98	0	1	15	5	0	1	2	4	11	4	1	2	0
TRINITY_DN32362_c0_g2	1401	TRINITY_DN32362_c0_g2_i1;TRINITY_DN32362_c0_g2_i2;TRINITY_DN32362_c0_g2_i3;TRINITY_DN32362_c0_g2_i4	beta-glucosidase 6 GH1 family [Camellia sinensis]	BGLU40	Beta-glucosidase 40 OS=Arabidopsis thaliana GN=BGLU40 PE=2 SV=1	GO:0008422(beta-glucosidase activity);GO:1901657(glycosyl compound metabolic process)	COG2723(beta-glucosidase)	K01188	beta-glucosidase	EC:3.2.1.21	hbr00500(Starch and sucrose metabolism);hbr00460(Cyanoamino acid metabolism);hbr00940(Phenylpropanoid biosynthesis)	M5XIG6.1 PF00232.16;Glyco_hydro_1;	15.73	10.01	8.78	7.53	5.84	3.97	6.22	11.6	10.19	5.69	7.87	3.7	789	509	310	357	265	195	301	540	503	197	396	183
TRINITY_DN42397_c0_g6	217	TRINITY_DN42397_c0_g6_i1	-	-	-	-	-	-	-	-	-	-	3.7	1.45	0	0.5	3.96	1.55	0.47	0.47	0.96	0	0.47	1.5	8	3	0	1	8	3	1	1	2	0	1	3
TRINITY_DN45279_c1_g7	220	TRINITY_DN45279_c1_g7_i1	-	-	-	-	-	-	-	-	-	-	1.78	0	0	1.45	2.38	5.53	9.11	0	0.46	4.5	4.55	8.93	4	0	0	3	5	11.08	20	0	1	6	10	18.64
TRINITY_DN46161_c2_g3	207	TRINITY_DN46161_c2_g3_i1	-	-	-	-	-	-	-	-	-	-	4.73	5.93	17.42	10.93	8	6.85	5.76	3.74	8.58	2.61	6.34	4.46	9	10.78	33.45	18.99	14.25	11.68	10.7	7	15.74	3	12	7.85
TRINITY_DN27585_c2_g3	382	TRINITY_DN27585_c2_g3_i1	-	-	-	-	-	-	-	-	-	-	0	0	0	0	0	0.22	0	0	0	9.34	3.4	0	0	0	0	0	0	2	0	0	0	56	33	0
TRINITY_DN37599_c1_g2	1320	TRINITY_DN37599_c1_g2_i1;TRINITY_DN37599_c1_g2_i2;TRINITY_DN37599_c1_g2_i3;TRINITY_DN37599_c1_g2_i4;TRINITY_DN37599_c1_g2_i5	Protein DETOXIFICATION like [Actinidia chinensis var. chinensis]	DTX12	Protein DETOXIFICATION 12 OS=Arabidopsis thaliana GN=DTX12 PE=2 SV=1	GO:0006855(drug transmembrane transport)	COG0534(Mate efflux family protein)	NA	NA	NA	NA(NA)	M5XLN4.1 PF01554.16;MatE;	3.57	5.81	6.68	6.88	7.88	10.12	8.88	6.03	6.21	7.49	5.98	13.74	159.4	224	231	229	318	371	358	273.67	233	198	257	517
TRINITY_DN30234_c1_g1	1657	TRINITY_DN30234_c1_g1_i1	Centromere/kinetochore protein like [Actinidia chinensis var. chinensis]	ZW10	Centromere/kinetochore protein zw10 homolog OS=Arabidopsis thaliana GN=ZW10 PE=1 SV=1	GO:0006888(ER to Golgi vesicle-mediated transport);GO:0007094(mitotic spindle assembly checkpoint);GO:1990423(RZZ complex)	ENOG410XQ7J(ZW10, kinetochore associated, homolog (Drosophila))	NA	NA	NA	NA(NA)	F6HIF8.1 PF06248.11;Zw10;	6.11	6.1	4.31	5.05	5.51	5.95	5.18	5.42	6.74	4.65	5.94	5.95	499	487	321	374	434	452	404	449	549	241	496	444
TRINITY_DN26239_c0_g1	501	TRINITY_DN26239_c0_g1_i1;TRINITY_DN26239_c0_g1_i2;TRINITY_DN26239_c0_g1_i3;TRINITY_DN26239_c0_g1_i4;TRINITY_DN26239_c0_g1_i5;TRINITY_DN26239_c0_g1_i6;TRINITY_DN26239_c0_g1_i7;TRINITY_DN26239_c0_g1_i8	hypothetical protein BVRB_037930, partial [Beta vulgaris subsp. vulgaris]	-	-	-	ENOG41129MV(NA)	-	-	-	-	-	1.22	1.38	0.82	0.32	0.96	0.27	1.22	1.18	0.37	0.45	2.26	6.26	13	14	8.6	3	10.21	2.46	12	16.07	4	4	24	60
TRINITY_DN44525_c0_g6	235	TRINITY_DN44525_c0_g6_i1	predicted protein [Hordeum vulgare subsp. vulgare]	-	Tubulin alpha-1 chain OS=Aplysia californica PE=2 SV=1	GO:0003924(GTPase activity);GO:0005200(structural constituent of cytoskeleton);GO:0005525(GTP binding);GO:0005737(cytoplasm);GO:0005874(microtubule);GO:0007017(microtubule-based process)	COG5023(protein polymerization)	K07374	tubulin alpha	-	sly04145(Phagosome)	L5KD59.1 PF00091.23;Tubulin;	0	0	0	0	10.68	0.41	0.75	0	0	11.99	4.22	0	0	0	0	0	27	1	2	0	0	19	11	0
TRINITY_DN22906_c0_g5	890	TRINITY_DN22906_c0_g5_i1	Protein SMAX1-LIKE like [Actinidia chinensis var. chinensis]	SMXL7	Protein SMAX1-LIKE 7 OS=Arabidopsis thaliana GN=SMXL7 PE=1 SV=1	GO:0005515(protein binding);GO:0005634(nucleus);GO:0005737(cytoplasm);GO:0006351(transcription, DNA-templated);GO:0006355(regulation of transcription, DNA-templated);GO:0019538(protein metabolic process)	COG0542(ATP-dependent CLP protease ATP-binding subunit)	NA	NA	NA	NA(NA)	-	4.13	4.65	2.2	4.22	3.73	3.87	2.82	3.51	4.9	3.96	3.76	3.46	159	175	78	148	138	138	104	137	188	96	147	122
TRINITY_DN31987_c2_g6	207	TRINITY_DN31987_c2_g6_i1	-	-	-	-	-	-	-	-	-	-	14.19	11	8.33	13.81	6.74	9.98	5.38	9.62	9.27	8.68	6.34	4.54	27	20	16	24	12	17	10	18	17	10	12	8
TRINITY_DN24073_c1_g5	210	TRINITY_DN24073_c1_g5_i1	-	-	-	-	-	-	-	-	-	-	0	0	0	4.42	4.32	1.13	0	1.03	3.15	11.75	0.51	1.09	0	0	0	8	8	2	0	2	6	14	1	2
TRINITY_DN29481_c0_g5	702	TRINITY_DN29481_c0_g5_i1;TRINITY_DN29481_c0_g5_i2;TRINITY_DN29481_c0_g5_i3	PREDICTED: suppressor of mec-8 and unc-52 protein homolog 1 [Daucus carota subsp. sativus]	SMU1	Suppressor of mec-8 and unc-52 protein homolog 1 OS=Arabidopsis thaliana GN=SMU1 PE=1 SV=1	GO:0000166(nucleotide binding);GO:0005634(nucleus);GO:0008380(RNA splicing);GO:0080008(Cul4-RING E3 ubiquitin ligase complex)	ENOG410XP39(Smu-1 suppressor of mec-8 and unc-52 homolog (C. elegans))	NA	NA	NA	NA(NA)	A0A067G502.1 PF00400.30;WD40;	18.62	13.8	14.77	17.13	20.1	18.55	19.06	17.82	16.1	22.24	24.89	26.42	245	205	256	211	287	247	254	264	242	186	335	334
TRINITY_DN38767_c0_g1	784	TRINITY_DN38767_c0_g1_i1;TRINITY_DN38767_c0_g1_i2;TRINITY_DN38767_c0_g1_i3;TRINITY_DN38767_c0_g1_i4;TRINITY_DN38767_c0_g1_i5	-	-	-	-	-	-	-	-	-	-	0.45	0.55	0	3.04	2.27	2.94	4.12	0.15	0.03	1.61	0.95	5.12	1	3	0	19	10	14	50	4	1	8	7	37
TRINITY_DN27510_c0_g5	218	TRINITY_DN27510_c0_g5_i1	uncharacterized protein PHLOEM PROTEIN 2-LIKE A4-like isoform X1 [Quercus suber]	-	-	-	-	-	-	-	-	-	5.48	8.11	8.88	4.96	5.38	8.19	6.55	9.29	8.03	15.35	7.92	4.92	12	17	20	10	11	16	14	20	17	20	17	10
TRINITY_DN34030_c1_g1	491	TRINITY_DN34030_c1_g1_i1;TRINITY_DN34030_c1_g1_i2;TRINITY_DN34030_c1_g1_i3;TRINITY_DN34030_c1_g1_i4;TRINITY_DN34030_c1_g1_i5;TRINITY_DN34030_c1_g1_i6;TRINITY_DN34030_c1_g1_i7	Nuclear transcription factor Y subunit C-2 like [Actinidia chinensis var. chinensis]	-	-	-	COG5208(Nuclear transcription factor Y)	NA	NA	NA	NA(NA)	-	86.21	74.61	38.77	72.91	50.04	56.03	44.4	59.96	63.83	63	64.63	60.63	1270.57	1073	547	989	706	757	630	892	939	570	947.31	829
TRINITY_DN34132_c0_g6	241	TRINITY_DN34132_c0_g6_i1;TRINITY_DN34132_c0_g6_i2	-	-	-	-	-	-	-	-	-	-	32.88	44.08	34.62	15.8	18.08	12.93	7.76	30.06	40.54	16.29	19.35	5.39	78	99	85	34	39	27	18	70	93	23	45	12
TRINITY_DN27540_c0_g4	227	TRINITY_DN27540_c0_g4_i1	DNA ligase 4 [Morus notabilis]	-	-	-	ENOG410YUPY(Retroelement)	NA	NA	NA	NA(NA)	W9S888.1 PF00078.25;RVT_1;	11.15	6.69	0.39	4.93	6.35	6.4	4.61	9.17	2.95	2.77	6.35	4.23	27.39	15.75	1	11.19	14.54	14	11.06	22.13	7	4	15.11	9.65
TRINITY_DN30801_c0_g6	1936	TRINITY_DN30801_c0_g6_i1	heat shock 70 kDa protein 8 isoform X1 [Populus trichocarpa]	HSP70-8	Heat shock 70 kDa protein 8 OS=Arabidopsis thaliana GN=HSP70-8 PE=1 SV=1	GO:0005524(ATP binding);GO:0005737(cytoplasm);GO:0006457(protein folding);GO:0009408(response to heat);GO:0009644(response to high light intensity);GO:0031072(heat shock protein binding);GO:0042026(protein refolding);GO:0042542(response to hydrogen peroxide);GO:0044183(protein binding involved in protein folding)	COG0443(Heat shock protein)	NA	NA	NA	NA(NA)	B9HJX1.1 PF00012.18;HSP70;	15.77	13.37	7.21	18.4	7.71	3.06	8.64	22.65	18.85	4.66	4.79	1.79	1534	1273	639	1624	724	277	803	2238	1830	288	477	159
TRINITY_DN32876_c0_g7	445	TRINITY_DN32876_c0_g7_i1	Transcription factor GRAS [Macleaya cordata]	-	-	GO:0003700(DNA binding transcription factor activity);GO:0005634(nucleus);GO:0006355(regulation of transcription, DNA-templated);GO:0043565(sequence-specific DNA binding)	-	K14494	DELLA protein	-	egr04075(Plant hormone signal transduction)	A2Q2X8.1 PF03514.12;GRAS;	2.23	0.99	33.81	1.37	0.62	3	1.47	0.96	0.6	0	0.98	0.64	30	13	438	17	8	37	19	13	8	0	13	8
TRINITY_DN28483_c0_g2	847	TRINITY_DN28483_c0_g2_i1;TRINITY_DN28483_c0_g2_i2	ORMDL protein [Actinidia chinensis var. chinensis]	SPBC119.09c	Uncharacterized protein C119.09c OS=Schizosaccharomyces pombe (strain 972 / ATCC 24843) GN=SPBC119.09c PE=2 SV=3	GO:0005515(protein binding);GO:0005739(mitochondrion);GO:0005783(endoplasmic reticulum);GO:0005789(endoplasmic reticulum membrane);GO:0006457(protein folding);GO:0006979(response to oxidative stress);GO:0010150(leaf senescence);GO:0016021(integral component of membrane);GO:0030148(sphingolipid biosynthetic process);GO:0034976(response to endoplasmic reticulum stress);GO:0035339(SPOTS complex);GO:…	COG5081(S. cerevisiae)	-	-	-	-	A0A061DTH4.1 PF04061.12;ORMDL;	14.32	10.61	16.58	13.09	19.82	16.87	21.28	14.28	12.9	19.29	16.02	25.75	480	374	553	430	669	545	717	522	464	400	586	816
TRINITY_DN26507_c0_g2	1186	TRINITY_DN26507_c0_g2_i1;TRINITY_DN26507_c0_g2_i2	Puromycin-sensitive aminopeptidase [Vitis vinifera]	MPA1	Puromycin-sensitive aminopeptidase OS=Arabidopsis thaliana GN=MPA1 PE=2 SV=1	GO:0005737(cytoplasm);GO:0005886(plasma membrane);GO:0006508(proteolysis);GO:0008270(zinc ion binding);GO:0042277(peptide binding);GO:0043171(peptide catabolic process);GO:0070006(metalloaminopeptidase activity)	COG0308(aminopeptidase)	K01256	aminopeptidase N	EC:3.4.11.2	vvi00480(Glutathione metabolism)	M0U778.1 PF01433.18;Peptidase_M1;	39.93	40.21	16.27	48.09	40.78	51.88	37.69	36.58	36.83	36.48	36.95	37.78	2077	2028	773	2277	2058	2485.97	1893	1941	1920	1202	1967	1817
TRINITY_DN44954_c0_g4	398	TRINITY_DN44954_c0_g4_i1	Endoglucanase [Actinidia chinensis var. chinensis]	-	-	GO:0004553(hydrolase activity, hydrolyzing O-glycosyl compounds);GO:0005576(extracellular region);GO:0005975(carbohydrate metabolic process)	ENOG410ZYM0((glycosyl hydrolase family 5) protein)	K01179	endoglucanase	EC:3.2.1.4	aly00500(Starch and sucrose metabolism)	B9RMT6.1 PF00150.16;Cellulase;	6.29	4.84	7	11.29	9.31	10.14	7.65	8.63	5.47	8.83	7.06	8.04	68	51	74	113	96	100	80	94	59	58	75	81
TRINITY_DN38826_c1_g4	733	TRINITY_DN38826_c1_g4_i1	PREDICTED: RING-H2 finger protein ATL78-like [Ipomoea nil]	ATL78	RING-H2 finger protein ATL78 OS=Arabidopsis thaliana GN=ATL78 PE=2 SV=1	GO:0008270(zinc ion binding);GO:0016021(integral component of membrane);GO:0016567(protein ubiquitination);GO:0046872(metal ion binding)	ENOG41121N2(zinc ion binding)	NA	NA	NA	NA(NA)	A0A022RUU2.1 PF13639.4;zf-RING_2;	10.96	7.14	6.24	12.46	6.28	15.86	10.42	13.52	16.2	6.29	6.7	5.62	325	207	172	337	179	435	296	406	479	117	201	153
TRINITY_DN31013_c0_g7	361	TRINITY_DN31013_c0_g7_i1	polyubiquitin [Nicotiana tabacum]	RPS27A	Ubiquitin-40S ribosomal protein S27a OS=Bos taurus GN=RPS27A PE=1 SV=2	GO:0003735(structural constituent of ribosome);GO:0005615(extracellular space);GO:0005654(nucleoplasm);GO:0005730(nucleolus);GO:0006281(DNA repair);GO:0006412(translation);GO:0016020(membrane);GO:0019985(translesion synthesis);GO:0022627(cytosolic small ribosomal subunit);GO:0043209(myelin sheath);GO:0046872(metal ion binding);GO:0070062(extracellular exosome)	COG5272(ubiquitin)	K02927	large subunit ribosomal protein L40e	-	cme03010(Ribosome)	X6MMQ8.1 PF00240.21;ubiquitin;	0	1.17	0	0.25	0	1.38	0	9.32	0.83	0	0	0	0	10	0	2	0	11	0	82	7.25	0	0	0
TRINITY_DN21583_c0_g1	203	TRINITY_DN21583_c0_g1_i1	-	-	-	-	-	-	-	-	-	-	0	1.73	9.94	0	0	1.23	0	0.56	4.59	0	0	0	0	3	18	0	0	2	0	1	8	0	0	0
TRINITY_DN42919_c0_g1	1144	TRINITY_DN42919_c0_g1_i1;TRINITY_DN42919_c0_g1_i2;TRINITY_DN42919_c0_g1_i3;TRINITY_DN42919_c0_g1_i4;TRINITY_DN42919_c0_g1_i5;TRINITY_DN42919_c0_g1_i6;TRINITY_DN42919_c0_g1_i7;TRINITY_DN42919_c0_g1_i8;TRINITY_DN42919_c0_g1_i9	RecName: Full=Carboxylesterase 1; Short=AeCXE1	CXE1	Carboxylesterase 1 OS=Actinidia eriantha GN=CXE1 PE=1 SV=1	GO:0005634(nucleus);GO:0009056(catabolic process);GO:0016787(hydrolase activity);GO:0052689(carboxylic ester hydrolase activity)	COG0657(alpha beta hydrolase fold-3 domain protein)	K14493	gibberellin receptor GID1	EC:3.-.-.-	smo04075(Plant hormone signal transduction)	M5X4Q4.1 PF07859.11;Abhydrolase_3;	9.88	12.35	11.35	18.62	15.61	18.15	13.71	11.5	13.5	18.43	15.41	19.37	311	432	286	580	457	507	394	394	370	409	497	613
TRINITY_DN28232_c1_g3	714	TRINITY_DN28232_c1_g3_i1;TRINITY_DN28232_c1_g3_i10;TRINITY_DN28232_c1_g3_i2;TRINITY_DN28232_c1_g3_i3;TRINITY_DN28232_c1_g3_i4;TRINITY_DN28232_c1_g3_i5;TRINITY_DN28232_c1_g3_i6;TRINITY_DN28232_c1_g3_i7;TRINITY_DN28232_c1_g3_i8;TRINITY_DN28232_c1_g3_i9	profilin-1-like [Abrus precatorius]	PRO1	Profilin-1 OS=Ricinus communis GN=PRO1 PE=2 SV=1	GO:0003785(actin monomer binding);GO:0005938(cell cortex);GO:0015629(actin cytoskeleton);GO:0042989(sequestering of actin monomers)	ENOG41126PD(Binds to actin and affects the structure of the cytoskeleton. At high concentrations, profilin prevents the polymerization of actin, whereas it enhances it at low concentrations (By)	NA	NA	NA	NA(NA)	D6BRE6.1 PF00235.17;Profilin;	85.49	77.93	64.29	112.13	98.12	78.41	131.25	142.08	78.3	104.15	90.26	110.9	1300	1220	1066	1727	1544	1207	2015	2311	1263	1073	1413	1699
TRINITY_DN40077_c0_g1	210	TRINITY_DN40077_c0_g1_i1;TRINITY_DN40077_c0_g1_i2	PREDICTED: laccase-7-like [Daucus carota subsp. sativus]	LAC11	Laccase-11 OS=Arabidopsis thaliana GN=LAC11 PE=2 SV=1	GO:0005507(copper ion binding);GO:0016722(oxidoreductase activity, oxidizing metal ions)	COG2132(Multicopper oxidase)	NA	NA	NA	NA(NA)	A0A067JKU4.1 PF07731.12;Cu-oxidase_2;	1.64	0	2.67	1.2	11.18	2.38	8.91	4.32	0	15.09	11.14	4.68	3	0	5	2	20	4	16	8	0	17	21	8
TRINITY_DN33995_c0_g3	1191	TRINITY_DN33995_c0_g3_i1;TRINITY_DN33995_c0_g3_i2;TRINITY_DN33995_c0_g3_i3	Protein STRUBBELIG-RECEPTOR FAMILY 3 like [Actinidia chinensis var. chinensis]	SRF3	Protein STRUBBELIG-RECEPTOR FAMILY 3 OS=Arabidopsis thaliana GN=SRF3 PE=2 SV=1	GO:0004674(protein serine/threonine kinase activity);GO:0004675(transmembrane receptor protein serine/threonine kinase activity);GO:0005524(ATP binding);GO:0005886(plasma membrane);GO:0006468(protein phosphorylation);GO:0007166(cell surface receptor signaling pathway);GO:0007169(transmembrane receptor protein tyrosine kinase signaling pathway);GO:0007623(circadian rhythm);GO:0016021(integral comp…	COG0515(Serine Threonine protein kinase)	NA	NA	NA	NA(NA)	K4B9A2.1 PF07714.15;Pkinase_Tyr;	2.82	3.06	2.5	5.52	5.26	3.19	5.3	5.19	4.56	6.93	5.04	6.98	148	159	112	278	277	164	264	265	241	239	285	325
TRINITY_DN40156_c1_g3	217	TRINITY_DN40156_c1_g3_i1	-	-	-	-	-	-	-	-	-	-	5.09	6.28	2.31	8.04	3.46	9.85	2.84	7.53	8.61	7.76	5.44	4.49	11	13	5.12	16	7	19	6	16	18	10	11.55	9
TRINITY_DN37050_c2_g4	226	TRINITY_DN37050_c2_g4_i1	-	-	-	-	-	-	-	-	-	-	4.95	5.59	4.38	5.35	5.3	1.85	5.07	5.45	4.69	4.9	5.1	3.99	12	13	11	12	12	4	12	13	11	7	12	9
TRINITY_DN44358_c0_g4	1662	TRINITY_DN44358_c0_g4_i1;TRINITY_DN44358_c0_g4_i2;TRINITY_DN44358_c0_g4_i3;TRINITY_DN44358_c0_g4_i4;TRINITY_DN44358_c0_g4_i5	Histidine kinase [Actinidia chinensis var. chinensis]	AHK3	Histidine kinase 3 OS=Arabidopsis thaliana GN=AHK3 PE=1 SV=1	GO:0000155(phosphorelay sensor kinase activity);GO:0000160(phosphorelay signal transduction system);GO:0004673(protein histidine kinase activity);GO:0004721(phosphoprotein phosphatase activity);GO:0005034(osmosensor activity);GO:0005515(protein binding);GO:0005789(endoplasmic reticulum membrane);GO:0005886(plasma membrane);GO:0006970(response to osmotic stress);GO:0009116(nucleoside metabolic pro…	COG0642(Histidine kinase)	K14489	arabidopsis histidine kinase 2/3/4 (cytokinin receptor)	EC:2.7.13.3	vvi04075(Plant hormone signal transduction)	W9QTR4.1 PF02518.24;HATPase_c;	11.66	14.77	4.44	10.13	8.73	7.9	8.24	9.22	10.59	14.96	16.68	13.99	801	979	287	626	594	516	547	661	738	654	1144	889
TRINITY_DN25613_c1_g6	370	TRINITY_DN25613_c1_g6_i1	Protein NRT1/ PTR FAMILY 5.6 like [Actinidia chinensis var. chinensis]	NPF5.7	Protein NRT1/ PTR FAMILY 5.7 OS=Arabidopsis thaliana GN=NPF5.7 PE=2 SV=2	GO:0005215(transporter activity);GO:0005886(plasma membrane);GO:0006857(oligopeptide transport);GO:0016020(membrane);GO:0016021(integral component of membrane);GO:0022857(transmembrane transporter activity);GO:0055085(transmembrane transport)	COG3104(transporter)	NA	NA	NA	NA(NA)	M5X851.1 PF00854.19;PTR2;	4.22	3.66	1.64	10.01	3.86	3.69	2.01	3.98	1.52	11.31	6.66	10.29	39	33	15	86	34	31	18	37	14	63	60	89
TRINITY_DN41820_c0_g2	244	TRINITY_DN41820_c0_g2_i1	-	-	-	-	-	-	-	-	-	-	14.55	11.34	8.2	14.2	13.82	17.08	10.83	8.39	13.6	11.95	15.95	12.04	44	33	26	40	39	46	32	25	40	21	46	34
TRINITY_DN11080_c0_g1	207	TRINITY_DN11080_c0_g1_i1	-	Mgst1	Microsomal glutathione S-transferase 1 OS=Mus musculus GN=Mgst1 PE=1 SV=3	GO:0004364(glutathione transferase activity);GO:0004602(glutathione peroxidase activity);GO:0005743(mitochondrial inner membrane);GO:0006749(glutathione metabolic process);GO:0016021(integral component of membrane);GO:0055114(oxidation-reduction process);GO:0071449(cellular response to lipid hydroperoxide);GO:0098869(cellular oxidant detoxification)	ENOG4111VJG(microsomal glutathione S-transferase)	-	-	-	-	H9JE32.1 PF01124.16;MAPEG;	0	1.1	21.87	0	0	1.17	0.54	1.07	2.18	0	0	0	0	2	42	0	0	2	1	2	4	0	0	0
TRINITY_DN30415_c0_g1	206	TRINITY_DN30415_c0_g1_i1	-	-	-	-	-	-	-	-	-	-	2.13	6.13	0.53	0.58	0	0.59	1.64	3.25	3.31	0	0	0.58	4	11	1	1	0	1	3	6	6	0	0	1
TRINITY_DN45078_c0_g1	1133	TRINITY_DN45078_c0_g1_i1;TRINITY_DN45078_c0_g1_i2;TRINITY_DN45078_c0_g1_i3;TRINITY_DN45078_c0_g1_i4	rRNA processing protein Rrp5 [Handroanthus impetiginosus]	RRP5	rRNA biogenesis protein RRP5 OS=Arabidopsis thaliana GN=RRP5 PE=2 SV=2	GO:0003723(RNA binding);GO:0005730(nucleolus);GO:0032040(small-subunit processome)	COG0539(thus facilitating recognition of the initiation point. It is needed to translate mRNA with a short Shine-Dalgarno (SD) purine-rich sequence (By similarity))	NA	NA	NA	NA(NA)	B9T015.1 PF05843.12;Suf;	15.83	17.01	24.17	20.43	20.68	16.53	18.24	18.5	21.52	18.42	15.53	13.67	254	261.9	286	322	348	307.34	354	318	347	197	294	305
TRINITY_DN40205_c1_g1	553	TRINITY_DN40205_c1_g1_i1;TRINITY_DN40205_c1_g1_i2;TRINITY_DN40205_c1_g1_i3;TRINITY_DN40205_c1_g1_i4;TRINITY_DN40205_c1_g1_i5;TRINITY_DN40205_c1_g1_i6;TRINITY_DN40205_c1_g1_i7	Serine/threonine-protein kinase 24 subunit like [Actinidia chinensis var. chinensis]	-	-	-	-	-	-	-	-	-	6.28	9.05	13.57	10.83	8.87	7.73	8.23	11.18	10.33	9.59	7.14	15.29	31	35	60	44	34	35	39	52	43	29	32	51
TRINITY_DN24454_c0_g2	414	TRINITY_DN24454_c0_g2_i1;TRINITY_DN24454_c0_g2_i2;TRINITY_DN24454_c0_g2_i3	-	-	-	-	-	-	-	-	-	-	9.04	6.36	2.22	4.37	1.24	2.95	3.75	5.9	8.05	5.55	6.18	3.43	31	21	8	14	4	9	14	20	27	11	20	11
TRINITY_DN38483_c1_g1	316	TRINITY_DN38483_c1_g1_i1	PGR5-like protein [Actinidia chinensis var. chinensis]	PGRL1B	PGR5-like protein 1B, chloroplastic OS=Arabidopsis thaliana GN=PGRL1B PE=1 SV=1	GO:0003674(molecular_function);GO:0009507(chloroplast);GO:0009535(chloroplast thylakoid membrane);GO:0009773(photosynthetic electron transport in photosystem I);GO:0015979(photosynthesis);GO:0016021(integral component of membrane)	ENOG4110C1Q(PGR5-like protein 1A)	-	-	-	-	-	10.15	19.28	8.06	14.73	14.59	16.19	12.06	16	22.83	8.35	10.29	7.41	64	118	52	87	87	92	74	101	143	31	62	44
TRINITY_DN25144_c0_g5	999	TRINITY_DN25144_c0_g5_i1	26S proteasome regulatory subunit S10B homolog B-like [Hevea brasiliensis]	RPT4B	26S protease regulatory subunit S10B homolog B OS=Arabidopsis thaliana GN=RPT4B PE=1 SV=1	GO:0008540(proteasome regulatory particle, base subcomplex);GO:0017025(TBP-class protein binding);GO:0030433(ubiquitin-dependent ERAD pathway);GO:0031595(nuclear proteasome complex);GO:0031597(cytosolic proteasome complex);GO:0036402(proteasome-activating ATPase activity);GO:0045899(positive regulation of RNA polymerase II transcriptional preinitiation complex assembly)	COG1222(26S protease regulatory subunit)	K03064	26S proteasome regulatory subunit T4	-	hbr03050(Proteasome)	A0A0D9YNU9.1 PF00004.27;AAA;	45.63	43.3	64.9	51.65	60.7	55.68	55.26	44.68	44.43	59.14	54.66	71.92	2035	1889	2665	2096	2607	2305	2359	2021	1977	1665	2481	2940
TRINITY_DN27509_c2_g4	352	TRINITY_DN27509_c2_g4_i1	-	-	-	-	-	-	-	-	-	-	3.51	1.37	1.45	0.13	0.51	0.13	0.25	1.09	1.22	2.83	2.38	1.03	29	11	12	1	4	1	2	9	10	14	19	8
TRINITY_DN43999_c1_g7	278	TRINITY_DN43999_c1_g7_i1	-	-	-	-	-	-	-	-	-	-	26.7	14.27	7.56	9.17	5.06	7.84	1.85	9.79	10.79	5.85	3.11	0.96	118	61	35	38	21	31	8	43	47	15	13	4
TRINITY_DN33685_c3_g2	1313	TRINITY_DN33685_c3_g2_i1;TRINITY_DN33685_c3_g2_i2;TRINITY_DN33685_c3_g2_i3;TRINITY_DN33685_c3_g2_i4;TRINITY_DN33685_c3_g2_i5	Ras-related protein like [Actinidia chinensis var. chinensis]	-	Ras-related protein Rab7 OS=Glycine max PE=2 SV=1	GO:0003924(GTPase activity);GO:0005525(GTP binding);GO:0005737(cytoplasm);GO:0005774(vacuolar membrane);GO:0005794(Golgi apparatus);GO:0005886(plasma membrane);GO:0006886(intracellular protein transport);GO:0015031(protein transport)	ENOG410XNZV(member RAS oncogene family)	K07897	Ras-related protein Rab-7A	-	hbr04144(Endocytosis);hbr04145(Phagosome)	M5W5W0.1 PF00071.20;Ras;	14.79	18.03	17.33	13.78	17.62	19.74	15.7	17.82	18.6	16.02	19.4	19.37	439	502	536	404	527	523	464	637	626	351	607	535
TRINITY_DN29158_c1_g1	468	TRINITY_DN29158_c1_g1_i1;TRINITY_DN29158_c1_g1_i2;TRINITY_DN29158_c1_g1_i3;TRINITY_DN29158_c1_g1_i4;TRINITY_DN29158_c1_g1_i5;TRINITY_DN29158_c1_g1_i6	putative nucleotidyltransferase, Ribonuclease H [Rosa chinensis]	-	-	GO:0003676(nucleic acid binding);GO:0005575(cellular_component);GO:0015074(DNA integration)	COG2801(Retrotransposon protein)	NA	NA	NA	NA(NA)	-	5.57	5.95	7.26	6.65	5.62	4.78	4.87	5.27	5.15	1.74	6.68	5.66	47	53.53	88	52.76	49	43	42	46	40	9	53	47
TRINITY_DN42868_c0_g4	252	TRINITY_DN42868_c0_g4_i1	RNA-dependent RNA polymerase [Actinidia chinensis var. chinensis]	RDR1	RNA-dependent RNA polymerase 1 OS=Arabidopsis thaliana GN=RDR1 PE=2 SV=1	GO:0003676(nucleic acid binding);GO:0003723(RNA binding);GO:0003968(RNA-directed 5'-3' RNA polymerase activity);GO:0005634(nucleus);GO:0006952(defense response);GO:0009615(response to virus);GO:0009751(response to salicylic acid);GO:0010025(wax biosynthetic process);GO:0016441(posttranscriptional gene silencing);GO:0030422(production of siRNA involved in RNA interference);GO:0060148(positive regu…	ENOG410XQMQ(rna polymerase)	NA	NA	NA	NA(NA)	W9RFM2.1 PF05183.10;RdRP;	3.61	8.44	0.57	4.52	3.87	2.7	2.77	4.88	3.08	8.84	4.12	4.18	12	27	2	14	12	8	9	16	10	17	13	13
TRINITY_DN45721_c1_g4	443	TRINITY_DN45721_c1_g4_i1;TRINITY_DN45721_c1_g4_i2;TRINITY_DN45721_c1_g4_i3	-	-	-	-	-	-	-	-	-	-	8.67	4.07	2.04	4.33	3.56	2.52	4.86	5.55	12.47	3.25	3.54	3.22	108	52	24	42	42	30	56	73	159	21	44	31
TRINITY_DN20386_c0_g2	285	TRINITY_DN20386_c0_g2_i1;TRINITY_DN20386_c0_g2_i2;TRINITY_DN20386_c0_g2_i3	hypothetical protein MARPO_0021s0076 [Marchantia polymorpha]	RPS26	40S ribosomal protein S26 OS=Bos taurus GN=RPS26 PE=3 SV=3	GO:0003729(mRNA binding);GO:0003735(structural constituent of ribosome);GO:0022627(cytosolic small ribosomal subunit)	COG4830(Ribosomal protein)	K02976	small subunit ribosomal protein S26e	-	aly03010(Ribosome)	T1EGJ9.1 PF01283.17;Ribosomal_S26e;	0	0	0	0	0	1.53	0	0	0	20.53	5.43	0	0	0	0	0	0	6	0	0	0	34	16	0
TRINITY_DN29615_c0_g3	1959	TRINITY_DN29615_c0_g3_i1;TRINITY_DN29615_c0_g3_i10;TRINITY_DN29615_c0_g3_i2;TRINITY_DN29615_c0_g3_i3;TRINITY_DN29615_c0_g3_i4;TRINITY_DN29615_c0_g3_i5;TRINITY_DN29615_c0_g3_i6;TRINITY_DN29615_c0_g3_i7;TRINITY_DN29615_c0_g3_i8;TRINITY_DN29615_c0_g3_i9	Aldehyde dehydrogenase family 3 member like [Actinidia chinensis var. chinensis]	ALDH3F1	Aldehyde dehydrogenase family 3 member F1 OS=Arabidopsis thaliana GN=ALDH3F1 PE=2 SV=2	GO:0004028(3-chloroallyl aldehyde dehydrogenase activity);GO:0004029(aldehyde dehydrogenase (NAD) activity)	COG1012(Dehydrogenase)	K00128	aldehyde dehydrogenase (NAD+)	EC:1.2.1.3	nsy00010(Glycolysis / Gluconeogenesis);nsy00053(Ascorbate and aldarate metabolism);nsy00620(Pyruvate metabolism);nsy00071(Fatty acid degradation);nsy00561(Glycerolipid metabolism);nsy00280(Valine, leucine and isoleucine degradation);nsy00310(Lysine degradation);nsy00330(Arginine and proline metabolism);nsy00340(Histidine metabolism);nsy00380(Tryptophan metabolism);nsy00410(beta-Alanine metabolism…	D7SL57.1 PF00171.20;Aldedh;	3.49	5.97	3.14	7.08	6.83	5.69	6.33	6.37	7.38	7.7	5.38	5.6	185	293	229	332	320	298	282	325	361	240	304	295
TRINITY_DN33934_c0_g3	1830	TRINITY_DN33934_c0_g3_i1;TRINITY_DN33934_c0_g3_i2;TRINITY_DN33934_c0_g3_i3;TRINITY_DN33934_c0_g3_i4;TRINITY_DN33934_c0_g3_i5	Protein TRIGALACTOSYLDIACYLGLYCEROL 1 like [Actinidia chinensis var. chinensis]	TGD1	Protein TRIGALACTOSYLDIACYLGLYCEROL 1, chloroplastic OS=Arabidopsis thaliana GN=TGD1 PE=1 SV=1	GO:0005543(phospholipid binding);GO:0005548(phospholipid transporter activity);GO:0005886(plasma membrane);GO:0009706(chloroplast inner membrane);GO:0009707(chloroplast outer membrane);GO:0015914(phospholipid transport)	COG0767(ABC transporter (permease))	-	-	-	-	A0A0A0KC25.1 PF02405.14;MlaE;	46.82	45.49	22.81	37.32	24.35	35.58	24.75	28.58	35.45	29.04	32.38	26.74	1892	2072	1352	1805	1296	1520	1310	1703	1911	1044	1778	1253
TRINITY_DN15857_c0_g2	209	TRINITY_DN15857_c0_g2_i1	-	-	-	-	-	-	-	-	-	-	2.05	4.29	0	0	9.3	0	1.05	1.04	0.53	0	0	0	4	8	0	0	17	0	2	2	1	0	0	0
TRINITY_DN29876_c0_g6	215	TRINITY_DN29876_c0_g6_i1	-	-	-	-	-	-	-	-	-	-	4.74	3.96	6.02	9.29	4.57	2.66	2.92	0.48	4.91	3.97	5.31	7.67	10	8	13	18	9	5	6	1	10	5	11	15
TRINITY_DN31324_c0_g2	315	TRINITY_DN31324_c0_g2_i1;TRINITY_DN31324_c0_g2_i2	DCN1-like protein 2 isoform X2 [Cinnamomum micranthum f. kanehirae]	-	-	GO:0000151(ubiquitin ligase complex);GO:0031624(ubiquitin conjugating enzyme binding);GO:0032182(ubiquitin-like protein binding);GO:0045116(protein neddylation);GO:0051443(positive regulation of ubiquitin-protein transferase activity);GO:0097602(cullin family protein binding)	ENOG410XTIJ(DCN1, defective in cullin neddylation 1, domain containing)	NA	NA	NA	NA(NA)	I1MJC9.1 PF03556.13;Cullin_binding;	39.79	46.64	61.22	43.31	37.71	46.19	42.84	50.39	63.24	47.79	40.85	38.22	203	231	324	207	181	211	214	255.87	319	142	197	183
TRINITY_DN30673_c2_g4	681	TRINITY_DN30673_c2_g4_i1	Pirin [Macleaya cordata]	PRN2	Pirin-like protein 2 OS=Arabidopsis thaliana GN=PRN2 PE=1 SV=3	GO:0005515(protein binding);GO:0005516(calmodulin binding);GO:0005634(nucleus);GO:0005829(cytosol);GO:0005886(plasma membrane);GO:0030414(peptidase inhibitor activity);GO:0042742(defense response to bacterium);GO:0046872(metal ion binding)	COG1741(pirin domain protein)	NA	NA	NA	NA(NA)	D7U9N6.1 PF05726.11;Pirin_C;	13.96	29.22	43.97	16.02	25.86	20.93	32.19	34.78	22.47	37.18	35.73	32.71	373	763	1096	391	664	517	825	941	599	622	964	804
TRINITY_DN42159_c0_g3	282	TRINITY_DN42159_c0_g3_i1	-	-	-	-	-	-	-	-	-	-	3.75	2.47	3.53	3.01	3	3.4	2.22	4.76	4.62	1.5	0.76	0.69	17.25	11	17	13	13	14	10	21.8	21	4	3.32	3
TRINITY_DN33591_c1_g3	985	TRINITY_DN33591_c1_g3_i1	PREDICTED: serine hydroxymethyltransferase 6-like [Nicotiana sylvestris]	SHM7	Serine hydroxymethyltransferase 7 OS=Arabidopsis thaliana GN=SHM7 PE=2 SV=1	GO:0004372(glycine hydroxymethyltransferase activity);GO:0005634(nucleus);GO:0005737(cytoplasm);GO:0006544(glycine metabolic process);GO:0006563(L-serine metabolic process);GO:0019264(glycine biosynthetic process from serine);GO:0030170(pyridoxal phosphate binding);GO:0035999(tetrahydrofolate interconversion);GO:0044030(regulation of DNA methylation);GO:0046500(S-adenosylmethionine metabolic proc…	COG0112(Catalyzes the reversible interconversion of serine and glycine with tetrahydrofolate (THF) serving as the one-carbon carrier. This reaction serves as the major source of one-carbon groups required for the biosynthesis of purines, thymidylate, methionine, and other important biomolecules. Also exhibits THF- independent aldolase activity toward beta-hydroxyamino acids, producing glycine and…	K00600	glycine hydroxymethyltransferase	EC:2.1.2.1	nta00630(Glyoxylate and dicarboxylate metabolism);nta00260(Glycine, serine and threonine metabolism);nta00460(Cyanoamino acid metabolism);nta00670(One carbon pool by folate)	S8BXF1.1 PF00464.17;SHMT;	8.97	5.18	3.52	5.32	4.5	4.77	4.15	5.27	4.99	5.61	5.77	6.52	393	222	142	212	190	194	174	234	218	155	257	262
TRINITY_DN21067_c0_g1	434	TRINITY_DN21067_c0_g1_i1	Homeobox protein [Actinidia chinensis var. chinensis]	-	-	-	ENOG41117K2(NA)	-	-	-	-	-	2.1	2.96	2.1	6.67	7.42	14.98	4.93	5.25	4.92	2.67	2.6	4.28	27	37	26	79	91	176	61	68	63	21	33	51
TRINITY_DN40666_c0_g3	202	TRINITY_DN40666_c0_g3_i1	chaperonin CPN60-like 2, mitochondrial [Cajanus cajan]	At3g13860	Chaperonin CPN60-like 2, mitochondrial OS=Arabidopsis thaliana GN=At3g13860 PE=1 SV=2	GO:0005524(ATP binding);GO:0005739(mitochondrion);GO:0005774(vacuolar membrane);GO:0005829(cytosol);GO:0006458('de novo' protein folding);GO:0042026(protein refolding);GO:0044183(protein binding involved in protein folding);GO:0045041(protein import into mitochondrial intermembrane space);GO:0046686(response to cadmium ion);GO:0051082(unfolded protein binding);GO:0061077(chaperone-mediated protei…	COG0459(Prevents misfolding and promotes the refolding and proper assembly of unfolded polypeptides generated under stress conditions (By similarity))	K04077	chaperonin GroEL	-	ccaj03018(RNA degradation)	A0A022Q0S6.1 PF00118.22;Cpn60_TCP1;	2.8	4.68	7.85	6.16	5.97	6.86	7.46	8.54	8.72	0.92	9.5	3.03	5	8	14	10	10	11	13	15	15	1	17	5
TRINITY_DN32764_c1_g2	435	TRINITY_DN32764_c1_g2_i1;TRINITY_DN32764_c1_g2_i2;TRINITY_DN32764_c1_g2_i3	-	-	-	-	-	-	-	-	-	-	8.93	13.01	6.35	5.19	3.8	11.15	7.95	8.93	9.37	15.45	16.97	12.9	38.98	65.99	47.95	25.14	25.24	28.11	40.41	47.3	29.83	37.3	76.86	36.24
TRINITY_DN42624_c0_g2	447	TRINITY_DN42624_c0_g2_i1;TRINITY_DN42624_c0_g2_i2;TRINITY_DN42624_c0_g2_i3;TRINITY_DN42624_c0_g2_i4;TRINITY_DN42624_c0_g2_i5;TRINITY_DN42624_c0_g2_i6;TRINITY_DN42624_c0_g2_i7	von Willebrand factor, type A [Parasponia andersonii]	-	-	-	COG2304(von Willebrand factor, type A)	-	-	-	-	B9SDT6.1 PF00092.26;VWA;	7.28	8.9	8.11	19.4	25.82	7.53	18.21	21.91	19.14	7.42	13.31	4.16	73	54	43	99	143	68	102	142	108	39	86.71	48
TRINITY_DN33171_c1_g5	603	TRINITY_DN33171_c1_g5_i1;TRINITY_DN33171_c1_g5_i2	Zinc finger CCCH domain-containing protein 13 [Vitis vinifera]	Os02g0161200	Zinc finger CCCH domain-containing protein 13 OS=Oryza sativa subsp. japonica GN=Os02g0161200 PE=2 SV=1	-	ENOG4112ATJ(zinc finger CCCH domain-containing protein)	-	-	-	-	-	19.92	16.87	13.88	17.41	16.83	20.08	15.75	19.32	17.93	17.38	15.39	11.83	345	279	224	276	250	262	264	347	322	163	251	182
TRINITY_DN31974_c0_g3	222	TRINITY_DN31974_c0_g3_i1	-	-	-	-	-	-	-	-	-	-	9.54	9.96	2.1	6.11	4.65	5.35	5.33	13.24	2.24	3.66	4.9	8.41	22	22	5	13	10	11	12	30	5	5	11	18
TRINITY_DN35871_c0_g1	1160	TRINITY_DN35871_c0_g1_i1;TRINITY_DN35871_c0_g1_i2	Glycoprotein gp2 precursor [Actinidia chinensis var. chinensis]	-	-	GO:0003674(molecular_function);GO:0005774(vacuolar membrane);GO:0005783(endoplasmic reticulum);GO:0005886(plasma membrane);GO:0008150(biological_process);GO:0016021(integral component of membrane)	ENOG4111MHM(NA)	-	-	-	-	B9T6E7.1 PF08450.10;SGL;	5.48	9.17	14.09	12.59	15.2	11.02	17.6	13.82	11.38	12.12	9.73	12.99	263	399	564	501	647	465	765	618	526	349	471	576
TRINITY_DN41881_c1_g5	633	TRINITY_DN41881_c1_g5_i1	26S proteasome non-ATPase regulatory subunit 12 homolog A-like [Sesamum indicum]	RPN5A	26S proteasome non-ATPase regulatory subunit 12 homolog A OS=Arabidopsis thaliana GN=RPN5A PE=1 SV=1	GO:0005737(cytoplasm);GO:0008541(proteasome regulatory particle, lid subcomplex);GO:0031595(nuclear proteasome complex);GO:0043161(proteasome-mediated ubiquitin-dependent protein catabolic process)	COG5071(26S proteasome non-ATPase regulatory subunit)	K03035	26S proteasome regulatory subunit N5	-	sind03050(Proteasome)	M1C6F6.1 PF01399.25;PCI;	29.73	26.59	27.93	25.5	26.79	26.6	27.89	25.4	28.67	25.59	29.39	37.84	714.19	623.95	628.18	560	617.91	590	643	617.63	687	384	711.23	836.93
TRINITY_DN30632_c2_g1	1307	TRINITY_DN30632_c2_g1_i1	Sec-independent protein translocase protein like [Actinidia chinensis var. chinensis]	TATC	Sec-independent protein translocase protein TATC, chloroplastic OS=Pisum sativum GN=TATC PE=1 SV=1	GO:0009535(chloroplast thylakoid membrane);GO:0033281(TAT protein transport complex);GO:0043953(protein transport by the Tat complex);GO:0045038(protein import into chloroplast thylakoid membrane)	COG0805(Part of the twin-arginine translocation (Tat) system that transports large folded proteins containing a characteristic twin-arginine motif in their signal peptide across membranes. Together with TatB, TatC is part of a receptor directly interacting with Tat signal peptides (By similarity))	K03118	sec-independent protein translocase protein TatC	-	zju03060(Protein export)	V7BAS1.1 PF00902.16;TatC;	9.82	9.85	9.3	7.08	6.97	8.89	5.86	8.91	8.67	7.9	7.12	6.92	608	597	527	398	416	512	347	560	536	310	450	392
TRINITY_DN37296_c0_g2	531	TRINITY_DN37296_c0_g2_i1	PRA1 family protein [Actinidia chinensis var. chinensis]	PRA1B4	PRA1 family protein B4 OS=Arabidopsis thaliana GN=PRA1B4 PE=1 SV=1	GO:0003674(molecular_function);GO:0005768(endosome);GO:0005783(endoplasmic reticulum);GO:0005794(Golgi apparatus);GO:0005802(trans-Golgi network);GO:0005829(cytosol);GO:0009507(chloroplast);GO:0010008(endosome membrane);GO:0016021(integral component of membrane);GO:0016192(vesicle-mediated transport)	COG5130(Prenylated RAB acceptor)	NA	NA	NA	NA(NA)	B9SL15.1 PF03208.17;PRA1;	10.72	9.75	35.74	13.3	15.81	12.48	19.23	11.9	14.48	13.05	15.79	17.88	196	174	619	223	277	210	338	220	264	148	289	302
TRINITY_DN30188_c1_g1	209	TRINITY_DN30188_c1_g1_i1	-	-	-	-	-	-	-	-	-	-	114.75	101.08	14.3	72.14	63.88	69.4	59.25	76.06	62.46	55.55	59.03	44.06	194	164	24	111	102	106	98	127	102	58	101	69
TRINITY_DN23582_c0_g1	701	TRINITY_DN23582_c0_g1_i1;TRINITY_DN23582_c0_g1_i2;TRINITY_DN23582_c0_g1_i3;TRINITY_DN23582_c0_g1_i4;TRINITY_DN23582_c0_g1_i5;TRINITY_DN23582_c0_g1_i6;TRINITY_DN23582_c0_g1_i7;TRINITY_DN23582_c0_g1_i8	hypothetical protein EUGRSUZ_I00224 [Eucalyptus grandis]	ADH1	Alcohol dehydrogenase 1 OS=Zea mays GN=ADH1 PE=2 SV=1	GO:0000166(nucleotide binding);GO:0001666(response to hypoxia);GO:0004022(alcohol dehydrogenase (NAD) activity);GO:0005737(cytoplasm);GO:0005794(Golgi apparatus);GO:0005829(cytosol);GO:0005886(plasma membrane);GO:0006970(response to osmotic stress);GO:0008270(zinc ion binding);GO:0009409(response to cold);GO:0009413(response to flooding);GO:0009414(response to water deprivation);GO:0009651(respon…	COG1062(alcohol dehydrogenase)	K18857	alcohol dehydrogenase class-P	EC:1.1.1.1	cpap00010(Glycolysis / Gluconeogenesis);cpap00071(Fatty acid degradation);cpap00592(alpha-Linolenic acid metabolism);cpap00350(Tyrosine metabolism)	M5VJ94.1 PF00107.24;ADH_zinc_N;	615.2	623.06	585.15	515.32	293.7	164.12	213.35	467.13	368.5	148.74	311.06	80.24	6378	6243.03	5465.82	5163	3234.68	1703	2342.99	5585.52	4325.67	1036.9	3286	759
TRINITY_DN36714_c0_g4	787	TRINITY_DN36714_c0_g4_i1	DNA binding with one finger 1, partial [Camellia sinensis]	CDF2	Cyclic dof factor 2 OS=Arabidopsis thaliana GN=CDF2 PE=1 SV=2	GO:0003677(DNA binding);GO:0003700(DNA binding transcription factor activity);GO:0005515(protein binding);GO:0005634(nucleus);GO:0006351(transcription, DNA-templated);GO:0006355(regulation of transcription, DNA-templated);GO:0009908(flower development);GO:0043565(sequence-specific DNA binding);GO:0046872(metal ion binding);GO:0048510(regulation of timing of transition from vegetative to reproduct…	ENOG410YN7N(zinc finger protein)	K16222	Dof zinc finger protein DOF5.5	-	csat04712(Circadian rhythm - plant)	-	40.76	14.43	34.91	19.4	12.63	14.04	4.76	9.36	6.23	8.76	7.43	6	1332	461	1058	578	397	425	149	310	203	180	246	180
TRINITY_DN22550_c0_g1	400	TRINITY_DN22550_c0_g1_i1	-	-	-	-	-	-	-	-	-	-	0	2.16	9.18	0	0.1	0.8	0.19	0.09	0.55	0	0	0	0	23	98	0	1	8	2	1	6	0	0	0
TRINITY_DN35387_c0_g1	475	TRINITY_DN35387_c0_g1_i1;TRINITY_DN35387_c0_g1_i2;TRINITY_DN35387_c0_g1_i3;TRINITY_DN35387_c0_g1_i4;TRINITY_DN35387_c0_g1_i5;TRINITY_DN35387_c0_g1_i6;TRINITY_DN35387_c0_g1_i7;TRINITY_DN35387_c0_g1_i8;TRINITY_DN35387_c0_g1_i9	-	-	-	-	-	-	-	-	-	-	9.1	6.06	24.63	13.53	35.44	20.82	33.58	29.38	11.49	19.21	27.62	11.5	74	57	189	97	285	157	244	198	82	116	165	90
TRINITY_DN33057_c0_g8	1064	TRINITY_DN33057_c0_g8_i1	PREDICTED: oligopeptide transporter 3 [Nicotiana tomentosiformis]	OPT3	Oligopeptide transporter 3 OS=Arabidopsis thaliana GN=OPT3 PE=2 SV=3	GO:0005887(integral component of plasma membrane);GO:0006857(oligopeptide transport);GO:0015031(protein transport);GO:0016020(membrane);GO:0035673(oligopeptide transmembrane transporter activity);GO:0080167(response to karrikin)	ENOG410XNZC(oligo-peptide transporter)	-	-	-	-	D7SSK1.1 PF03169.13;OPT;	1.97	1.36	1.1	1.57	2.71	2.72	1.82	4.05	5.13	0.52	0.87	0.7	95	64	49	69	126	122	84	198	247	16	43	31
TRINITY_DN17757_c1_g1	265	TRINITY_DN17757_c1_g1_i1	-	-	-	-	-	-	-	-	-	-	0	0	0	0	0.83	0	0	13.91	1.85	0	0	0	0	0	0	0	3	0	0	53	7	0	0	0
TRINITY_DN42550_c2_g1	685	TRINITY_DN42550_c2_g1_i1;TRINITY_DN42550_c2_g1_i2	-	-	-	-	-	-	-	-	-	-	8.36	8.61	11.24	12.53	12.12	10.61	8.44	9.47	8.72	13.46	10.18	9.27	155	165	187	216	210	181	146	195	169	148	194	155
TRINITY_DN43625_c0_g2	409	TRINITY_DN43625_c0_g2_i1;TRINITY_DN43625_c0_g2_i2	-	-	-	-	-	-	-	-	-	-	1.16	7.2	2.11	1.49	2.89	6.11	6.28	7.45	6.85	8.11	6.31	2.52	11	43	18	9	15	33	37	32	42	27	38	20
TRINITY_DN41896_c1_g6	274	TRINITY_DN41896_c1_g6_i1;TRINITY_DN41896_c1_g6_i2	F-box/LRR-repeat protein [Actinidia chinensis var. chinensis]	At5g50270	Putative FBD-associated F-box protein At5g50270 OS=Arabidopsis thaliana GN=At5g50270 PE=4 SV=2	GO:0003674(molecular_function);GO:0005634(nucleus);GO:0008150(biological_process)	ENOG410Z2D0(LRR-repeat protein)	-	-	-	-	K4AWI7.1 PF00646.31;F-box;	9	7.35	2.93	4.92	6.69	6.97	7.49	5.06	8.63	5.41	5.81	6.68	37	29	13	19	26	25	29	21	36	13	23	25
TRINITY_DN43860_c0_g3	3269	TRINITY_DN43860_c0_g3_i1;TRINITY_DN43860_c0_g3_i10;TRINITY_DN43860_c0_g3_i11;TRINITY_DN43860_c0_g3_i2;TRINITY_DN43860_c0_g3_i3;TRINITY_DN43860_c0_g3_i4;TRINITY_DN43860_c0_g3_i5;TRINITY_DN43860_c0_g3_i6;TRINITY_DN43860_c0_g3_i7;TRINITY_DN43860_c0_g3_i8;TRINITY_DN43860_c0_g3_i9	Zinc finger CCCH domain-containing protein [Actinidia chinensis var. chinensis]	Os01g0834700	Zinc finger CCCH domain-containing protein 11 OS=Oryza sativa subsp. japonica GN=Os01g0834700 PE=2 SV=2	GO:0003676(nucleic acid binding);GO:0003677(DNA binding);GO:0005737(cytoplasm);GO:0008150(biological_process);GO:0046872(metal ion binding)	COG5252(zinc finger)	NA	NA	NA	NA(NA)	U5GAG7.1 PF16543.3;DFRP_C;	25.79	35.12	44.32	32.49	38.56	39.35	35.43	32.51	46.93	29.32	30.03	25.94	1180	1688	2250	1398	1732	1754	1568	1629	2247	823	1505	1035
TRINITY_DN27335_c1_g3	705	TRINITY_DN27335_c1_g3_i1;TRINITY_DN27335_c1_g3_i2;TRINITY_DN27335_c1_g3_i3;TRINITY_DN27335_c1_g3_i4	ABC transporter G family member 36 like [Actinidia chinensis var. chinensis]	ABCG29	ABC transporter G family member 29 OS=Arabidopsis thaliana GN=ABCG29 PE=2 SV=2	GO:0005886(plasma membrane);GO:0016021(integral component of membrane);GO:0042626(ATPase activity, coupled to transmembrane movement of substances)	COG0842((ABC) transporter)	K05681	ATP-binding cassette, subfamily G (WHITE), member 2	-	vcn02010(ABC transporters)	A0A067EKQ2.1 PF01061.22;ABC2_membrane;	4.72	3.35	0.94	8.85	6.17	5.08	14.31	4.86	2.67	10.79	8.75	15.34	105	56	18	124	122	82	231	96	43	98	175	284
TRINITY_DN40048_c1_g3	203	TRINITY_DN40048_c1_g3_i1	-	-	-	-	-	-	-	-	-	-	22.7	41.64	8.28	5.47	7.07	4.92	2.27	15.74	19.51	14.53	15.48	12.56	41	72	15	9	12	8	4	28	34	16	28	21
TRINITY_DN29453_c0_g3	361	TRINITY_DN29453_c0_g3_i1	PREDICTED: ankyrin repeat-containing protein At5g02620-like [Ipomoea nil]	-	-	GO:0007165(signal transduction);GO:0016020(membrane)	COG0666(Ankyrin Repeat)	-	-	-	-	F6GWH3.1 PF12796.5;Ank_2;	0.23	0.12	8.38	0.37	0	0.5	0	0.23	0	0.19	0	0.49	2	1	73	3	0	4	0	2	0	1	0	4
TRINITY_DN25202_c1_g1	719	TRINITY_DN25202_c1_g1_i1;TRINITY_DN25202_c1_g1_i2	Tetratricopeptide repeat protein like [Actinidia chinensis var. chinensis]	-	-	GO:0005516(calmodulin binding);GO:0005886(plasma membrane)	ENOG410XQ09(Tetratricopeptide repeat)	NA	NA	NA	NA(NA)	V4MNB1.1 PF13432.4;TPR_16;	5.52	6.2	11.74	4.62	5.86	6.59	4.19	5.94	6.94	7.74	6.19	5.43	157	163	299	117	160	176	116	169	191	130	174	140
TRINITY_DN31515_c1_g3	530	TRINITY_DN31515_c1_g3_i1;TRINITY_DN31515_c1_g3_i2	-	-	-	-	-	-	-	-	-	-	2.7	1.93	17.92	1.2	2.64	1.94	1.94	1.29	1.56	1.79	0.59	1	24.45	23.38	307.94	13	27.51	27	22.54	14.33	14	11	6.36	9.2
TRINITY_DN38219_c1_g1	345	TRINITY_DN38219_c1_g1_i1;TRINITY_DN38219_c1_g1_i2	-	-	-	-	-	-	-	-	-	-	7.02	6.08	5.02	5.74	4.22	4.66	8.3	5.63	8.05	8.48	5.5	6.09	40	37	37	27	25	28	44	28	40	20	34	35
TRINITY_DN32351_c0_g3	3561	TRINITY_DN32351_c0_g3_i1;TRINITY_DN32351_c0_g3_i2;TRINITY_DN32351_c0_g3_i3;TRINITY_DN32351_c0_g3_i4;TRINITY_DN32351_c0_g3_i5;TRINITY_DN32351_c0_g3_i6;TRINITY_DN32351_c0_g3_i7;TRINITY_DN32351_c0_g3_i8	Helicase-like transcription factor [Actinidia chinensis var. chinensis]	CHR28	Helicase-like transcription factor CHR28 OS=Arabidopsis thaliana GN=CHR28 PE=1 SV=1	GO:0005737(cytoplasm);GO:0042981(regulation of apoptotic process);GO:0048025(negative regulation of mRNA splicing, via spliceosome)	ENOG410XPDU(Transcription termination factor, RNA polymerase II)	NA	NA	NA	NA(NA)	B9S5Y5.1 PF00176.21;SNF2_N;	12.16	13.33	15.28	12.14	13.24	13.57	11.97	11.37	12.95	11.91	12.72	11.86	1867	1968	2051	1652	1921	1901	1741	1728	1965	1130	1977	1638
TRINITY_DN35321_c0_g3	308	TRINITY_DN35321_c0_g3_i1	Serine/threonine protein like [Actinidia chinensis var. chinensis]	B'ALPHA	Serine/threonine protein phosphatase 2A 57 kDa regulatory subunit B' alpha isoform OS=Arabidopsis thaliana GN=B'ALPHA PE=1 SV=1	GO:0000159(protein phosphatase type 2A complex);GO:0005515(protein binding);GO:0005634(nucleus);GO:0005737(cytoplasm);GO:0007165(signal transduction);GO:0009742(brassinosteroid mediated signaling pathway);GO:0019888(protein phosphatase regulator activity);GO:0042325(regulation of phosphorylation)	ENOG410XQJW(Protein phosphatase 2, regulatory subunit B)	K11584	serine/threonine-protein phosphatase 2A regulatory subunit B'	-	sind03015(mRNA surveillance pathway)	A0A022QX36.1 PF01603.18;B56;	4.08	4.9	4.13	5.62	4.14	6.23	4.53	2.89	5.48	4.92	4.81	4.69	24	28	25	31	23	33	26	17	32	17	27	26
TRINITY_DN26893_c0_g1	429	TRINITY_DN26893_c0_g1_i1;TRINITY_DN26893_c0_g1_i2	PREDICTED: galactinol synthase 2-like isoform X2 [Ipomoea nil]	GOLS2	Galactinol synthase 2 OS=Solanum lycopersicum GN=GOLS2 PE=2 SV=1	GO:0008152(metabolic process);GO:0010325(raffinose family oligosaccharide biosynthetic process);GO:0015773(raffinose transport);GO:0047216(inositol 3-alpha-galactosyltransferase activity);GO:0070417(cellular response to cold)	COG5597(Glycosyl Transferase)	K18819	inositol 3-alpha-galactosyltransferase	EC:2.4.1.123	nta00052(Galactose metabolism)	A0A067H1K1.1 PF01501.18;Glyco_transf_8;	16.97	21.51	17.96	10.32	6.35	13.08	11.72	8.97	8.35	8.99	18.81	22.04	92.87	107	97	56	37.43	63.56	66.87	48.46	47.54	32	94	116.55
TRINITY_DN27603_c0_g1	285	TRINITY_DN27603_c0_g1_i1;TRINITY_DN27603_c0_g1_i2;TRINITY_DN27603_c0_g1_i3	-	-	-	-	-	-	-	-	-	-	20.48	15.54	3.97	11.18	5.27	4.72	3.25	5.7	11.79	4.88	9.01	5.33	72.52	45.18	12	32.64	16.33	11.32	9.22	15.39	39.34	13.45	28.97	13.66
TRINITY_DN43547_c1_g2	1518	TRINITY_DN43547_c1_g2_i1;TRINITY_DN43547_c1_g2_i2;TRINITY_DN43547_c1_g2_i3;TRINITY_DN43547_c1_g2_i4;TRINITY_DN43547_c1_g2_i5;TRINITY_DN43547_c1_g2_i6;TRINITY_DN43547_c1_g2_i7;TRINITY_DN43547_c1_g2_i8;TRINITY_DN43547_c1_g2_i9	Scarecrow-like protein [Actinidia chinensis var. chinensis]	SCL14	Scarecrow-like protein 14 OS=Arabidopsis thaliana GN=SCL14 PE=2 SV=2	GO:0003700(DNA binding transcription factor activity);GO:0005634(nucleus);GO:0006355(regulation of transcription, DNA-templated);GO:0043565(sequence-specific DNA binding)	ENOG410YMPH(transcription, DNA-dependent)	K14494	DELLA protein	-	pvu04075(Plant hormone signal transduction)	K4C9Y8.1 PF03514.12;GRAS;	49.83	61.83	181.23	34.49	43.93	56.79	48.59	42.53	45.02	25.92	37.86	24.05	2463	2999	10584	1522	2212	2746	2614	1986	1879.36	694	1814	756
TRINITY_DN23471_c0_g8	214	TRINITY_DN23471_c0_g8_i1	-	-	-	-	ENOG4112ASD(NA)	-	-	-	-	-	0	0	0	0	0	0	0.49	0	0.5	0	0.49	0.52	0	0	0	0	0	0	1	0	1	0	1	1
TRINITY_DN34007_c0_g5	207	TRINITY_DN34007_c0_g5_i1	-	-	-	-	-	-	-	-	-	-	1.58	4.4	0	4.6	3.37	7.04	1.62	1.6	3.27	4.34	5.29	7.95	3	8	0	8	6	12	3	3	6	5	10	14
TRINITY_DN26615_c1_g4	223	TRINITY_DN26615_c1_g4_i1	calcium-dependent protein kinase 8 [Sesamum indicum]	CPK7	Calcium-dependent protein kinase 7 OS=Arabidopsis thaliana GN=CPK7 PE=2 SV=1	GO:0004672(protein kinase activity);GO:0004683(calmodulin-dependent protein kinase activity);GO:0005509(calcium ion binding);GO:0005516(calmodulin binding);GO:0005524(ATP binding);GO:0005634(nucleus);GO:0005737(cytoplasm);GO:0005886(plasma membrane);GO:0006468(protein phosphorylation);GO:0009738(abscisic acid-activated signaling pathway);GO:0009931(calcium-dependent protein serine/threonine kinas…	ENOG410XRMJ(calcium-dependent protein kinase)	K13412	calcium-dependent protein kinase	EC:2.7.11.1	sind04626(Plant-pathogen interaction)	M4DU47.1 PF00069.23;Pkinase;	34.25	32.18	28.59	50.57	40.38	58.14	40.8	29.2	50.02	48.55	43.56	47.49	80	72	69	109	88	121	93	67	113	67	99	103
TRINITY_DN44130_c2_g1	1297	TRINITY_DN44130_c2_g1_i1;TRINITY_DN44130_c2_g1_i2;TRINITY_DN44130_c2_g1_i3;TRINITY_DN44130_c2_g1_i4	Protein indeterminate-domain like [Actinidia chinensis var. chinensis]	IDD1	Protein indeterminate-domain 1 OS=Arabidopsis thaliana GN=IDD1 PE=1 SV=1	GO:0003676(nucleic acid binding);GO:0003700(DNA binding transcription factor activity);GO:0005515(protein binding);GO:0005634(nucleus);GO:0006351(transcription, DNA-templated);GO:0006355(regulation of transcription, DNA-templated);GO:0008270(zinc ion binding);GO:0009937(regulation of gibberellic acid mediated signaling pathway);GO:0010029(regulation of seed germination);GO:0010431(seed maturation…	COG5048(Zinc finger protein)	-	-	-	-	-	8.1	6.67	4.9	7.63	7.4	6.44	6.49	6.52	7.39	10.06	8.4	9.02	458	371	258	394	403	343	343	373	419	354	486	465
TRINITY_DN27001_c0_g10	774	TRINITY_DN27001_c0_g10_i1	pectinesterase 1 [Lactuca sativa]	-	-	GO:0005576(extracellular region);GO:0043086(negative regulation of catalytic activity);GO:0046910(pectinesterase inhibitor activity)	ENOG4111CFV(PMEI)	-	-	-	-	M1BJI7.1 PF04043.13;PMEI;	6.42	6.76	7.22	5.87	6.09	7.3	6.83	7.2	6.4	7.03	7.14	7.36	205	211	214	171	187	216	209	233	204	141	231	216
TRINITY_DN36243_c2_g2	748	TRINITY_DN36243_c2_g2_i1;TRINITY_DN36243_c2_g2_i2;TRINITY_DN36243_c2_g2_i3;TRINITY_DN36243_c2_g2_i4;TRINITY_DN36243_c2_g2_i5;TRINITY_DN36243_c2_g2_i6;TRINITY_DN36243_c2_g2_i7;TRINITY_DN36243_c2_g2_i8;TRINITY_DN36243_c2_g2_i9	UPF0057 membrane protein [Actinidia chinensis var. chinensis]	-	-	-	-	-	-	-	-	-	95.33	141.65	198.72	127.6	171.13	149.48	139.73	135.71	144.29	147.07	171.55	115.58	427.85	590.41	829.01	491.02	705.39	540.59	544.04	567.09	583.03	379	722	467.04
TRINITY_DN23271_c0_g4	221	TRINITY_DN23271_c0_g4_i1	actin, partial [Pterosperma cristatum]	-	Actin OS=Coleochaete scutata PE=2 SV=1	GO:0005737(cytoplasm);GO:0010628(positive regulation of gene expression);GO:0030027(lamellipodium);GO:0030175(filopodium);GO:0044297(cell body);GO:0090131(mesenchyme migration)	COG5277(Actin-related protein)	NA	NA	NA	NA(NA)	C1E7K7.1 PF00022.17;Actin;	0	0	0	1.91	0.47	1.48	0	0	0.91	0	0	0.47	0	0	0	4	1	3	0	0	2	0	0	1
TRINITY_DN34427_c0_g1	1709	TRINITY_DN34427_c0_g1_i1;TRINITY_DN34427_c0_g1_i2	vacuolar-sorting receptor 1-like isoform X2 [Olea europaea var. sylvestris]	VSR1	Vacuolar-sorting receptor 1 OS=Arabidopsis thaliana GN=VSR1 PE=1 SV=2	GO:0000139(Golgi membrane);GO:0005509(calcium ion binding);GO:0005515(protein binding);GO:0005576(extracellular region);GO:0005622(intracellular);GO:0005623(cell);GO:0005770(late endosome);GO:0005783(endoplasmic reticulum);GO:0005794(Golgi apparatus);GO:0005802(trans-Golgi network);GO:0005886(plasma membrane);GO:0005887(integral component of plasma membrane);GO:0006623(protein targeting to vacuol…	ENOG41105IF(calcium ion binding)	K01859	chalcone isomerase	EC:5.5.1.6	sita00941(Flavonoid biosynthesis)	M0Z412.1 PF02225.20;PA;	11.14	8.63	3.74	9.34	10.04	9.99	6.6	6.19	6.58	7.54	9.7	9.34	768	651	270	621	616	720	445	531	538	383	595	628
TRINITY_DN44509_c1_g1	300	TRINITY_DN44509_c1_g1_i1;TRINITY_DN44509_c1_g1_i2;TRINITY_DN44509_c1_g1_i3;TRINITY_DN44509_c1_g1_i4;TRINITY_DN44509_c1_g1_i5	-	-	-	-	-	-	-	-	-	-	8.32	9.77	6.68	2.47	1.83	1.94	3.1	6.35	7.11	8.36	2.27	4.94	29	33	27	12	8	6	11.19	24	25	14	11	14
TRINITY_DN32503_c1_g4	884	TRINITY_DN32503_c1_g4_i1;TRINITY_DN32503_c1_g4_i2;TRINITY_DN32503_c1_g4_i3;TRINITY_DN32503_c1_g4_i4	-	-	-	-	-	-	-	-	-	-	1.68	1.44	1.3	1.7	2.31	2.06	4.13	3.33	5.81	5.06	4.7	4.36	34	50	29	37	49	40	80	78	138	61	92	81
TRINITY_DN41198_c1_g1	205	TRINITY_DN41198_c1_g1_i1	-	-	-	-	-	-	-	-	-	-	8.09	5.08	4.29	5.91	5.75	4.21	2.21	4.38	2.8	0	0.54	2.33	15	9	8	10	10	7	4	8	5	0	1	4
TRINITY_DN36968_c1_g1	209	TRINITY_DN36968_c1_g1_i1	-	-	-	-	-	-	-	-	-	-	9.73	10.18	5.41	8.96	5.47	2.29	7.67	6.3	11.65	11.04	4.65	5.53	19	19	10.69	16	10	4	14.61	12.08	21.92	13	9	10
TRINITY_DN45849_c0_g1	1216	TRINITY_DN45849_c0_g1_i1;TRINITY_DN45849_c0_g1_i2;TRINITY_DN45849_c0_g1_i3;TRINITY_DN45849_c0_g1_i4;TRINITY_DN45849_c0_g1_i5	Disease resistance protein [Actinidia chinensis var. chinensis]	At5g43730	Probable disease resistance protein At5g43730 OS=Arabidopsis thaliana GN=At5g43730 PE=2 SV=1	GO:0005524(ATP binding);GO:0005886(plasma membrane);GO:0006952(defense response);GO:0007165(signal transduction);GO:0043531(ADP binding)	COG4886(leucine Rich Repeat)	K13459	disease resistance protein RPS2	-	tcc04626(Plant-pathogen interaction)	A0A0D2LVH7.1 PF00931.20;NB-ARC;	8.51	8.04	1.75	4.81	5.37	5.54	4.17	4.23	4.05	6.91	6.64	4.42	203	185	60	151	133	111	135	121	133	87	156	136
TRINITY_DN41808_c1_g4	764	TRINITY_DN41808_c1_g4_i1;TRINITY_DN41808_c1_g4_i2;TRINITY_DN41808_c1_g4_i3	-	-	-	-	-	-	-	-	-	-	3.66	3.94	5.33	7.71	8.06	6.17	8.6	9.99	12.37	6.67	6.12	5.73	50.98	55.62	64.33	90.53	99.55	75.35	102.54	135.66	159.48	54.03	74.05	71
TRINITY_DN41298_c1_g1	464	TRINITY_DN41298_c1_g1_i1	-	-	-	-	-	-	-	-	-	-	2	2.75	4.89	4.34	5.83	5.48	4.86	3.27	4.77	9.07	3.47	3.42	29	39	68	58	81	73	68	48	69	81	50	46
TRINITY_DN43131_c0_g1	1019	TRINITY_DN43131_c0_g1_i1;TRINITY_DN43131_c0_g1_i2;TRINITY_DN43131_c0_g1_i3;TRINITY_DN43131_c0_g1_i4	PREDICTED: E3 ubiquitin-protein ligase makorin-like isoform X1 [Nicotiana tomentosiformis]	MKRN	E3 ubiquitin-protein ligase makorin OS=Arabidopsis thaliana GN=MKRN PE=2 SV=1	GO:0003676(nucleic acid binding);GO:0003677(DNA binding);GO:0005634(nucleus);GO:0008270(zinc ion binding);GO:0016567(protein ubiquitination);GO:0016740(transferase activity);GO:0046872(metal ion binding)	ENOG410XRM0(Ring finger protein)	NA	NA	NA	NA(NA)	G7IWL8.2 PF15663.3;zf-CCCH_3;	11.79	15.04	19.13	12.72	13.1	17.35	11.2	13.82	15.76	11.77	12.23	8.81	382	474	599	352	387	519	343	458	495	252	406	251
TRINITY_DN45435_c1_g2	1151	TRINITY_DN45435_c1_g2_i1;TRINITY_DN45435_c1_g2_i2;TRINITY_DN45435_c1_g2_i3;TRINITY_DN45435_c1_g2_i4;TRINITY_DN45435_c1_g2_i5	-	-	-	-	-	-	-	-	-	-	2.34	8.11	0.61	1.79	2.86	1.47	0.76	2.91	1.82	1.54	1.9	2.05	94	118	22	70	72	60	32	58	79	43	62	80
TRINITY_DN28600_c0_g3	240	TRINITY_DN28600_c0_g3_i1	-	-	-	-	-	-	-	-	-	-	2.08	5.05	1.66	1.49	2.6	2.34	1.07	0.71	0.36	8.34	6.17	3.35	6	14	5	4	7	6	3	2	1	14	17	9
TRINITY_DN36800_c0_g3	376	TRINITY_DN36800_c0_g3_i1	-	-	-	-	-	-	-	-	-	-	20.45	27.01	2.64	18.54	19.18	15.25	12.18	11.82	24.7	13.31	15.82	11.39	196	252	25	165	175	133	113	114	236	77	148	102
TRINITY_DN42554_c2_g3	285	TRINITY_DN42554_c2_g3_i1	-	-	-	-	-	-	-	-	-	-	28.23	25.47	5.25	24.47	27.57	18.59	32.8	30.28	36.07	45.7	48.09	40.72	134	117	26	109	123	79	152	143	169	126	216	182
TRINITY_DN30270_c1_g7	365	TRINITY_DN30270_c1_g7_i1;TRINITY_DN30270_c1_g7_i2	-	-	-	-	-	-	-	-	-	-	7.8	5.61	2.69	4.32	6.68	10.18	5.18	5.76	10.29	4.82	5.61	6.43	70	49	24	36	57	83	45	52	92	26	49	54
TRINITY_DN23876_c0_g2	204	TRINITY_DN23876_c0_g2_i1	-	-	-	-	-	-	-	-	-	-	0.59	0.61	12.64	0	2.03	0	0	0	0	0	0	0.67	1.07	1.07	23.23	0	3.48	0	0	0	0	0	0	1.14
TRINITY_DN29743_c0_g5	228	TRINITY_DN29743_c0_g5_i1	-	-	-	-	-	-	-	-	-	-	9.25	5.87	4.26	3.48	2.59	4.97	4.12	2.86	2.08	4.79	4.16	7.79	23	14	11	8	6	11	10	7	5	7	10	18
TRINITY_DN27403_c0_g1	2080	TRINITY_DN27403_c0_g1_i1;TRINITY_DN27403_c0_g1_i2;TRINITY_DN27403_c0_g1_i3	PREDICTED: guanine nucleotide-binding protein-like NSN1 [Juglans regia]	NSN1	Guanine nucleotide-binding protein-like NSN1 OS=Arabidopsis thaliana GN=NSN1 PE=1 SV=1	GO:0003924(GTPase activity);GO:0005730(nucleolus);GO:0042254(ribosome biogenesis)	COG1161(Required for a late step of 50S ribosomal subunit assembly. Has GTPase activity (By similarity))	K14538	nuclear GTP-binding protein	-	hbr03008(Ribosome biogenesis in eukaryotes)	A0A0D2SKG4.1 PF01926.21;MMR_HSR1;	11.59	11.05	20.98	12.66	13.51	15.12	15.03	11.38	13.01	12.11	13.55	25.09	1182	979	1328	1133	1292	1247	1275	1015	1157	683	1300	1731
TRINITY_DN46344_c0_g8	601	TRINITY_DN46344_c0_g8_i1	WRKY transcription factor [Actinidia chinensis var. chinensis]	-	-	-	ENOG410YHVA(WRKY transcription factor)	-	-	-	-	-	22.5	22.8	11.5	18	13.08	15.95	10.78	14.85	20.39	19.7	17	13.48	500	495	240	366	279	327	230	334	452	273	380	276
TRINITY_DN30962_c0_g5	586	TRINITY_DN30962_c0_g5_i1;TRINITY_DN30962_c0_g5_i2;TRINITY_DN30962_c0_g5_i3;TRINITY_DN30962_c0_g5_i4	Ribosomal protein S8, partial [Cynara cardunculus var. scolymus]	RPS15A	40S ribosomal protein S15a OS=Daucus carota GN=RPS15A PE=2 SV=3	GO:0003735(structural constituent of ribosome)	COG0096(One of the primary rRNA binding proteins, it binds directly to 16S rRNA central domain where it helps coordinate assembly of the platform of the 30S subunit (By similarity))	K02957	small subunit ribosomal protein S15Ae	-	han03010(Ribosome)	B4FM69.1 PF00410.17;Ribosomal_S8;	289.66	236.92	267.68	286.76	292.11	265.7	345.69	296.02	311.92	282.66	366.9	365.15	4214	3149	3815	3545	4078	3488	4825	4148	4195	2400	4765.99	4916
TRINITY_DN37254_c0_g2	772	TRINITY_DN37254_c0_g2_i1;TRINITY_DN37254_c0_g2_i10;TRINITY_DN37254_c0_g2_i11;TRINITY_DN37254_c0_g2_i12;TRINITY_DN37254_c0_g2_i13;TRINITY_DN37254_c0_g2_i14;TRINITY_DN37254_c0_g2_i15;TRINITY_DN37254_c0_g2_i16;TRINITY_DN37254_c0_g2_i17;TRINITY_DN37254_c0_g2_i18;TRINITY_DN37254_c0_g2_i2;TRINITY_DN37254_c0_g2_i3;TRINITY_DN37254_c0_g2_i4;TRINITY_DN37254_c0_g2_i5;TRINITY_DN37254_c0_g2_i6;TRINITY_DN37254…	Peptidyl-prolyl cis-trans isomerase [Actinidia chinensis var. chinensis]	CYP21-4	Peptidyl-prolyl cis-trans isomerase CYP21-4 OS=Arabidopsis thaliana GN=CYP21-4 PE=2 SV=1	GO:0003755(peptidyl-prolyl cis-trans isomerase activity)	ENOG410XQB4(peptidylprolyl isomerase domain and WD)	NA	NA	NA	NA(NA)	A0A061DRF7.1 PF00160.19;Pro_isomerase;	39.42	43.8	53.5	39.4	53.56	49.71	49.6	47.88	52.05	48.73	44.23	49.26	744	776	1033	640	898	798	842	816	911	502	822	899
TRINITY_DN30760_c0_g2	993	TRINITY_DN30760_c0_g2_i1;TRINITY_DN30760_c0_g2_i2;TRINITY_DN30760_c0_g2_i3	Glucan endo-1,3-beta-glucosidase [Actinidia chinensis var. chinensis]	OLE9	Glucan endo-1,3-beta-D-glucosidase OS=Olea europaea GN=OLE9 PE=1 SV=1	GO:0004553(hydrolase activity, hydrolyzing O-glycosyl compounds);GO:0030247(polysaccharide binding);GO:0046658(anchored component of plasma membrane)	ENOG410YAGI(glucan endo-1,3-beta-glucosidase)	K19891	glucan endo-1,3-beta-glucosidase 1/2/3	EC:3.2.1.39	lja00500(Starch and sucrose metabolism)	K4BVA5.1 PF00332.16;Glyco_hydro_17;	16.83	9.73	23.19	20.45	13.39	19.96	12.83	13.07	9.61	12.92	6.44	8.43	651.52	372	844	702	486	693	488	513	378	307	258	301
TRINITY_DN37028_c0_g1	555	TRINITY_DN37028_c0_g1_i1;TRINITY_DN37028_c0_g1_i2;TRINITY_DN37028_c0_g1_i3	Chaperone protein like [Actinidia chinensis var. chinensis]	ATJ72	Chaperone protein dnaJ 72 OS=Arabidopsis thaliana GN=ATJ72 PE=2 SV=1	-	COG0484(ATP binding to DnaK triggers the release of the substrate protein, thus completing the reaction cycle. Several rounds of ATP-dependent interactions between DnaJ, DnaK and GrpE are required for fully efficient folding. Also involved, together with DnaK and GrpE, in the DNA replication of plasmids through activation of initiation proteins (By similarity))	-	-	-	-	-	6.79	8.1	9.39	7.9	5.34	5.88	4.38	6.07	5.28	7.98	7.57	5.3	133	154	174	140	99	106	82	120	101	97	148	96
TRINITY_DN40247_c0_g1	225	TRINITY_DN40247_c0_g1_i1	-	-	-	-	-	-	-	-	-	-	7.51	3.05	2.42	4.07	2.24	0.94	1.28	4.67	1.29	1.42	2.15	0.45	18	7	6	9	5	2	3	11	3	2	5	1
TRINITY_DN24631_c0_g11	963	TRINITY_DN24631_c0_g11_i1;TRINITY_DN24631_c0_g11_i2;TRINITY_DN24631_c0_g11_i3	PREDICTED: uncharacterized protein LOC108993930 [Juglans regia]	-	-	GO:0003674(molecular_function);GO:0008150(biological_process);GO:0009507(chloroplast);GO:0009536(plastid);GO:0009941(chloroplast envelope);GO:0016021(integral component of membrane)	ENOG4111XFJ(NA)	-	-	-	-	-	5.27	5.73	5.31	5.27	6.3	4.2	5.44	4.02	6.1	4.47	4.53	6.59	157	150	169	161	169	166	137	171	190	120	174	150
TRINITY_DN36023_c1_g1	600	TRINITY_DN36023_c1_g1_i1;TRINITY_DN36023_c1_g1_i2;TRINITY_DN36023_c1_g1_i3;TRINITY_DN36023_c1_g1_i4;TRINITY_DN36023_c1_g1_i5;TRINITY_DN36023_c1_g1_i6;TRINITY_DN36023_c1_g1_i7;TRINITY_DN36023_c1_g1_i8	-	-	-	-	-	-	-	-	-	-	3.28	5.07	9.26	4.62	4.44	3.9	3.84	4.42	6.02	5.9	5.34	4.14	71.04	107	188.15	92.13	92.04	79.77	80	96	133	80	116	82
TRINITY_DN46077_c1_g1	404	TRINITY_DN46077_c1_g1_i1;TRINITY_DN46077_c1_g1_i2;TRINITY_DN46077_c1_g1_i3;TRINITY_DN46077_c1_g1_i4;TRINITY_DN46077_c1_g1_i5;TRINITY_DN46077_c1_g1_i6	-	-	-	-	-	-	-	-	-	-	2.87	3.28	0.99	2.48	4.31	1.22	2.68	7.75	5.39	3.27	2.92	3.51	20	29.17	8	25.62	25	7	17	52	34	15	25	16
TRINITY_DN31565_c1_g4	218	TRINITY_DN31565_c1_g4_i1	-	-	-	-	-	-	-	-	-	-	5.48	10.97	0.89	1.98	1.47	1.02	0	2.32	1.42	3.07	4.2	3.44	12	23	2	4	3	2	0	5	3	4	9	7
TRINITY_DN38934_c0_g8	2345	TRINITY_DN38934_c0_g8_i1	Vacuolar protein sorting-associated protein like [Actinidia chinensis var. chinensis]	-	-	GO:0005622(intracellular);GO:0006623(protein targeting to vacuole);GO:0019898(extrinsic component of membrane);GO:0045053(protein retention in Golgi apparatus)	ENOG410YZV7(NA)	NA	NA	NA	NA(NA)	A0A0D3DMD9.1 PF06101.9;DUF946;	5.72	6.25	4.28	5.98	6.34	5.63	4.73	6.02	7.78	6.82	5.34	5.04	688	736	468	652	736	631	543	735	934	522	659	554
TRINITY_DN41318_c0_g4	458	TRINITY_DN41318_c0_g4_i1;TRINITY_DN41318_c0_g4_i2	-	-	-	-	-	-	-	-	-	-	7.41	8.16	9.62	5.41	7.51	5.22	4.19	6.73	5.72	4.23	7.34	4.24	80	101	117	64	80	49	52	74	67	27	79	49
TRINITY_DN46321_c0_g10	253	TRINITY_DN46321_c0_g10_i1	-	-	-	-	-	-	-	-	-	-	0	0	0	0	0	0	0	0	0.91	0	0	0	0	0	0	0	0	0	0	0	3	0	0	0
TRINITY_DN42049_c2_g6	309	TRINITY_DN42049_c2_g6_i1	26S proteasome regulatory subunit 4 homolog A-like isoform X1 [Abrus precatorius]	TBP2	26S protease regulatory subunit 4 homolog OS=Oryza sativa subsp. japonica GN=TBP2 PE=2 SV=2	GO:0008540(proteasome regulatory particle, base subcomplex);GO:0017025(TBP-class protein binding);GO:0030433(ubiquitin-dependent ERAD pathway);GO:0031595(nuclear proteasome complex);GO:0031597(cytosolic proteasome complex);GO:0036402(proteasome-activating ATPase activity);GO:0045899(positive regulation of RNA polymerase II transcriptional preinitiation complex assembly)	COG1222(26S protease regulatory subunit)	K03062	26S proteasome regulatory subunit T2	-	gmx03050(Proteasome)	A0A0B2W750.1 PF00004.27;AAA;	85.19	91.88	116.84	93.54	82.79	75.97	74.26	84.07	83.32	108.4	124.9	143.09	505.77	529.51	713.75	520.87	464.45	406.16	429.72	499.35	491.07	377.8	707.09	800.39
TRINITY_DN42239_c0_g1	242	TRINITY_DN42239_c0_g1_i1	-	-	-	-	-	-	-	-	-	-	0	2.47	10.35	0	0.36	0	0	0	1.74	0	0	0	0	7	32	0	1	0	0	0	5	0	0	0
TRINITY_DN29750_c2_g2	368	TRINITY_DN29750_c2_g2_i1;TRINITY_DN29750_c2_g2_i2	hypothetical protein DVH24_001789 [Malus domestica]	-	Inhibitor of trypsin and hageman factor OS=Cucurbita maxima PE=1 SV=1	GO:0004867(serine-type endopeptidase inhibitor activity);GO:0005576(extracellular region);GO:0005618(cell wall);GO:0006508(proteolysis);GO:0008233(peptidase activity);GO:0009611(response to wounding);GO:0050832(defense response to fungus)	ENOG410Z25M(inhibitor)	-	-	-	-	G7KCZ8.1 PF00280.16;potato_inhibit;	12.15	28.13	108.34	28.18	49.58	26.34	19.33	25.97	23.66	17.87	21.27	5.22	100	231	909	222	394	203	158	218	199	89	171	42
TRINITY_DN34034_c1_g1	1488	TRINITY_DN34034_c1_g1_i1;TRINITY_DN34034_c1_g1_i10;TRINITY_DN34034_c1_g1_i11;TRINITY_DN34034_c1_g1_i12;TRINITY_DN34034_c1_g1_i2;TRINITY_DN34034_c1_g1_i3;TRINITY_DN34034_c1_g1_i4;TRINITY_DN34034_c1_g1_i5;TRINITY_DN34034_c1_g1_i6;TRINITY_DN34034_c1_g1_i7;TRINITY_DN34034_c1_g1_i8;TRINITY_DN34034_c1_g1_i9	PREDICTED: probable tyrosine-protein phosphatase At1g05000 isoform X1 [Prunus mume]	At1g05000	Probable tyrosine-protein phosphatase At1g05000 OS=Arabidopsis thaliana GN=At1g05000 PE=1 SV=1	GO:0004721(phosphoprotein phosphatase activity);GO:0004725(protein tyrosine phosphatase activity);GO:0005737(cytoplasm);GO:0016311(dephosphorylation);GO:0016791(phosphatase activity)	COG2365(protein tyrosine serine phosphatase)	NA	NA	NA	NA(NA)	R0HDV9.1 PF03162.11;Y_phosphatase2;	38.3	28.09	29.06	33.02	26.72	25.84	29.01	43.09	25.5	37.05	37.6	26.43	785.28	550	704	680.49	591	557.28	601	984	578	514	823	560
TRINITY_DN27086_c0_g6	2249	TRINITY_DN27086_c0_g6_i1;TRINITY_DN27086_c0_g6_i2	HSP-interacting protein [Actinidia chinensis var. chinensis]	HIP	HSP-interacting protein OS=Zea mays GN=HIP PE=1 SV=1	GO:0005739(mitochondrion);GO:0008150(biological_process)	ENOG410XQNT(Unc-45 homolog)	NA	NA	NA	NA(NA)	B9IL13.2 PF00564.22;PB1;	2.01	2.83	5.86	3.3	4.46	4.92	6.21	3	2.79	3.17	3.57	4.31	230	318	612	344	494	526	681	350	320	231	419	451
TRINITY_DN31669_c1_g5	771	TRINITY_DN31669_c1_g5_i1	Rhamnogalacturonate lyase [Actinidia chinensis var. chinensis]	-	-	GO:0005576(extracellular region);GO:0005975(carbohydrate metabolic process);GO:0016829(lyase activity);GO:0030246(carbohydrate binding)	ENOG410YE12(Rhamnogalacturonate lyase)	NA	NA	NA	NA(NA)	A0A022RZ56.1 PF14683.4;CBM-like;	0.31	0.39	1.19	0.38	0.65	0.68	0.23	0.03	0.88	0	0.06	0.14	10	12	35	11	20	20	7	1	28	0	2	4
TRINITY_DN36893_c3_g4	288	TRINITY_DN36893_c3_g4_i1	-	-	-	-	-	-	-	-	-	-	124.95	132.24	54.38	93.27	95.23	94.48	99.08	115.42	140.8	68.24	105.19	73.17	611	626	277	428	438	414	473	562	680	194	487	337
TRINITY_DN43641_c0_g3	1956	TRINITY_DN43641_c0_g3_i1;TRINITY_DN43641_c0_g3_i10;TRINITY_DN43641_c0_g3_i11;TRINITY_DN43641_c0_g3_i12;TRINITY_DN43641_c0_g3_i13;TRINITY_DN43641_c0_g3_i14;TRINITY_DN43641_c0_g3_i15;TRINITY_DN43641_c0_g3_i16;TRINITY_DN43641_c0_g3_i17;TRINITY_DN43641_c0_g3_i18;TRINITY_DN43641_c0_g3_i19;TRINITY_DN43641_c0_g3_i2;TRINITY_DN43641_c0_g3_i20;TRINITY_DN43641_c0_g3_i21;TRINITY_DN43641_c0_g3_i22;TRINITY_DN4…	Serine/threonine-protein kinase [Actinidia chinensis var. chinensis]	STY46	Serine/threonine-protein kinase STY46 OS=Arabidopsis thaliana GN=STY46 PE=1 SV=1	GO:0004672(protein kinase activity);GO:0004674(protein serine/threonine kinase activity);GO:0004712(protein serine/threonine/tyrosine kinase activity);GO:0005829(cytosol);GO:0005886(plasma membrane);GO:0009658(chloroplast organization);GO:0035556(intracellular signal transduction)	COG0515(Serine Threonine protein kinase)	NA	NA	NA	NA(NA)	A0A0D2NQK9.1 PF07714.15;Pkinase_Tyr;	35.49	34.63	21.73	40.56	30.68	33.44	28.69	37.79	37.27	36.19	37.47	23.28	1880	1827	1070	2342	1773	1816	1791	2228	2051	1317	2237	1329
TRINITY_DN28868_c0_g4	294	TRINITY_DN28868_c0_g4_i1	-	-	-	-	-	-	-	-	-	-	19.3	17.53	5.2	18.71	14.76	10.11	15.03	10.45	14.63	15.57	16.28	15.37	100	88	28	91	72	47	76	54	75	47	80	75
TRINITY_DN38815_c1_g3	1363	TRINITY_DN38815_c1_g3_i1;TRINITY_DN38815_c1_g3_i2;TRINITY_DN38815_c1_g3_i3;TRINITY_DN38815_c1_g3_i4;TRINITY_DN38815_c1_g3_i5	Upstream activation factor subunit spp27 like [Actinidia chinensis var. chinensis]	UAF30	Upstream activation factor subunit UAF30 OS=Saccharomyces cerevisiae (strain ATCC 204508 / S288c) GN=UAF30 PE=1 SV=1	GO:0005634(nucleus);GO:0008150(biological_process)	COG5531(SWI SNF related, matrix associated, actin dependent regulator of chromatin, subfamily d, member)	NA	NA	NA	NA(NA)	A0A0D3A557.1 PF02201.16;SWIB;	11.84	9.46	11.59	10.63	10.38	13.22	8.23	7.52	8.45	12.29	11.35	13.31	762.05	596.13	682	621.29	643.51	790.18	506	491	543	501	745	783
TRINITY_DN44168_c0_g7	210	TRINITY_DN44168_c0_g7_i1	-	-	-	-	-	-	-	-	-	-	1.01	5.29	12.46	0	0	1.7	0	0	0	0	0	0	2	10	25	0	0	3	0	0	0	0	0	0
TRINITY_DN28738_c1_g4	1756	TRINITY_DN28738_c1_g4_i1;TRINITY_DN28738_c1_g4_i2	D-3-phosphoglycerate dehydrogenase [Actinidia chinensis var. chinensis]	PGDH2	D-3-phosphoglycerate dehydrogenase 2, chloroplastic OS=Arabidopsis thaliana GN=PGDH2 PE=1 SV=2	GO:0004617(phosphoglycerate dehydrogenase activity);GO:0009070(serine family amino acid biosynthetic process)	COG0111(Dehydrogenase)	K00058	D-3-phosphoglycerate dehydrogenase / 2-oxoglutarate reductase	EC:1.1.1.95 1.1.1.399	vvi00260(Glycine, serine and threonine metabolism)	F6HBZ6.1 PF01842.23;ACT;	5.13	4.41	3.64	14.49	22.64	22.82	28.54	10.2	10.23	17.83	13.72	31.63	354	300	230	912	1513	1471	1891	721	710	786	975	2006
TRINITY_DN23630_c0_g3	391	TRINITY_DN23630_c0_g3_i1;TRINITY_DN23630_c0_g3_i2;TRINITY_DN23630_c0_g3_i3;TRINITY_DN23630_c0_g3_i4;TRINITY_DN23630_c0_g3_i5;TRINITY_DN23630_c0_g3_i6	actin, partial [Bryopsis muscosa]	act10	Actin-10 OS=Dictyostelium discoideum GN=act10 PE=1 SV=1	GO:0000166(nucleotide binding);GO:0000281(mitotic cytokinesis);GO:0000902(cell morphogenesis);GO:0001891(phagocytic cup);GO:0005200(structural constituent of cytoskeleton);GO:0005515(protein binding);GO:0005524(ATP binding);GO:0005737(cytoplasm);GO:0005856(cytoskeleton);GO:0005884(actin filament);GO:0006897(endocytosis);GO:0006909(phagocytosis);GO:0006935(chemotaxis);GO:0006972(hyperosmotic respo…	COG5277(Actin-related protein)	NA	NA	NA	NA(NA)	B3RKR4.1 PF00022.17;Actin;	9.79	6.99	1.04	15.66	9.11	25.9	12.07	34.54	7.29	8.07	13.11	9.05	102	71	10	142.52	77	238	105.46	314.55	62.17	51	105	84
TRINITY_DN23670_c0_g2	395	TRINITY_DN23670_c0_g2_i1;TRINITY_DN23670_c0_g2_i2;TRINITY_DN23670_c0_g2_i3;TRINITY_DN23670_c0_g2_i4;TRINITY_DN23670_c0_g2_i5	actin, partial [Chara contraria]	-	Actin, cytoplasmic OS=Pisaster ochraceus PE=3 SV=1	GO:0000166(nucleotide binding);GO:0000281(mitotic cytokinesis);GO:0000902(cell morphogenesis);GO:0001891(phagocytic cup);GO:0005200(structural constituent of cytoskeleton);GO:0005515(protein binding);GO:0005524(ATP binding);GO:0005737(cytoplasm);GO:0005856(cytoskeleton);GO:0005884(actin filament);GO:0006897(endocytosis);GO:0006909(phagocytosis);GO:0006935(chemotaxis);GO:0006972(hyperosmotic respo…	COG5277(Actin-related protein)	K05692	actin beta/gamma 1	-	pda04145(Phagosome)	M4AL71.1 PF00022.17;Actin;	3.04	9.86	25.27	35.41	8.31	3.14	4.22	2.83	10.62	0.69	0.41	1.24	17	51	144	336	55	16	34	13	55	2.1	2	10
TRINITY_DN20522_c0_g2	251	TRINITY_DN20522_c0_g2_i1	40S ribosomal protein S26 [Monoraphidium neglectum]	RPS26	40S ribosomal protein S26 OS=Bos taurus GN=RPS26 PE=3 SV=3	GO:0003729(mRNA binding);GO:0003735(structural constituent of ribosome);GO:0022627(cytosolic small ribosomal subunit)	COG4830(Ribosomal protein)	K02976	small subunit ribosomal protein S26e	-	mng03010(Ribosome)	D8LSF3.1 PF01283.17;Ribosomal_S26e;	0	1.58	0.29	0	0	4.44	0	12.34	0	0	0	0	0	5	1	0	0	13	0	40	0	0	0	0
TRINITY_DN23886_c1_g1	536	TRINITY_DN23886_c1_g1_i1	-	-	-	-	-	-	-	-	-	-	6.79	6.29	7.06	6.81	7.87	7.31	9.02	5.49	7.13	7.9	8.55	10.15	126	114	124	116	140	125	161	103	132	91	159	174
TRINITY_DN45478_c2_g1	219	TRINITY_DN45478_c2_g1_i1;TRINITY_DN45478_c2_g1_i2	-	-	-	-	-	-	-	-	-	-	3.32	6.51	18.41	10.81	5.57	9.19	4.11	14.41	8.28	10.45	9.57	9.9	6	12	34	18	10	16	8	26	15	12	18	18
TRINITY_DN25594_c2_g1	834	TRINITY_DN25594_c2_g1_i1;TRINITY_DN25594_c2_g1_i10;TRINITY_DN25594_c2_g1_i11;TRINITY_DN25594_c2_g1_i12;TRINITY_DN25594_c2_g1_i13;TRINITY_DN25594_c2_g1_i14;TRINITY_DN25594_c2_g1_i15;TRINITY_DN25594_c2_g1_i16;TRINITY_DN25594_c2_g1_i2;TRINITY_DN25594_c2_g1_i3;TRINITY_DN25594_c2_g1_i4;TRINITY_DN25594_c2_g1_i5;TRINITY_DN25594_c2_g1_i6;TRINITY_DN25594_c2_g1_i7;TRINITY_DN25594_c2_g1_i8;TRINITY_DN25594_c…	Auxin-responsive protein [Actinidia chinensis var. chinensis]	SAUR36	Auxin-responsive protein SAUR36 OS=Arabidopsis thaliana GN=SAUR36 PE=2 SV=1	GO:0005739(mitochondrion);GO:0009733(response to auxin)	ENOG410YVYP(auxiN-responsive)	K14488	SAUR family protein	-	vvi04075(Plant hormone signal transduction)	F6I388.1 PF02519.12;Auxin_inducible;	127.69	121.25	112.22	76.22	80.93	134.49	64.82	98.35	111.63	73.35	65.1	57.21	2195	1949	2628	1211.92	1356	2178	1050	1723	1795.8	773.02	1053	852.09
TRINITY_DN43666_c1_g2	208	TRINITY_DN43666_c1_g2_i1	PREDICTED: uncharacterized protein LOC108225982 [Daucus carota subsp. sativus]	-	-	-	COG2801(Retrotransposon protein)	K01191	alpha-mannosidase	EC:3.2.1.24	pda00511(Other glycan degradation)	-	9.86	11.4	3.59	2.84	6.1	0.58	1.06	1.06	6.46	1.72	2.09	1.12	19	21	7	5	11	1	2	2	12	2	4	2
TRINITY_DN20677_c0_g1	259	TRINITY_DN20677_c0_g1_i1	-	-	-	-	-	-	-	-	-	A0A0K6FVS0.1 PF10281.7;Ish1;	17.78	0	0	0.3	0	0	0	0	0	0	0	0	64	0	0	1	0	0	0	0	0	0	0	0
TRINITY_DN31850_c0_g5	355	TRINITY_DN31850_c0_g5_i1	protein disulfide isomerase-like 2-3 [Olea europaea var. sylvestris]	PDIL2-2	Protein disulfide-isomerase like 2-2 OS=Arabidopsis thaliana GN=PDIL2-2 PE=2 SV=2	GO:0003756(protein disulfide isomerase activity);GO:0005783(endoplasmic reticulum);GO:0006457(protein folding);GO:0034976(response to endoplasmic reticulum stress)	COG0526(Thioredoxin)	K09584	protein disulfide-isomerase A6	EC:5.3.4.1	adu04141(Protein processing in endoplasmic reticulum)	B9IAL5.2 PF00085.18;Thioredoxin;	14.5	13.19	8.57	18.24	23.13	22.26	33.81	20.45	17.05	18.04	15.93	22.44	122	108	72	143	185	170	276	173	143	91	130	177
TRINITY_DN35919_c1_g5	239	TRINITY_DN35919_c1_g5_i1	Wall-associated receptor kinase [Actinidia chinensis var. chinensis]	-	-	GO:0004674(protein serine/threonine kinase activity);GO:0005886(plasma membrane);GO:0007166(cell surface receptor signaling pathway)	COG0515(Serine Threonine protein kinase)	NA	NA	NA	NA(NA)	-	0	0	0	0	0	0	0	0	0	0.6	1.1	0	0	0	0	0	0	0	0	0	0	1	3	0
TRINITY_DN39811_c1_g1	883	TRINITY_DN39811_c1_g1_i1;TRINITY_DN39811_c1_g1_i10;TRINITY_DN39811_c1_g1_i11;TRINITY_DN39811_c1_g1_i12;TRINITY_DN39811_c1_g1_i13;TRINITY_DN39811_c1_g1_i14;TRINITY_DN39811_c1_g1_i15;TRINITY_DN39811_c1_g1_i16;TRINITY_DN39811_c1_g1_i17;TRINITY_DN39811_c1_g1_i2;TRINITY_DN39811_c1_g1_i3;TRINITY_DN39811_c1_g1_i4;TRINITY_DN39811_c1_g1_i5;TRINITY_DN39811_c1_g1_i6;TRINITY_DN39811_c1_g1_i7;TRINITY_DN39811_…	hypothetical protein CK203_095136 [Vitis vinifera]	-	-	-	ENOG41122DF(NA)	-	-	-	-	F6HZZ6.1 PF07468.9;Agglutinin;	6.08	7.51	1.88	10.03	6.17	5.91	8.23	7.87	8.43	8.03	9.67	12.06	88	93	24	118	76	76	95	97	105	71.61	101	111
TRINITY_DN42341_c0_g1	260	TRINITY_DN42341_c0_g1_i1	tubby-like F-box protein 3 [Citrus clementina]	TULP3	Tubby-like F-box protein 3 OS=Arabidopsis thaliana GN=TULP3 PE=1 SV=1	GO:0005929(cilium);GO:0035091(phosphatidylinositol binding);GO:0061512(protein localization to cilium)	ENOG410XQFT(tubby like protein)	NA	NA	NA	NA(NA)	A0A067H6A1.1 PF01167.16;Tub;	24.73	23.37	24.84	42.6	32.61	38.83	23.9	28.61	29.19	35.14	43.51	34.87	90	82	95	145	111	126	85	103	104	74	150	119
TRINITY_DN34807_c2_g1	670	TRINITY_DN34807_c2_g1_i1;TRINITY_DN34807_c2_g1_i2;TRINITY_DN34807_c2_g1_i3;TRINITY_DN34807_c2_g1_i4	BON1-associated protein [Actinidia chinensis var. chinensis]	BAP2	BON1-associated protein 2 OS=Arabidopsis thaliana GN=BAP2 PE=1 SV=1	GO:0003674(molecular_function);GO:0006952(defense response);GO:0016020(membrane)	ENOG410ZCTQ(bon association protein)	-	-	-	-	F6I312.1 PF00168.28;C2;	1.64	0.41	1.2	0.64	3.79	4.65	3.65	2.11	1.5	0.91	9.37	1.6	33	10	21	15	62	109	30	42	20	14	186	28
TRINITY_DN28081_c0_g1	1113	TRINITY_DN28081_c0_g1_i1;TRINITY_DN28081_c0_g1_i2;TRINITY_DN28081_c0_g1_i3;TRINITY_DN28081_c0_g1_i4;TRINITY_DN28081_c0_g1_i5;TRINITY_DN28081_c0_g1_i6;TRINITY_DN28081_c0_g1_i7;TRINITY_DN28081_c0_g1_i8	PREDICTED: probable RNA-binding protein ARP1 isoform X2 [Vitis vinifera]	ARP1	Probable RNA-binding protein ARP1 OS=Arabidopsis thaliana GN=ARP1 PE=2 SV=1	GO:0003723(RNA binding);GO:0003729(mRNA binding);GO:0005634(nucleus);GO:0009414(response to water deprivation);GO:0009507(chloroplast);GO:0009651(response to salt stress);GO:0009737(response to abscisic acid);GO:0010029(regulation of seed germination)	ENOG4111PGT(RNA binding motif protein)	K12741	heterogeneous nuclear ribonucleoprotein A1/A3	-	smo03040(Spliceosome)	W9SAA0.1 PF00076.20;RRM_1;	8.12	3.74	8.51	20.4	23.36	14.45	60.04	18.38	7.85	22.62	20.63	36.41	234	121	195	455	639	389	1580	460	214	382	608	1119
TRINITY_DN38043_c1_g1	447	TRINITY_DN38043_c1_g1_i1;TRINITY_DN38043_c1_g1_i2	S-Adenosyl homocysteine hydrolase [Chlamydomonas reinhardtii]	ahcY	Adenosylhomocysteinase OS=Bacteroides fragilis (strain YCH46) GN=ahcY PE=3 SV=1	GO:0004013(adenosylhomocysteinase activity);GO:0005829(cytosol);GO:0033353(S-adenosylmethionine cycle)	COG0499(May play a key role in the regulation of the intracellular concentration of adenosylhomocysteine (By similarity))	K01251	adenosylhomocysteinase	EC:3.3.1.1	cre00270(Cysteine and methionine metabolism)	L8H6B5.1 PF05221.15;AdoHcyase;	0	3.51	16.48	0	0.08	1.37	0.08	0.22	0.97	0.12	0.08	0	0	46	213	0	1	17	1	3	13	1	1	0
TRINITY_DN44932_c5_g1	506	TRINITY_DN44932_c5_g1_i1;TRINITY_DN44932_c5_g1_i2	putative clathrin assembly protein At2g01600 [Cynara cardunculus var. scolymus]	At2g01600	Putative clathrin assembly protein At2g01600 OS=Arabidopsis thaliana GN=At2g01600 PE=2 SV=2	GO:0005545(1-phosphatidylinositol binding);GO:0005794(Golgi apparatus);GO:0005886(plasma membrane);GO:0005905(clathrin-coated pit);GO:0006897(endocytosis);GO:0016020(membrane);GO:0030136(clathrin-coated vesicle);GO:0030276(clathrin binding);GO:0048268(clathrin coat assembly)	ENOG410XQ90(Clathrin assembly protein)	NA	NA	NA	NA(NA)	A0A0A0KIT4.1 PF07651.14;ANTH;	6.34	8.44	4.98	8.32	8.93	10.76	6.1	7.15	9.68	5.84	8.78	7.11	107	139	80	129	137	167	99	122	163	61	126	111
TRINITY_DN31126_c2_g4	296	TRINITY_DN31126_c2_g4_i1;TRINITY_DN31126_c2_g4_i2;TRINITY_DN31126_c2_g4_i3;TRINITY_DN31126_c2_g4_i4;TRINITY_DN31126_c2_g4_i5;TRINITY_DN31126_c2_g4_i6;TRINITY_DN31126_c2_g4_i7;TRINITY_DN31126_c2_g4_i8	-	-	-	-	-	-	-	-	-	-	2.11	1.8	0.77	2.78	4.81	9.57	3.49	0.87	2	3.35	4.57	2.67	10	8	4	12	21	40	16	4	9	9	20	12
TRINITY_DN42899_c0_g1	1463	TRINITY_DN42899_c0_g1_i1;TRINITY_DN42899_c0_g1_i2;TRINITY_DN42899_c0_g1_i3;TRINITY_DN42899_c0_g1_i4;TRINITY_DN42899_c0_g1_i5;TRINITY_DN42899_c0_g1_i6;TRINITY_DN42899_c0_g1_i7	PREDICTED: G2/mitotic-specific cyclin-2-like [Nicotiana attenuata]	-	G2/mitotic-specific cyclin-1 OS=Medicago sativa subsp. varia PE=2 SV=1	GO:0005515(protein binding);GO:0005634(nucleus);GO:0007049(cell cycle);GO:0016538(cyclin-dependent protein serine/threonine kinase regulator activity);GO:0051301(cell division);GO:0051726(regulation of cell cycle)	COG5024(g2 mitotic-specific)	NA	NA	NA	NA(NA)	A0A022QQ52.1 PF00134.21;Cyclin_N;	2.12	1.43	1.85	6.75	7.01	5.98	9.5	3.54	1.79	5.35	5.17	10.82	123	85	100	363	381	315	480	199	109	189	307	562
TRINITY_DN26511_c0_g3	483	TRINITY_DN26511_c0_g3_i1	AT-hook motif nuclear-localized protein 23-like [Glycine max]	AHL21	AT-hook motif nuclear-localized protein 21 OS=Arabidopsis thaliana GN=AHL21 PE=2 SV=1	GO:0003677(DNA binding);GO:0003680(AT DNA binding);GO:0003700(DNA binding transcription factor activity);GO:0005654(nucleoplasm);GO:0005737(cytoplasm);GO:0006351(transcription, DNA-templated);GO:0045892(negative regulation of transcription, DNA-templated);GO:0048440(carpel development);GO:0048653(anther development)	ENOG410YG7Z(DNA-binding protein ESCAROLA-like)	-	-	-	-	I1L656.1 PF03479.13;DUF296;	27.4	22.29	26.74	14.24	14.08	15.51	16.99	22.42	21.94	13.21	14.24	15.18	427	339	398	204	210	222	255	353	341	127	221	219
TRINITY_DN40154_c1_g3	404	TRINITY_DN40154_c1_g3_i1	-	-	-	-	-	-	-	-	-	-	1.44	0.64	5.24	0.48	3.57	2.36	2.14	1.96	0.27	1.18	3.47	0.48	16	7	57	5	38	24	23	22	3	8	38	5
TRINITY_DN45690_c2_g1	1029	TRINITY_DN45690_c2_g1_i1;TRINITY_DN45690_c2_g1_i2;TRINITY_DN45690_c2_g1_i3;TRINITY_DN45690_c2_g1_i4;TRINITY_DN45690_c2_g1_i5;TRINITY_DN45690_c2_g1_i6	PREDICTED: dicarboxylate transporter 2.1, chloroplastic [Nicotiana tomentosiformis]	DIT2	Dicarboxylate transporter 2, chloroplastic OS=Spinacia oleracea GN=DIT2 PE=1 SV=1	GO:0015131(oxaloacetate transmembrane transporter activity);GO:0015140(malate transmembrane transporter activity);GO:0016021(integral component of membrane);GO:0071423(malate transmembrane transport)	COG0471(Transporter)	NA	NA	NA	NA(NA)	A0A022PRT1.1 PF00939.17;Na_sulph_symp;	7.05	4.93	4.63	7.44	9.95	7.59	7.66	6.49	8.12	7.86	7.37	11.27	130	101	88	122	172	150	140	136	151	91	140	189
TRINITY_DN30572_c3_g2	566	TRINITY_DN30572_c3_g2_i1;TRINITY_DN30572_c3_g2_i2	eukaryotic translation initiation factor 3 subunit B [Sesamum indicum]	TIF3B1	Eukaryotic translation initiation factor 3 subunit B OS=Arabidopsis thaliana GN=TIF3B1 PE=1 SV=1	GO:0003743(translation initiation factor activity);GO:0005852(eukaryotic translation initiation factor 3 complex)	COG5354(Component of the eukaryotic translation initiation factor 3 (eIF-3) complex, which is involved in protein synthesis and, together with other initiation factors, stimulates binding of mRNA and methionyl-tRNAi to the 40S ribosome (By similarity))	K03253	translation initiation factor 3 subunit B	-	sind03013(RNA transport)	-	3.84	5.77	6.67	6.74	8.25	7.6	7.42	7.15	8.1	5.55	4.54	4.65	75	111	122	121	154	137	142	142	160	68	91	85
TRINITY_DN25051_c0_g1	553	TRINITY_DN25051_c0_g1_i1;TRINITY_DN25051_c0_g1_i2;TRINITY_DN25051_c0_g1_i3;TRINITY_DN25051_c0_g1_i4;TRINITY_DN25051_c0_g1_i5;TRINITY_DN25051_c0_g1_i6;TRINITY_DN25051_c0_g1_i7	PREDICTED: uncharacterized protein LOC104607111 isoform X1 [Nelumbo nucifera]	-	-	GO:0004061(arylformamidase activity);GO:0019441(tryptophan catabolic process to kynurenine)	COG1878(Cyclase family)	-	-	-	-	K4B2Y6.1 PF04199.11;Cyclase;	14.04	15.46	5.07	9.39	9.55	6.83	8.89	11.44	14.77	4.96	4.34	4.53	42	38	25	24	25	19	25	29	32	16	16	24.01
TRINITY_DN46516_c0_g1	203	TRINITY_DN46516_c0_g1_i1	-	-	-	-	-	-	-	-	-	-	7.2	12.14	2.21	9.11	9.43	9.85	6.23	10.68	11.48	2.72	7.74	4.78	13	21	4	15	16	16	11	19	20	3	14	8
TRINITY_DN30160_c1_g3	211	TRINITY_DN30160_c1_g3_i1	-	-	-	-	-	-	-	-	-	-	6.49	12	19.14	4.9	6.93	3.91	1.02	6.6	15.53	1.66	7.58	1.62	13	23	39	9	13	7	2	13	30	2	15	3
TRINITY_DN25711_c2_g1	376	TRINITY_DN25711_c2_g1_i1;TRINITY_DN25711_c2_g1_i2;TRINITY_DN25711_c2_g1_i3;TRINITY_DN25711_c2_g1_i4	Glutamate--cysteine ligase [Actinidia chinensis var. chinensis]	GSH1	Glutamate--cysteine ligase, chloroplastic OS=Solanum lycopersicum GN=GSH1 PE=2 SV=1	GO:0002213(defense response to insect);GO:0004357(glutamate-cysteine ligase activity);GO:0005524(ATP binding);GO:0006750(glutathione biosynthetic process);GO:0009408(response to heat);GO:0009507(chloroplast);GO:0009536(plastid);GO:0009570(chloroplast stroma);GO:0009700(indole phytoalexin biosynthetic process);GO:0009753(response to jasmonic acid);GO:0009816(defense response to bacterium, incompat…	COG3572(glutamate--cysteine ligase)	K01919	glutamate--cysteine ligase	EC:6.3.2.2	vvi00270(Cysteine and methionine metabolism);vvi00480(Glutathione metabolism)	-	58.9	55.7	26.59	47.43	55.83	70.78	65.37	51.06	57.02	43.05	46.45	49.41	553	512	243	415	498	610	595	486	538	245	422	433
TRINITY_DN27686_c1_g3	1737	TRINITY_DN27686_c1_g3_i1	Cysteine--tRNA ligase [Actinidia chinensis var. chinensis]	At5g38830	Cysteine--tRNA ligase 2, cytoplasmic OS=Arabidopsis thaliana GN=At5g38830 PE=2 SV=1	GO:0004817(cysteine-tRNA ligase activity);GO:0005739(mitochondrion);GO:0005829(cytosol);GO:0006423(cysteinyl-tRNA aminoacylation);GO:0009507(chloroplast)	COG0215(Cysteinyl-tRNA synthetase)	K01883	cysteinyl-tRNA synthetase	EC:6.1.1.16	sind00970(Aminoacyl-tRNA biosynthesis)	A0A022QR14.1 PF01406.17;tRNA-synt_1e;	5.76	5.29	6.46	8.14	9.25	9.68	10.69	7.6	6.87	8.25	8.19	12.41	496	446	507	636	768	776	880	664	590	451	722	977
TRINITY_DN40260_c0_g3	788	TRINITY_DN40260_c0_g3_i1;TRINITY_DN40260_c0_g3_i2;TRINITY_DN40260_c0_g3_i3;TRINITY_DN40260_c0_g3_i4;TRINITY_DN40260_c0_g3_i5	-	-	-	-	-	-	-	-	-	-	19.93	27.59	15.39	14.55	16.42	7.63	9.43	19.31	29.06	18.78	14.91	6.11	424	534	246	273	333	166	187	445	626	212	325	85
TRINITY_DN39314_c0_g1	279	TRINITY_DN39314_c0_g1_i1;TRINITY_DN39314_c0_g1_i2;TRINITY_DN39314_c0_g1_i3;TRINITY_DN39314_c0_g1_i4;TRINITY_DN39314_c0_g1_i5	-	-	-	-	-	-	-	-	-	-	515.47	527.74	531.56	640.82	605.58	456.18	501.55	534.81	910.62	662.59	709.7	937.69	1353.6	1335.14	1427	1547.24	1483.49	1072.14	1293.12	1399.49	2303.13	1065.22	1820.03	2257.84
TRINITY_DN14854_c0_g1	265	TRINITY_DN14854_c0_g1_i1	-	-	-	-	-	-	-	-	-	-	0	1.89	8.66	0	0	0	0	0	0.26	0	0	0	0	7	35	0	0	0	0	0	1	0	0	0
TRINITY_DN37552_c0_g7	264	TRINITY_DN37552_c0_g7_i1	guanine nucleotide regulatory protein [Vicia faba]	-	-	GO:0005768(endosome);GO:0030139(endocytic vesicle)	-	K07889	Ras-related protein Rab-5C	-	cam04144(Endocytosis);cam04145(Phagosome)	-	6.04	9.8	10.01	14.88	13.76	10.19	11.52	7.43	7.24	7.26	10.65	9.8	23	36	40	53	49	34.59	42.86	28	27	16	38.37	35
TRINITY_DN42898_c0_g6	1515	TRINITY_DN42898_c0_g6_i1	probable leucine-rich repeat receptor-like protein kinase At1g35710 [Coffea arabica]	FLS2	LRR receptor-like serine/threonine-protein kinase FLS2 OS=Arabidopsis thaliana GN=FLS2 PE=1 SV=1	GO:0004674(protein serine/threonine kinase activity);GO:0004675(transmembrane receptor protein serine/threonine kinase activity);GO:0005515(protein binding);GO:0005524(ATP binding);GO:0005768(endosome);GO:0005886(plasma membrane);GO:0006468(protein phosphorylation);GO:0006898(receptor-mediated endocytosis);GO:0007169(transmembrane receptor protein tyrosine kinase signaling pathway);GO:0010008(end…	COG4886(leucine Rich Repeat)	K13420	LRR receptor-like serine/threonine-protein kinase FLS2	EC:2.7.11.1	cann04016(MAPK signaling pathway - plant);cann04626(Plant-pathogen interaction)	B9T4Y2.1 PF08263.10;LRRNT_2;	16.92	12.49	12.37	14.51	19.43	12.57	13.91	12.24	8.24	13.09	15.87	12.25	1246	900	832	970	1379	861	979	915	605	611	1194	825
TRINITY_DN39446_c0_g1	793	TRINITY_DN39446_c0_g1_i1;TRINITY_DN39446_c0_g1_i10;TRINITY_DN39446_c0_g1_i2;TRINITY_DN39446_c0_g1_i3;TRINITY_DN39446_c0_g1_i4;TRINITY_DN39446_c0_g1_i5;TRINITY_DN39446_c0_g1_i6;TRINITY_DN39446_c0_g1_i7;TRINITY_DN39446_c0_g1_i8;TRINITY_DN39446_c0_g1_i9	auxin transport carrier [Camellia sinensis]	LAX2	Auxin transporter-like protein 2 OS=Medicago truncatula GN=LAX2 PE=2 SV=1	GO:0003333(amino acid transmembrane transport);GO:0005886(plasma membrane);GO:0015171(amino acid transmembrane transporter activity)	COG0814(amino acid transport)	K13946	auxin influx carrier (AUX1 LAX family)	-	csv04075(Plant hormone signal transduction)	A0A059DCB5.1 PF01490.16;Aa_trans;	22.51	22.1	10.16	39.58	39.37	47.51	50.18	30.26	25.04	35.75	28.93	46.01	516.41	483	218	727	772	947	1075	615	552	422	590	894
TRINITY_DN26154_c0_g7	532	TRINITY_DN26154_c0_g7_i1	Protein of unknown function DUF1997 protein [Actinidia chinensis var. chinensis]	-	-	GO:0003674(molecular_function);GO:0005634(nucleus);GO:0008150(biological_process)	ENOG4111M1K(Protein of unknown function (DUF1997))	-	-	-	-	D7SXF7.1 PF09366.8;DUF1997;	7.36	8.1	3.11	5.77	5.01	6.28	4.03	8.36	10.39	4.57	5.99	5.43	135	145	54	97	88	106	71	155	190	52	110	92
TRINITY_DN22606_c2_g1	513	TRINITY_DN22606_c2_g1_i1	40S ribosomal protein S10 [Klebsormidium nitens]	rps10	40S ribosomal protein S10 OS=Xenopus laevis GN=rps10 PE=1 SV=1	GO:0000028(ribosomal small subunit assembly);GO:0003735(structural constituent of ribosome);GO:0022627(cytosolic small ribosomal subunit)	COG5045(Ribosomal protein)	K02947	small subunit ribosomal protein S10e	-	ccp03010(Ribosome)	W4FG75.1 PF03501.13;S10_plectin;	0	3.8	15.48	0.13	0.06	1.01	0.24	0.29	0.58	0.09	0	0	0	64	254	2	1	16	4	5	10	1	0	0
TRINITY_DN36155_c1_g2	1530	TRINITY_DN36155_c1_g2_i1;TRINITY_DN36155_c1_g2_i2	Phosphoribosylformylglycinamidine cyclo-ligase [Actinidia chinensis var. chinensis]	PUR5	Phosphoribosylformylglycinamidine cyclo-ligase, chloroplastic OS=Arabidopsis thaliana GN=PUR5 PE=1 SV=2	GO:0004641(phosphoribosylformylglycinamidine cyclo-ligase activity);GO:0005507(copper ion binding);GO:0005524(ATP binding);GO:0005739(mitochondrion);GO:0006164(purine nucleotide biosynthetic process);GO:0006189('de novo' IMP biosynthetic process);GO:0009507(chloroplast);GO:0009570(chloroplast stroma)	COG0150(phosphoribosylaminoimidazole synthetase)	K01933	phosphoribosylformylglycinamidine cyclo-ligase	EC:6.3.3.1	vvi00230(Purine metabolism)	A0A0B0NPJ4.1 PF02769.20;AIRS_C;	7.65	5.23	4.26	7.74	8.63	7.32	9.12	6.82	7.76	7.23	8.43	8.7	441	317.07	238	514	514	439	537.65	485	539	303.94	494	560.04
TRINITY_DN27864_c0_g1	768	TRINITY_DN27864_c0_g1_i1;TRINITY_DN27864_c0_g1_i2;TRINITY_DN27864_c0_g1_i3	Chaperone protein like [Actinidia chinensis var. chinensis]	GFA2	Chaperone protein dnaJ GFA2, mitochondrial OS=Arabidopsis thaliana GN=GFA2 PE=2 SV=1	GO:0005737(cytoplasm)	COG0484(ATP binding to DnaK triggers the release of the substrate protein, thus completing the reaction cycle. Several rounds of ATP-dependent interactions between DnaJ, DnaK and GrpE are required for fully efficient folding. Also involved, together with DnaK and GrpE, in the DNA replication of plasmids through activation of initiation proteins (By similarity))	NA	NA	NA	NA(NA)	M5X1M3.1 PF00226.29;DnaJ;	12.07	12.25	8.99	14.45	12.98	11.24	13.64	13.13	15.79	9.87	11.4	12.49	305	305	223	343	332	264	332	346	421	164	296	305
TRINITY_DN35128_c0_g4	599	TRINITY_DN35128_c0_g4_i1	Cytochrome c oxidase subunit 6a like [Actinidia chinensis var. chinensis]	COX6A	Cytochrome c oxidase subunit 6a, mitochondrial OS=Arabidopsis thaliana GN=COX6A PE=2 SV=1	GO:0004129(cytochrome-c oxidase activity);GO:0005739(mitochondrion);GO:0005751(mitochondrial respiratory chain complex IV);GO:0016021(integral component of membrane)	ENOG411253X(Cytochrome c oxidase polypeptide VIa)	K02266	cytochrome c oxidase subunit 6a	-	egr00190(Oxidative phosphorylation)	B8AKJ8.1 PF02046.13;COX6A;	10.49	5.46	10.02	15.42	25.54	19.46	40.09	14.57	9.93	21.4	19.47	36.17	232	118	208	312	542	397	851	326	219	295	433	737
TRINITY_DN41529_c0_g1	232	TRINITY_DN41529_c0_g1_i1	-	-	-	-	-	-	-	-	-	-	6.12	1.99	1.1	12.39	6.56	5.16	4.31	7.78	5.53	5.23	9.92	9.04	16	5	3	30	16	12	11	20	14	8	25	22
TRINITY_DN24685_c1_g1	1785	TRINITY_DN24685_c1_g1_i1;TRINITY_DN24685_c1_g1_i10;TRINITY_DN24685_c1_g1_i2;TRINITY_DN24685_c1_g1_i3;TRINITY_DN24685_c1_g1_i4;TRINITY_DN24685_c1_g1_i5;TRINITY_DN24685_c1_g1_i6;TRINITY_DN24685_c1_g1_i7;TRINITY_DN24685_c1_g1_i8;TRINITY_DN24685_c1_g1_i9	Cytosolic Fe-S cluster assembly factor like [Actinidia chinensis var. chinensis]	NBP35	Cytosolic Fe-S cluster assembly factor NBP35 OS=Arabidopsis thaliana GN=NBP35 PE=1 SV=1	GO:0000166(nucleotide binding);GO:0005524(ATP binding);GO:0005634(nucleus);GO:0005829(cytosol);GO:0016226(iron-sulfur cluster assembly);GO:0042803(protein homodimerization activity);GO:0046872(metal ion binding);GO:0051536(iron-sulfur cluster binding);GO:0051539(4 iron, 4 sulfur cluster binding)	COG0489(ATP-binding protein)	NA	NA	NA	NA(NA)	A0A061EDK5.1 PF10609.7;ParA;	47.31	35.75	37.41	31.19	32.56	28.17	32.88	36.7	39.74	24.12	26.88	28.63	2897	1962	2123	1736	1859	1606	1876	2215	2449	957	1692	1605
TRINITY_DN45488_c0_g3	247	TRINITY_DN45488_c0_g3_i1	-	-	-	-	-	-	-	-	-	-	97.99	93.85	15.51	94.14	60.17	77.02	72.82	69.61	107.47	64.34	80.44	56.69	307	283	51	275	176	215	223	215	328	117	240	166
TRINITY_DN46496_c1_g1	353	TRINITY_DN46496_c1_g1_i1;TRINITY_DN46496_c1_g1_i2	-	-	-	-	-	-	-	-	-	-	3.3	2.67	12.27	1.68	1.72	1.46	2.4	2.85	2.95	3.56	2.54	3.83	20.32	15	72.93	13	7	11	13	15	20	15	14	19
TRINITY_DN42278_c2_g1	859	TRINITY_DN42278_c2_g1_i1;TRINITY_DN42278_c2_g1_i2;TRINITY_DN42278_c2_g1_i3;TRINITY_DN42278_c2_g1_i4;TRINITY_DN42278_c2_g1_i5;TRINITY_DN42278_c2_g1_i6;TRINITY_DN42278_c2_g1_i7	PREDICTED: thioredoxin domain-containing protein PLP3B [Eucalyptus grandis]	PLP3B	Thioredoxin domain-containing protein PLP3B OS=Arabidopsis thaliana GN=PLP3B PE=2 SV=1	GO:0005737(cytoplasm);GO:0008479(queuine tRNA-ribosyltransferase activity);GO:0008616(queuosine biosynthetic process)	COG0526(Thioredoxin)	-	-	-	-	M4D8R6.1 PF02114.14;Phosducin;	23.37	22.66	19.96	22.28	24.49	22.22	22.15	24.07	27.45	23.5	23.14	20.68	742	680	577	598	708	606	582	711	839	454	683	574
TRINITY_DN27313_c0_g3	1605	TRINITY_DN27313_c0_g3_i1;TRINITY_DN27313_c0_g3_i2;TRINITY_DN27313_c0_g3_i3	BAG family molecular chaperone regulator like [Actinidia chinensis var. chinensis]	BAG1	BAG family molecular chaperone regulator 1 OS=Arabidopsis thaliana GN=BAG1 PE=1 SV=1	GO:0005515(protein binding);GO:0005634(nucleus);GO:0005739(mitochondrion);GO:0005829(cytosol);GO:0051087(chaperone binding);GO:0071629(cytoplasm protein quality control by the ubiquitin-proteasome system)	ENOG4111WNH(BCL-2-associated athanogene)	K09555	BCL2-associated athanogene 1	-	gmx04141(Protein processing in endoplasmic reticulum)	I1MQ23.1 PF02179.14;BAG;	27.37	29.24	28.31	38.43	45.11	31.63	61.67	40.77	28.27	58.54	51.64	68.16	2046	2138	1954	2608	3257	2212	4404	3115	2119	2758	3954	4607
TRINITY_DN19636_c0_g1	222	TRINITY_DN19636_c0_g1_i1	-	-	-	-	-	-	-	-	-	-	0	0	2.1	0	0.93	0.49	0.44	12.36	0.9	0	0	0.47	0	0	5	0	2	1	1	28	2	0	0	1
TRINITY_DN46292_c1_g2	347	TRINITY_DN46292_c1_g2_i1;TRINITY_DN46292_c1_g2_i2;TRINITY_DN46292_c1_g2_i3	-	-	-	-	-	-	-	-	-	-	6.36	4.75	9.29	7.56	8.36	7.14	10.12	9.5	7.39	6.25	8.1	3.66	46	35	59	43	55	43	54	68	45	25	45	24
TRINITY_DN37395_c0_g1	1664	TRINITY_DN37395_c0_g1_i1;TRINITY_DN37395_c0_g1_i2;TRINITY_DN37395_c0_g1_i3;TRINITY_DN37395_c0_g1_i4;TRINITY_DN37395_c0_g1_i5;TRINITY_DN37395_c0_g1_i6;TRINITY_DN37395_c0_g1_i7	Ankyrin repeat-containing protein [Actinidia chinensis var. chinensis]	-	-	GO:0007165(signal transduction);GO:0016020(membrane)	COG0666(Ankyrin Repeat)	NA	NA	NA	NA(NA)	K4CL21.1 PF13962.4;PGG;	1.59	2.08	2.03	2.88	4.45	3.75	5.04	2.8	2.28	3.56	3.57	5.31	126	148	139	202	329	266	374	224	170	176	284	378
TRINITY_DN37750_c0_g2	646	TRINITY_DN37750_c0_g2_i1;TRINITY_DN37750_c0_g2_i2	isoflavone 3'-hydroxylase-like [Quercus suber]	CYP81D11	Cytochrome P450 81D11 OS=Arabidopsis thaliana GN=CYP81D11 PE=2 SV=1	GO:0016020(membrane);GO:0016709(oxidoreductase activity, acting on paired donors, with incorporation or reduction of molecular oxygen, NAD(P)H as one donor, and incorporation of one atom of oxygen);GO:0042343(indole glucosinolate metabolic process);GO:0044550(secondary metabolite biosynthetic process);GO:0098542(defense response to other organism)	COG2124(Cytochrome p450)	NA	NA	NA	NA(NA)	M5XR17.1 PF00067.20;p450;	14.26	11.21	27.53	17.74	26.85	19.53	37.51	22.08	12.88	21.05	22.32	26.77	353	271	637.33	401.35	638.23	446.58	890.8	553.37	318	325.61	557	610
TRINITY_DN34377_c2_g1	271	TRINITY_DN34377_c2_g1_i1	UPF0426 protein [Prunus yedoensis var. nudiflora]	-	-	-	ENOG41122GH(UPF0426 protein)	-	-	-	-	-	18.75	22.94	22.05	34.82	43.91	39.27	50.36	37.32	29.73	49.2	41.21	46.9	77	91	95	134	169	144	202	152	120	117	160	181
TRINITY_DN32360_c0_g2	400	TRINITY_DN32360_c0_g2_i1	4-coumarate-CoA ligase 7-2 [Morus alba]	4CLL7	4-coumarate--CoA ligase-like 7 OS=Arabidopsis thaliana GN=4CLL7 PE=1 SV=1	GO:0004321(fatty-acyl-CoA synthase activity);GO:0005524(ATP binding);GO:0005777(peroxisome);GO:0009695(jasmonic acid biosynthetic process);GO:0009850(auxin metabolic process);GO:0009851(auxin biosynthetic process);GO:0016207(4-coumarate-CoA ligase activity);GO:0016874(ligase activity);GO:0031408(oxylipin biosynthetic process)	COG0318(Amp-dependent synthetase and ligase)	K01904	4-coumarate--CoA ligase	EC:6.2.1.12	zju00360(Phenylalanine metabolism);zju00130(Ubiquinone and other terpenoid-quinone biosynthesis);zju00940(Phenylpropanoid biosynthesis)	W9SXG6.1 PF00501.26;AMP-binding;	21.97	17.19	12.08	27.59	34.55	34.41	30.59	21.8	19	26.35	24.51	38.12	240	183	129	279	360	343	323	240	207	175	263	388
TRINITY_DN28074_c1_g8	693	TRINITY_DN28074_c1_g8_i1;TRINITY_DN28074_c1_g8_i2	PREDICTED: serine/threonine-protein kinase CDL1 [Beta vulgaris subsp. vulgaris]	PBL27	Serine/threonine-protein kinase PBL27 OS=Arabidopsis thaliana GN=PBL27 PE=1 SV=1	GO:0004675(transmembrane receptor protein serine/threonine kinase activity);GO:0005515(protein binding);GO:0005886(plasma membrane);GO:0006468(protein phosphorylation);GO:0007166(cell surface receptor signaling pathway);GO:0016301(kinase activity);GO:0045087(innate immune response)	COG0515(Serine Threonine protein kinase)	K13430	serine/threonine-protein kinase PBS1	EC:2.7.11.1	ccaj04626(Plant-pathogen interaction)	A0A022S2R6.1 PF00069.23;Pkinase;	11.32	14.36	7.81	12.68	11.73	10.82	10.61	10.2	11.7	11.63	12.06	13.24	306	376	195	305	301	270	270	279	309	196	329	323
TRINITY_DN41282_c0_g1	883	TRINITY_DN41282_c0_g1_i1;TRINITY_DN41282_c0_g1_i2	Serine-rich adhesin for platelets like [Actinidia chinensis var. chinensis]	-	-	GO:0003729(mRNA binding);GO:0005634(nucleus);GO:0008150(biological_process)	ENOG410Y5Y9(NA)	-	-	-	-	-	21.93	26.08	30.96	21.7	21.36	20.55	17.61	20.45	27.49	25.14	24.79	21.94	584	667	765	518	534	497	456	539	721	417	647	531
TRINITY_DN29291_c0_g1	252	TRINITY_DN29291_c0_g1_i1	-	-	-	-	-	-	-	-	-	-	5.12	5.31	2.58	5.81	6.12	2.7	5.24	3.96	6.79	4.16	9.83	3.54	17	17	9	18	19	8	17	13	22	8	31	11
TRINITY_DN45150_c0_g1	738	TRINITY_DN45150_c0_g1_i1;TRINITY_DN45150_c0_g1_i2;TRINITY_DN45150_c0_g1_i3	Helicase protein [Actinidia chinensis var. chinensis]	-	-	-	COG0553(helicase)	NA	NA	NA	NA(NA)	A0A0D2Q5A2.1 PF00176.21;SNF2_N;	5.21	6.36	7.35	13.01	15.39	7.3	16.43	8.88	11.03	8.22	7.26	13.42	122	157	115	192.23	197	124	194	133	195	101.15	152.21	165
TRINITY_DN37014_c1_g1	882	TRINITY_DN37014_c1_g1_i1;TRINITY_DN37014_c1_g1_i2	BAG family molecular chaperone regulator like [Actinidia chinensis var. chinensis]	BAG4	BAG family molecular chaperone regulator 4 OS=Arabidopsis thaliana GN=BAG4 PE=1 SV=1	GO:0005634(nucleus);GO:0005829(cytosol);GO:0009408(response to heat);GO:0009409(response to cold);GO:0009651(response to salt stress);GO:0010228(vegetative to reproductive phase transition of meristem);GO:0051087(chaperone binding)	ENOG4111WNH(BCL-2-associated athanogene)	K09555	BCL2-associated athanogene 1	-	gmx04141(Protein processing in endoplasmic reticulum)	D7SJU3.1 PF00240.21;ubiquitin;	2.83	4.34	2.48	4.93	6.21	4.19	6.73	4.99	3	6.63	5.17	8.78	107	158	87	167	222	145	240	189	109	156	197	301
TRINITY_DN35250_c0_g2	482	TRINITY_DN35250_c0_g2_i1;TRINITY_DN35250_c0_g2_i2;TRINITY_DN35250_c0_g2_i3	PREDICTED: crocetin glucosyltransferase, chloroplastic-like [Juglans regia]	UGT75L6	Crocetin glucosyltransferase, chloroplastic OS=Gardenia jasminoides GN=UGT75L6 PE=1 SV=1	GO:0009813(flavonoid biosynthetic process);GO:0043231(intracellular membrane-bounded organelle);GO:0052696(flavonoid glucuronidation);GO:0080043(quercetin 3-O-glucosyltransferase activity);GO:0080044(quercetin 7-O-glucosyltransferase activity)	COG1819(Transferase)	NA	NA	NA	NA(NA)	A0A0D2PLZ3.1 PF00201.16;UDPGT;	31.23	21.1	57.91	22.56	25.78	24.15	25.37	30.95	22.29	19.83	21.03	14.09	357	233	675	223	267	253	249	346.7	255	129	210	120
TRINITY_DN34842_c0_g2	559	TRINITY_DN34842_c0_g2_i1;TRINITY_DN34842_c0_g2_i2;TRINITY_DN34842_c0_g2_i3	scarecrow-like protein 14 [Coffea arabica]	SCL30	Scarecrow-like protein 30 OS=Arabidopsis thaliana GN=SCL30 PE=1 SV=1	GO:0003700(DNA binding transcription factor activity);GO:0005634(nucleus);GO:0006355(regulation of transcription, DNA-templated);GO:0043565(sequence-specific DNA binding)	ENOG410YMPH(transcription, DNA-dependent)	-	-	-	-	F6GUZ9.1 PF03514.12;GRAS;	22.93	35.19	52.43	25.11	26.16	29.81	35.19	28.13	29.51	25.03	31.59	30.55	376	548	805	374	396	439	537	451	472	247	510	466
TRINITY_DN23330_c0_g3	361	TRINITY_DN23330_c0_g3_i1	uncharacterized protein LOC110629262 [Manihot esculenta]	HTR2	Histone H3.2 OS=Arabidopsis thaliana GN=HTR2 PE=1 SV=2	GO:0000786(nucleosome);GO:0003677(DNA binding);GO:0005634(nucleus);GO:0006334(nucleosome assembly);GO:0031492(nucleosomal DNA binding)	COG2036(Core component of nucleosome. Nucleosomes wrap and compact DNA into chromatin, limiting DNA accessibility to the cellular machineries which require DNA as a template. Histones thereby play a central role in transcription regulation, DNA repair, DNA replication and chromosomal stability. DNA accessibility is regulated via a complex set of post-translational modifications of histones, also …	NA	NA	NA	NA(NA)	A0A0D2T6A5.1 PF00125.22;Histone;	2.29	2	2.07	7.62	7.57	3.52	10.61	1.82	2.06	5.14	8	12.21	20	17	18	62	63	28	90	16	18	27	68	100
[truncated: 39,877 more rows]
