# Supplementary material for: Integration of small RNA, degradome, and transcriptome sequencing data illustrates the mechanism of low phosphorus adaptation in Camellia oleifera
Source: Front Plant Sci. 2022 Aug 1;13:932926. doi: 10.3389/fpls.2022.932926 (PMC9377520; doi:10.3389/fpls.2022.932926)
Supplement: Supplementary file 1 [file Data_Sheet_1.ZIP › Supplementary materials/Supplementary Table S4 The length and counts characteristics of the sRNA sequencing results.xlsx]

## Sheet: Sheet1
Length distribution of counts of sequ-seqs and unique sRNAs in this study.
			LP_R_0d1				LP_R_0d2				LP_R_0d3				LP_R_1d1				LP_R_1d2				LP_R_1d3				LP_R_3d1				LP_R_3d2				LP_R_3d3				LP_R_7d1				LP_R_7d2				LP_R_7d3
Length	uniq	% of uniq	Total	% of Total	uniq	% of uniq	Total	% of Total	uniq	% of uniq	Total	% of Total	uniq	% of uniq	Total	% of Total	uniq	% of uniq	Total	% of Total	uniq	% of uniq	Total	% of Total	uniq	% of uniq	Total	% of Total	uniq	% of uniq	Total	% of Total	uniq	% of uniq	Total	% of Total	uniq	% of uniq	Total	% of Total	uniq	% of uniq	Total	% of Total	uniq	% of uniq	Total	% of Total	uniq
18	203989	8.51	1020817	7.01	429597	7.12	560353	3.36	175999	2.78	1101794	6.89	231749	7.57	1518830	13.25	307234	8.78	1066929	11.34	221833	7.34	1168635	8.18	146068	2	1252222	17.39	242196	11.39	814392	6.64	214416	4.71	954795	26.87	205815	19.4	1031264	5.22	304622	3.74	1204283	20.55	304326	16.89	1211155	23.45	266273
19	211466	8.82	1300245	8.93	527939	8.75	905327	5.43	264963	4.19	1594438	9.97	289636	9.47	1608586	14.03	326132	9.32	1207078	12.82	247137	8.18	1419448	9.94	208093	2.85	1184764	16.46	237803	11.18	1049862	8.55	275267	6.04	729994	20.55	172071	16.22	1226606	6.21	366569	4.51	1143415	19.51	291274	16.17	1085960	21.03	316582
20	226583	9.45	1538184	10.56	607531	10.07	1317031	7.9	378005	5.98	2052577	12.83	327072	10.69	1553419	13.55	342019	9.77	1226013	13.03	270961	8.96	1577467	11.05	302447	4.14	1053338	14.63	235554	11.08	1205113	9.82	348891	7.66	526665	14.82	142522	13.44	1467895	7.43	453718	5.58	965365	16.47	263716	14.64	873579	16.92	372307
21	366125	15.27	3602310	24.74	876887	14.53	3754024	22.52	783331	12.39	2567471	16.05	433201	14.16	2517725	21.96	524563	14.99	1996108	21.21	444489	14.7	3126007	21.89	724037	9.9	1586283	22.03	365381	17.18	3076371	25.06	670184	14.71	675552	19.01	184904	17.43	4165634	21.1	879809	10.81	1366496	23.32	342429	19.01	976532	18.91	661299
22	279923	11.67	2623710	18.02	828498	13.73	3342089	20.05	897433	14.19	2927706	18.3	466439	15.24	1702460	14.85	511033	14.6	1515435	16.1	474046	15.68	2398078	16.79	918789	12.57	1018791	14.15	350760	16.5	2429284	19.79	726486	15.95	342447	9.64	136546	12.87	3449030	17.47	994118	12.22	643916	10.99	245074	13.6	512885	9.93	710120
23	152317	6.35	1016522	6.98	468761	7.77	1350608	8.1	489044	7.73	2505044	15.66	333552	10.9	668451	5.83	233296	6.67	647054	6.87	215483	7.13	1031730	7.22	503445	6.89	313065	4.35	120274	5.66	790936	6.44	334946	7.35	98595	2.77	44075	4.16	1278854	6.48	564420	6.94	175523	2.99	77403	4.3	183597	3.56	362447
24	913850	38.1	3170435	21.77	2132553	35.34	4935733	29.61	3118336	49.31	2369391	14.81	782972	25.59	1725800	15.05	1185127	33.86	1571751	16.7	1076911	35.63	3202101	22.42	4254922	58.2	725869	10.08	542927	25.53	2700482	22	1881013	41.29	202331	5.69	161484	15.22	6576705	33.31	4283781	52.65	326810	5.58	256374	14.23	278925	5.4	2158625
25	44037	1.84	290487	1.99	163036	2.7	501345	3.01	217075	3.43	881104	5.51	195053	6.37	169773	1.48	70441	2.01	182085	1.93	71867	2.38	356992	2.5	253079	3.46	64599	0.9	31537	1.48	207670	1.69	104422	2.29	22683	0.64	13331	1.26	547496	2.77	289543	3.56	34985	0.6	21034	1.17	41418	0.8	141086
valid reads	2398290		14562710		6034802		16666510		6324186		15999525		3059674		11465044		3499845		9412453		3022727		14280458		7310880		7198931		2126432		12274110		4555625		3553062		1060748		19743484		8136580		5860793		1801630		5164051		4988739
[truncated: 11 more columns]
