# Supplementary material for: Integration of small RNA, degradome, and transcriptome sequencing data illustrates the mechanism of low phosphorus adaptation in Camellia oleifera
Source: Front Plant Sci. 2022 Aug 1;13:932926. doi: 10.3389/fpls.2022.932926 (PMC9377520; doi:10.3389/fpls.2022.932926)
Supplement: Supplementary file 1 [file Data_Sheet_1.ZIP › Supplementary materials/Supplementary Table S8 A total of 414 targets for 108 miRNAs.xlsx]

## Sheet: Sheet1
SmallRNA	SmallRNA_seq	transcript	Symbol	AlignmentScore	TStart	TStop	DegradomeCleavageSite	DegradomeCategory	Degradome_Pvalue	Tplot_file_path
ahy-miR160-5p_L+1_1ss16AT	CTGCCTGGCTCCCTGTATGCCA	TRINITY_DN37578_c1_g1	ARF18	2	77	98	89	2	0.23	Output/CL166/cleaveLand_result/t_plot/ahy-miR160-5p_L+1_1ss16AT_TRINITY_DN37578_c1_g1_89_TPlot.pdf
ahy-miR160-5p_L+1_1ss16AT	CTGCCTGGCTCCCTGTATGCCA	TRINITY_DN39928_c3_g4	ARF22	1.5	977	998	989	2	0.08	Output/CL166/cleaveLand_result/t_plot/ahy-miR160-5p_L+1_1ss16AT_TRINITY_DN39928_c3_g4_989_TPlot.pdf
aly-MIR4248c-p3_2ss8TC18AC	TTTTATTCTTGGCAATCC	TRINITY_DN31971_c2_g3	APUM1	4	304	321	312	2	1	Output/CL166/cleaveLand_result/t_plot/aly-MIR4248b-p3_2ss8TC18AC_TRINITY_DN31971_c2_g3_312_TPlot.pdf
aly-MIR4248b-p3_2ss8TC18AC	TTTTATTCTTGGCAATCC	TRINITY_DN39965_c1_g1	MED26C	3.5	165	182	173	2	1	Output/CL166/cleaveLand_result/t_plot/aly-MIR4248b-p3_2ss8TC18AC_TRINITY_DN39965_c1_g1_173_TPlot.pdf
aly-MIR4248b-p3_2ss8TC18AC	TTTTATTCTTGGCAATCC	TRINITY_DN44758_c0_g1	SPCC1827.05c	3	386	404	395	2	0.94	Output/CL166/cleaveLand_result/t_plot/aly-MIR4248b-p3_2ss8TC18AC_TRINITY_DN44758_c0_g1_395_TPlot.pdf
aqc-miR399	TGCCAAAGGAGAGTTGCCCTA	TRINITY_DN34998_c0_g3	UBC24	3	162	182	173	2	0.16	Output/CL166/cleaveLand_result/t_plot/aqc-miR399_TRINITY_DN34998_c0_g3_173_TPlot.pdf
aqc-miR399	TGCCAAAGGAGAGTTGCCCTA	TRINITY_DN34998_c0_g3	UBC24	3	218	238	229	0	0	Output/CL166/cleaveLand_result/t_plot/aqc-miR399_TRINITY_DN34998_c0_g3_229_TPlot.pdf
ath-miR390a-5p	AAGCTCAGGAGGGATAGCGCC	TRINITY_DN30612_c3_g4	NA	3.5	400	420	411	2	0.16	Output/CL166/cleaveLand_result/t_plot/ath-miR390a-5p_TRINITY_DN30612_c3_g4_411_TPlot.pdf
ath-MIR472-p3_2ss6TG18AG	TTTCCGACTCCGCCCATGCCAT	TRINITY_DN37745_c0_g2	At4g15060	2	290	311	302	0	0	Output/CL166/cleaveLand_result/t_plot/ath-MIR472-p3_2ss6TG18AG_TRINITY_DN37745_c0_g2_302_TPlot.pdf
ath-MIR472-p3_2ss6TG18AG	TTTCCGACTCCGCCCATGCCAT	TRINITY_DN37973_c2_g1	NA	3	745	766	757	0	0	Output/CL166/cleaveLand_result/t_plot/ath-MIR472-p3_2ss6TG18AG_TRINITY_DN37973_c2_g1_757_TPlot.pdf
ath-MIR472-p3_2ss6TG18AG	TTTCCGACTCCGCCCATGCCAT	TRINITY_DN40146_c0_g5	NA	2	69	90	81	0	0	Output/CL166/cleaveLand_result/t_plot/ath-MIR472-p3_2ss6TG18AG_TRINITY_DN40146_c0_g5_81_TPlot.pdf
ath-miR8175_L-2	TCCCCGGCAACGGCGCCA	TRINITY_DN35921_c5_g1	-	3	478	494	485	2	1	Output/CL166/cleaveLand_result/t_plot/ath-miR8175_L-2_TRINITY_DN35921_c5_g1_485_TPlot.pdf
ath-miR858b	TTCGTTGTCTGTTCGACCTTG	TRINITY_DN31256_c0_g4	MYB6	2.5	337	356	347	0	0	Output/CL166/cleaveLand_result/t_plot/ath-miR858b_TRINITY_DN31256_c0_g4_347_TPlot.pdf
ath-miR858b	TTCGTTGTCTGTTCGACCTTG	TRINITY_DN31679_c2_g2	C1	2.5	311	330	321	0	0	Output/CL166/cleaveLand_result/t_plot/ath-miR858b_TRINITY_DN31679_c2_g2_321_TPlot.pdf
ath-miR858b	TTCGTTGTCTGTTCGACCTTG	TRINITY_DN42660_c1_g4	-	2.5	5	24	15	0	0	Output/CL166/cleaveLand_result/t_plot/ath-miR858b_TRINITY_DN42660_c1_g4_15_TPlot.pdf
cas-miR5139_L-1	AACCTGGCTCTGATACCA	TRINITY_DN44085_c0_g1	-	4	803	820	811	2	0.92	Output/CL166/cleaveLand_result/t_plot/cas-miR5139_L-1_TRINITY_DN44085_c0_g1_811_TPlot.pdf
cas-MIR5139-p3_2ss10AG18TC	TCCAAAGGGATCGCATTGATC	TRINITY_DN24464_c0_g2	NA	4	125	142	133	2	0.99	Output/CL166/cleaveLand_result/t_plot/cas-MIR5139-p3_2ss10AG18TC_TRINITY_DN24464_c0_g2_133_TPlot.pdf
cas-MIR5139-p3_2ss10AG18TC	TGCCTGGCTCCCTGTATGCCA	TRINITY_DN28948_c0_g1	ZIP4	4	1199	1217	1207	2	0.62	Output/CL166/cleaveLand_result/t_plot/cas-MIR5139-p3_2ss10AG18TC_TRINITY_DN28948_c0_g1_1207_TPlot.pdf
cas-MIR5139-p3_2ss10AG18TC	GAAACTCTGGTGGAGGCC	TRINITY_DN32101_c1_g2	TIM23-2	4	196	212	203	2	1	Output/CL166/cleaveLand_result/t_plot/cas-MIR5139-p3_2ss10AG18TC_TRINITY_DN32101_c1_g2_203_TPlot.pdf
cas-MIR5139-p3_2ss10AG18TC	GAAACTCTGGTGGAGGCC	TRINITY_DN38304_c0_g2	NA	3.5	273	289	281	2	1	Output/CL166/cleaveLand_result/t_plot/cas-MIR5139-p3_2ss10AG18TC_TRINITY_DN38304_c0_g2_281_TPlot.pdf
cas-MIR5139-p3_2ss9AG18GC	AAACTCTGGTGGAGGCTC	TRINITY_DN38855_c0_g1	UGT85A24	2.5	1042	1059	1050	2	1	Output/CL166/cleaveLand_result/t_plot/cas-MIR5139-p3_2ss9AG18GC_TRINITY_DN38855_c0_g1_1050_TPlot.pdf
cas-MIR5139-p3_2ss9AG18GC	AAACTCTGGTGGAGGCTC	TRINITY_DN43578_c2_g1	IPMSB	3.5	831	848	839	2	1	Output/CL166/cleaveLand_result/t_plot/cas-MIR5139-p3_2ss9AG18GC_TRINITY_DN43578_c2_g1_839_TPlot.pdf
cme-MIR477a-p5_2ss19TA21AT	AAAGGCTTCCAATATTCTATT	TRINITY_DN36054_c0_g1	-	4	947	967	958	2	0.73	Output/CL166/cleaveLand_result/t_plot/cme-MIR477a-p5_2ss19TA21AT_TRINITY_DN36054_c0_g1_958_TPlot.pdf
cpa-miR159a	TTTGGATTGAAGGGAGCTCTA	TRINITY_DN32601_c0_g1	UGT85A24	3.5	164	185	176	2	0.71	Output/CL166/cleaveLand_result/t_plot/cpa-miR159a_TRINITY_DN32601_c0_g1_176_TPlot.pdf
csi-miR168-5p	TCGCTTGGTGCAGGTCGGGAA	TRINITY_DN45146_c0_g6	AGO1B	4	299	319	310	0	0	Output/CL166/cleaveLand_result/t_plot/csi-miR168-5p_TRINITY_DN45146_c0_g6_310_TPlot.pdf
csi-miR171f-5p	TAGCATCATCAAGATTCACAT	TRINITY_DN28105_c0_g3	RPN6	4	420	440	431	2	0.08	Output/CL166/cleaveLand_result/t_plot/csi-miR171f-5p_TRINITY_DN28105_c0_g3_431_TPlot.pdf
csi-miR396a-5p	TTCCACAGCTTTCTTGAACTG	TRINITY_DN40762_c3_g2	-	4	414	436	427	2	0.46	Output/CL166/cleaveLand_result/t_plot/csi-miR396a-5p_TRINITY_DN40762_c3_g2_427_TPlot.pdf
csi-miR396a-5p	TTCCACAGCTTTCTTGAACTG	TRINITY_DN41046_c0_g2	MED37A	4	683	702	693	2	0.96	Output/CL166/cleaveLand_result/t_plot/csi-miR396a-5p_TRINITY_DN41046_c0_g2_693_TPlot.pdf
csi-miR396a-5p	TTCCACAGCTTTCTTGAACTG	TRINITY_DN44783_c0_g3	XYLA	3.5	413	433	424	0	0.03	Output/CL166/cleaveLand_result/t_plot/csi-miR396a-5p_TRINITY_DN44783_c0_g3_424_TPlot.pdf
csi-miR396f-5p	TTCCACAGCTTTCTTGAACTT	TRINITY_DN26211_c1_g3	-	4	1776	1796	1787	2	1	Output/CL166/cleaveLand_result/t_plot/csi-miR396f-5p_TRINITY_DN26211_c1_g3_1787_TPlot.pdf
csi-miR396f-5p	TTCCACAGCTTTCTTGAACTT	TRINITY_DN29580_c0_g8	UBC32	4	1018	1039	1029	2	0.62	Output/CL166/cleaveLand_result/t_plot/csi-miR396f-5p_TRINITY_DN29580_c0_g8_1029_TPlot.pdf
csi-miR396f-5p	TTCCACAGCTTTCTTGAACTT	TRINITY_DN34211_c2_g3	-	3.5	185	205	196	0	0.01	Output/CL166/cleaveLand_result/t_plot/csi-miR396f-5p_TRINITY_DN34211_c2_g3_196_TPlot.pdf
csi-miR396f-5p	TTCCACAGCTTTCTTGAACTT	TRINITY_DN42181_c0_g3	GRF5	4	11	32	22	0	0	Output/CL166/cleaveLand_result/t_plot/csi-miR396f-5p_TRINITY_DN42181_c0_g3_22_TPlot.pdf
csi-miR396f-5p	TTCCACAGCTTTCTTGAACTT	TRINITY_DN45839_c1_g1	GRF6	4	967	988	978	0	0	Output/CL166/cleaveLand_result/t_plot/csi-miR396f-5p_TRINITY_DN45839_c1_g1_978_TPlot.pdf
csi-miR403a-3p_R+1_2ss20CT21GT	TTAGATTCACGCACAAACTTTT	TRINITY_DN26124_c0_g1	NA	3.5	613	634	625	0	0	Output/CL166/cleaveLand_result/t_plot/csi-miR403a-3p_R+1_2ss20CT21GT_TRINITY_DN26124_c0_g1_625_TPlot.pdf
cst-MIR11334-p5_2ss8TG17TC	AAGGAGTGTGTAACAACT	TRINITY_DN28881_c1_g1	-	4	375	392	383	2	0.94	Output/CL166/cleaveLand_result/t_plot/cst-MIR11334-p5_2ss8TG17TC_TRINITY_DN28881_c1_g1_383_TPlot.pdf
cst-MIR11334-p5_2ss8TG17TC	AAGGAGTGTGTAACAACT	TRINITY_DN41957_c4_g2	NAC100	3	405	423	414	2	1	Output/CL166/cleaveLand_result/t_plot/cst-MIR11334-p5_2ss8TG17TC_TRINITY_DN41957_c4_g2_414_TPlot.pdf
gma-miR166a-3p	TCGGACCAGGCTTCATTCCCC	TRINITY_DN31058_c0_g4	ATHB-8	3.5	791	811	802	0	0	Output/CL166/cleaveLand_result/t_plot/gma-miR166a-3p_TRINITY_DN31058_c0_g4_802_TPlot.pdf
gma-miR166a-3p	TCGGACCAGGCTTCATTCCCC	TRINITY_DN46255_c1_g2	REV	3.5	1	21	12	0	0	Output/CL166/cleaveLand_result/t_plot/gma-miR166a-3p_TRINITY_DN46255_c1_g2_12_TPlot.pdf
gma-miR171k-3p_2ss11CT19AT	TTGAGCCGCGTCAATATCTCT	TRINITY_DN23484_c2_g1	SCL15	4	664	684	675	0	0.01	Output/CL166/cleaveLand_result/t_plot/gma-miR171k-3p_2ss11CT19AT_TRINITY_DN23484_c2_g1_675_TPlot.pdf
gma-miR171k-3p_2ss11CT19AT	TTGAGCCGCGTCAATATCTCT	TRINITY_DN27835_c0_g1	SCL6	4	727	747	738	0	0	Output/CL166/cleaveLand_result/t_plot/gma-miR171k-3p_2ss11CT19AT_TRINITY_DN27835_c0_g1_738_TPlot.pdf
gma-miR171k-3p_2ss11CT19AT	TTGAGCCGCGTCAATATCTCT	TRINITY_DN38636_c0_g1	SCL6	1	911	931	922	0	0	Output/CL166/cleaveLand_result/t_plot/gma-miR171k-3p_2ss11CT19AT_TRINITY_DN38636_c0_g1_922_TPlot.pdf
gma-miR171k-3p_2ss11CT19AT	TTGAGCCGCGTCAATATCTCT	TRINITY_DN38636_c0_g5	-	1	300	320	311	0	0	Output/CL166/cleaveLand_result/t_plot/gma-miR171k-3p_2ss11CT19AT_TRINITY_DN38636_c0_g5_311_TPlot.pdf
gma-miR172a	AGAATCTTGATGATGCTGCAT	TRINITY_DN40809_c0_g1	RAP2-7	2	1416	1436	1427	0	0	Output/CL166/cleaveLand_result/t_plot/gma-miR172a_TRINITY_DN40809_c0_g1_1427_TPlot.pdf
gma-miR172b-5p_L-1R+2	TAGCATCATCAAGATTCACAT	TRINITY_DN32888_c2_g5	-	3.5	47	68	59	2	1	Output/CL166/cleaveLand_result/t_plot/gma-miR172b-5p_L-1R+2_TRINITY_DN32888_c2_g5_59_TPlot.pdf
gma-MIR319h-p3_2ss17CT18TA	GGAGGTAAATTTCTTCTA	TRINITY_DN28115_c0_g1	PBL19	3.5	1194	1212	1203	2	0.94	Output/CL166/cleaveLand_result/t_plot/gma-MIR319h-p3_2ss17CT18TA_TRINITY_DN28115_c0_g1_1203_TPlot.pdf
gma-MIR319h-p3_2ss17CT18TA	GGAGGTAAATTTCTTCTA	TRINITY_DN30046_c0_g2	-	2	284	301	292	2	0.08	Output/CL166/cleaveLand_result/t_plot/gma-MIR319h-p3_2ss17CT18TA_TRINITY_DN30046_c0_g2_292_TPlot.pdf
gma-MIR319h-p3_2ss17CT18TA	GGAGGTAAATTTCTTCTA	TRINITY_DN38806_c0_g3	APUM2	4	1748	1765	1756	2	0.62	Output/CL166/cleaveLand_result/t_plot/gma-MIR319h-p3_2ss17CT18TA_TRINITY_DN38806_c0_g3_1756_TPlot.pdf
gma-miR394a-5p	TTGGCATTCTGTCCACCTCC	TRINITY_DN30822_c0_g7	FBX6	1	1653	1672	1663	0	0	Output/CL166/cleaveLand_result/t_plot/gma-miR394a-5p_TRINITY_DN30822_c0_g7_1663_TPlot.pdf
gma-MIR396a-p3_2ss3TA18TC	CAAGCATGCCATGGCACC	TRINITY_DN27824_c0_g2	-	3	447	463	455	2	0.62	Output/CL166/cleaveLand_result/t_plot/gma-MIR396a-p3_2ss3TA18TC_TRINITY_DN27824_c0_g2_455_TPlot.pdf
gma-MIR396a-p3_2ss3TA18TC	CAAGCATGCCATGGCACC	TRINITY_DN39792_c0_g5	At4g10955	4	712	731	721	2	0.87	Output/CL166/cleaveLand_result/t_plot/gma-MIR396a-p3_2ss3TA18TC_TRINITY_DN39792_c0_g5_721_TPlot.pdf
gma-miR403a_1ss20TC	TTAGATTCACGCACAAACTCG	TRINITY_DN26124_c0_g1	NA	1	641	661	652	2	0.08	Output/CL166/cleaveLand_result/t_plot/gma-miR403a_1ss20TC_TRINITY_DN26124_c0_g1_652_TPlot.pdf
gma-miR403a_R+1_2ss20TC21GT	TTAGATTCACGCACAAACTCTG	TRINITY_DN26124_c0_g4	AGO2	1.5	1165	1186	1177	0	0	Output/CL166/cleaveLand_result/t_plot/gma-miR403a_R+1_2ss20TC21GT_TRINITY_DN26124_c0_g4_1177_TPlot.pdf
gma-miR4995_L+1R-4	TAGGCAGTGGCTTGGTTA	TRINITY_DN22629_c0_g1	-	4	18	35	26	2	1	Output/CL166/cleaveLand_result/t_plot/gma-miR4995_L+1R-4_TRINITY_DN22629_c0_g1_26_TPlot.pdf
gma-miR4995_L+1R-4	TAGGCAGTGGCTTGGTTA	TRINITY_DN42298_c0_g1	tal	3.5	967	983	974	2	1	Output/CL166/cleaveLand_result/t_plot/gma-miR4995_L+1R-4_TRINITY_DN42298_c0_g1_974_TPlot.pdf
gma-miR5037b_L-1R-1_1ss18TA	ACCCTCAAAGGCTTCCAA	TRINITY_DN28920_c0_g5	At5g64460	4	404	420	411	2	1	Output/CL166/cleaveLand_result/t_plot/gma-miR5037b_L-1R-1_1ss18TA_TRINITY_DN28920_c0_g5_411_TPlot.pdf
gma-miR5037b_L-1R-1_1ss18TA	ACCCTCAAAGGCTTCCAA	TRINITY_DN40749_c1_g4	-	4	291	308	299	2	0.54	Output/CL166/cleaveLand_result/t_plot/gma-miR5037b_L-1R-1_1ss18TA_TRINITY_DN40749_c1_g4_299_TPlot.pdf
gma-miR5037b_L-1R-1_1ss18TA	ACCCTCAAAGGCTTCCAA	TRINITY_DN40870_c0_g1	-	3.5	392	409	400	2	0.08	Output/CL166/cleaveLand_result/t_plot/gma-miR5037b_L-1R-1_1ss18TA_TRINITY_DN40870_c0_g1_400_TPlot.pdf
gma-miR5037b_L-1R-1_1ss18TA	ACCCTCAAAGGCTTCCAA	TRINITY_DN42523_c1_g3	GA2OX1	4	243	262	253	2	1	Output/CL166/cleaveLand_result/t_plot/gma-miR5037b_L-1R-1_1ss18TA_TRINITY_DN42523_c1_g3_253_TPlot.pdf
gma-miR6300	GTCGTTGTAGTATAGTGG	TRINITY_DN25296_c0_g1	PBD1	3.5	828	844	835	2	1	Output/CL166/cleaveLand_result/t_plot/gma-miR6300_TRINITY_DN25296_c0_g1_835_TPlot.pdf
gma-miR6300	GTCGTTGTAGTATAGTGG	TRINITY_DN31253_c2_g1	DGAT1	3.5	849	866	857	2	1	Output/CL166/cleaveLand_result/t_plot/gma-miR6300_TRINITY_DN31253_c2_g1_857_TPlot.pdf
gma-miR6300	GTCGTTGTAGTATAGTGG	TRINITY_DN34781_c0_g6	CXE1	3	741	758	749	2	0.54	Output/CL166/cleaveLand_result/t_plot/gma-miR6300_TRINITY_DN34781_c0_g6_749_TPlot.pdf
gma-miR6300	GTCGTTGTAGTATAGTGG	TRINITY_DN40390_c0_g2	NA	4	248	266	257	2	1	Output/CL166/cleaveLand_result/t_plot/gma-miR6300_TRINITY_DN40390_c0_g2_257_TPlot.pdf
gma-miR6300	GTCGTTGTAGTATAGTGG	TRINITY_DN45329_c0_g2	CYP89A9	4	942	960	951	2	1	Output/CL166/cleaveLand_result/t_plot/gma-miR6300_TRINITY_DN45329_c0_g2_951_TPlot.pdf
gra-MIR8674b-p5_2ss11TC18AC	GTCGTTGTAGTATAGTGG	TRINITY_DN23897_c0_g4	PUB11	4	776	795	785	2	0.99	Output/CL166/cleaveLand_result/t_plot/gra-MIR8674b-p5_2ss11TC18AC_TRINITY_DN23897_c0_g4_785_TPlot.pdf
gra-MIR8674b-p5_2ss11TC18AC	AAACCCTAAACCCTAAACC	TRINITY_DN25259_c1_g1	At1g54610	4	245	263	255	2	1	Output/CL166/cleaveLand_result/t_plot/gra-MIR8674b-p5_2ss11TC18AC_TRINITY_DN25259_c1_g1_255_TPlot.pdf
gra-MIR8674b-p5_2ss11TC18AC	AAACCCTAAACCCTAAACC	TRINITY_DN25397_c0_g1	ARALYDRAFT_482607	2	555	574	565	2	0.41	Output/CL166/cleaveLand_result/t_plot/gra-MIR8674b-p5_2ss11TC18AC_TRINITY_DN25397_c0_g1_565_TPlot.pdf
gra-MIR8674b-p5_2ss11TC18AC	AAACCCTAAACCCTAAACC	TRINITY_DN27351_c2_g5	NA	3	23	39	31	2	1	Output/CL166/cleaveLand_result/t_plot/gra-MIR8674b-p5_2ss11TC18AC_TRINITY_DN27351_c2_g5_31_TPlot.pdf
gra-MIR8674b-p5_2ss11TC18AC	AAACCCTAAACCCTAAACC	TRINITY_DN31669_c1_g3	-	4	208	225	217	2	0.96	Output/CL166/cleaveLand_result/t_plot/gra-MIR8674b-p5_2ss11TC18AC_TRINITY_DN31669_c1_g3_217_TPlot.pdf
gra-MIR8674b-p5_2ss11TC18AC	AAACCCTAAACCCTAAACC	TRINITY_DN34619_c0_g7	At1g16860	2	487	503	494	2	0.54	Output/CL166/cleaveLand_result/t_plot/gra-MIR8674b-p5_2ss11TC18AC_TRINITY_DN34619_c0_g7_494_TPlot.pdf
gra-MIR8757b-p5_1ss1TG	GATTTTGGGTTGGGTCGA	TRINITY_DN31522_c0_g4	RZ1C	3.5	861	878	869	2	0.77	Output/CL166/cleaveLand_result/t_plot/gra-MIR8757b-p5_1ss1TG_TRINITY_DN31522_c0_g4_869_TPlot.pdf
gra-MIR8757b-p5_1ss1TG	GATTTTGGGTTGGGTCGA	TRINITY_DN41330_c0_g2	-	3.5	54	71	62	2	0.58	Output/CL166/cleaveLand_result/t_plot/gra-MIR8757b-p5_1ss1TG_TRINITY_DN41330_c0_g2_62_TPlot.pdf
gra-MIR8757b-p5_1ss1TG	GATTTTGGGTTGGGTCGA	TRINITY_DN42332_c1_g5	-	3.5	236	253	244	2	0.65	Output/CL166/cleaveLand_result/t_plot/gra-MIR8757b-p5_1ss1TG_TRINITY_DN42332_c1_g5_244_TPlot.pdf
hbr-MIR166a-p3_2ss6AG17GA	TAGCTGGTTCTCCTCGAA	TRINITY_DN33708_c0_g1	EXPB3	3.5	79	96	87	2	0.99	Output/CL166/cleaveLand_result/t_plot/hbr-MIR166a-p3_2ss6AG17GA_TRINITY_DN33708_c0_g1_87_TPlot.pdf
hbr-MIR166a-p3_2ss6AG17GA	TAGCTGGTTCTCCTCGAA	TRINITY_DN46156_c1_g2	FH3	4	291	309	299	2	0.41	Output/CL166/cleaveLand_result/t_plot/hbr-MIR166a-p3_2ss6AG17GA_TRINITY_DN46156_c1_g2_299_TPlot.pdf
hbr-MIR166a-p3_2ss6AG17GA	TAGCTGGTTCTCCTCGAA	TRINITY_DN46459_c1_g1	-	3.5	935	952	943	2	1	Output/CL166/cleaveLand_result/t_plot/hbr-MIR166a-p3_2ss6AG17GA_TRINITY_DN46459_c1_g1_943_TPlot.pdf
hbr-miR396a_R-3	CACAGCTTTCTTGAACTT	TRINITY_DN25133_c2_g3	HSP83A	3.5	1536	1553	1544	2	1	Output/CL166/cleaveLand_result/t_plot/hbr-miR396a_R-3_TRINITY_DN25133_c2_g3_1544_TPlot.pdf
hbr-miR396a_R-3	CACAGCTTTCTTGAACTT	TRINITY_DN29182_c0_g1	HIPP39	3	271	287	278	2	1	Output/CL166/cleaveLand_result/t_plot/hbr-miR396a_R-3_TRINITY_DN29182_c0_g1_278_TPlot.pdf
hbr-miR396a_R-3	CACAGCTTTCTTGAACTT	TRINITY_DN31079_c0_g1	AOC	4	243	258	251	2	1	Output/CL166/cleaveLand_result/t_plot/hbr-miR396a_R-3_TRINITY_DN31079_c0_g1_251_TPlot.pdf
hbr-miR396a_R-3	CACAGCTTTCTTGAACTT	TRINITY_DN31925_c0_g6	At4g02820	4	1251	1268	1259	2	1	Output/CL166/cleaveLand_result/t_plot/hbr-miR396a_R-3_TRINITY_DN31925_c0_g6_1259_TPlot.pdf
hbr-miR396a_R-3	CACAGCTTTCTTGAACTT	TRINITY_DN32253_c0_g1	-	4	308	324	315	2	1	Output/CL166/cleaveLand_result/t_plot/hbr-miR396a_R-3_TRINITY_DN32253_c0_g1_315_TPlot.pdf
hbr-miR396a_R-3	CACAGCTTTCTTGAACTT	TRINITY_DN34538_c0_g7	-	4	271	288	279	2	1	Output/CL166/cleaveLand_result/t_plot/hbr-miR396a_R-3_TRINITY_DN34538_c0_g7_279_TPlot.pdf
hbr-miR396a_R-3	CACAGCTTTCTTGAACTT	TRINITY_DN35062_c0_g5	AOG	3.5	399	416	407	2	1	Output/CL166/cleaveLand_result/t_plot/hbr-miR396a_R-3_TRINITY_DN35062_c0_g5_407_TPlot.pdf
hbr-miR396a_R-3	CACAGCTTTCTTGAACTT	TRINITY_DN40429_c0_g2	Os07g0201100	3.5	663	679	671	2	1	Output/CL166/cleaveLand_result/t_plot/hbr-miR396a_R-3_TRINITY_DN40429_c0_g2_671_TPlot.pdf
hbr-miR396a_R-3	CACAGCTTTCTTGAACTT	TRINITY_DN44783_c0_g3	XYLA	3.5	414	430	421	2	1	Output/CL166/cleaveLand_result/t_plot/hbr-miR396a_R-3_TRINITY_DN44783_c0_g3_421_TPlot.pdf
hbr-miR396a_R-3	CACAGCTTTCTTGAACTT	TRINITY_DN45850_c0_g1	PER57	4	100	117	108	2	1	Output/CL166/cleaveLand_result/t_plot/hbr-miR396a_R-3_TRINITY_DN45850_c0_g1_108_TPlot.pdf
lja-MIR11077c-p5_1ss2CA	CATTTCCTTTCCTTTCCT	TRINITY_DN23824_c0_g1	-	4	421	439	430	2	1	Output/CL166/cleaveLand_result/t_plot/lja-MIR11077c-p5_1ss2CA_TRINITY_DN23824_c0_g1_430_TPlot.pdf
lja-MIR11077c-p5_1ss2CA	CATTTCCTTTCCTTTCCT	TRINITY_DN24892_c0_g1	NA	2.5	342	359	350	2	0.58	Output/CL166/cleaveLand_result/t_plot/lja-MIR11077c-p5_1ss2CA_TRINITY_DN24892_c0_g1_350_TPlot.pdf
lja-MIR11077c-p5_1ss2CA	CATTTCCTTTCCTTTCCT	TRINITY_DN26901_c0_g1	ERF4	4	107	124	115	2	1	Output/CL166/cleaveLand_result/t_plot/lja-MIR11077c-p5_1ss2CA_TRINITY_DN26901_c0_g1_115_TPlot.pdf
lja-MIR11077c-p5_1ss2CA	CATTTCCTTTCCTTTCCT	TRINITY_DN30321_c1_g2	UGT91D1	4	244	260	251	2	1	Output/CL166/cleaveLand_result/t_plot/lja-MIR11077c-p5_1ss2CA_TRINITY_DN30321_c1_g2_251_TPlot.pdf
lja-MIR11077c-p5_1ss2CA	CATTTCCTTTCCTTTCCT	TRINITY_DN32710_c1_g2	NA	3	339	356	347	2	1	Output/CL166/cleaveLand_result/t_plot/lja-MIR11077c-p5_1ss2CA_TRINITY_DN32710_c1_g2_347_TPlot.pdf
lja-MIR11077c-p5_1ss2CA	CATTTCCTTTCCTTTCCT	TRINITY_DN35481_c0_g1	NOP12	4	427	444	435	2	1	Output/CL166/cleaveLand_result/t_plot/lja-MIR11077c-p5_1ss2CA_TRINITY_DN35481_c0_g1_435_TPlot.pdf
lja-MIR11077c-p5_1ss2CA	CATTTCCTTTCCTTTCCT	TRINITY_DN36540_c0_g4	-	3.5	754	771	763	2	1	Output/CL166/cleaveLand_result/t_plot/lja-MIR11077c-p5_1ss2CA_TRINITY_DN36540_c0_g4_763_TPlot.pdf
lja-MIR11077c-p5_1ss2CA	CATTTCCTTTCCTTTCCT	TRINITY_DN39139_c0_g4	-	4	1707	1724	1715	2	1	Output/CL166/cleaveLand_result/t_plot/lja-MIR11077c-p5_1ss2CA_TRINITY_DN39139_c0_g4_1715_TPlot.pdf
lja-MIR11077c-p5_1ss2CA	CATTTCCTTTCCTTTCCT	TRINITY_DN44520_c0_g1	RPL3B	4	517	534	525	2	1	Output/CL166/cleaveLand_result/t_plot/lja-MIR11077c-p5_1ss2CA_TRINITY_DN44520_c0_g1_525_TPlot.pdf
lja-MIR7531-p5_2ss11TC17CA	GAGGAAGAAACTTATAATA	TRINITY_DN40610_c1_g1	UBP13	4	267	285	276	2	0.91	Output/CL166/cleaveLand_result/t_plot/lja-MIR7531-p5_2ss11TC17CA_TRINITY_DN40610_c1_g1_276_TPlot.pdf
mdm-miR319a_R-1	TTGGACTGAAGGGAGCTCCC	TRINITY_DN37402_c1_g1	TCP2	2.5	1546	1564	1555	0	0	Output/CL166/cleaveLand_result/t_plot/mdm-miR319a_R-1_TRINITY_DN37402_c1_g1_1555_TPlot.pdf
mdm-miR319a_R-1	TTGGACTGAAGGGAGCTCCC	TRINITY_DN42811_c5_g4	TCP4	4	1465	1484	1475	0	0	Output/CL166/cleaveLand_result/t_plot/mdm-miR319a_R-1_TRINITY_DN42811_c5_g4_1475_TPlot.pdf
mdm-miR408a_L-1R+1	TGCACTGCCTCTTCCCTGGCT	TRINITY_DN32465_c1_g6	NA	3.5	120	140	131	0	0.01	Output/CL166/cleaveLand_result/t_plot/mdm-miR408a_L-1R+1_TRINITY_DN32465_c1_g6_131_TPlot.pdf
mdm-miR7122a_2ss4TA21CG	TTAAACAGAGAAATCACGGTGG	TRINITY_DN42308_c0_g1	NA	1	258	279	270	0	0	Output/CL166/cleaveLand_result/t_plot/mdm-miR7122a_2ss4TA21CG_TRINITY_DN42308_c0_g1_270_TPlot.pdf
mes-MIR477f-p5_1ss1CT	TCCTCAAAGGCTTCCAATATT	TRINITY_DN31704_c0_g2	MTK	3.5	905	925	915	2	0.29	Output/CL166/cleaveLand_result/t_plot/mes-MIR477f-p5_1ss1CT_TRINITY_DN31704_c0_g2_915_TPlot.pdf
mes-MIR477f-p5_1ss1CT	TCCTCAAAGGCTTCCAATATT	TRINITY_DN40870_c0_g1	-	1	388	408	399	0	0	Output/CL166/cleaveLand_result/t_plot/mes-MIR477f-p5_1ss1CT_TRINITY_DN40870_c0_g1_399_TPlot.pdf
mtr-miR156a_L+1R-1	TTGACAGAAGAGAGAGAGCAC	TRINITY_DN40091_c1_g7	SPL13A	1	962	982	973	2	0.08	Output/CL166/cleaveLand_result/t_plot/mtr-miR156a_L+1R-1_TRINITY_DN40091_c1_g7_973_TPlot.pdf
mtr-miR160a	TGCCTGGCTCCCTGTATGCCA	TRINITY_DN37578_c1_g3	ARF22	1	1237	1257	1248	0	0	Output/CL166/cleaveLand_result/t_plot/mtr-miR160a_TRINITY_DN37578_c1_g3_1248_TPlot.pdf
mtr-miR164a_R-2	TGGAGAAGCAGGGCACGTG	TRINITY_DN29629_c0_g2	NAC100	2	732	750	741	0	0	Output/CL166/cleaveLand_result/t_plot/mtr-miR164a_R-2_TRINITY_DN29629_c0_g2_741_TPlot.pdf
mtr-miR164a_R-2	TGGAGAAGCAGGGCACGTG	TRINITY_DN36737_c1_g3	NAC100	0.5	395	413	404	0	0	Output/CL166/cleaveLand_result/t_plot/mtr-miR164a_R-2_TRINITY_DN36737_c1_g3_404_TPlot.pdf
mtr-miR164a_R-2	TGGAGAAGCAGGGCACGTG	TRINITY_DN44052_c0_g1	UXS5	3	409	427	418	2	0.41	Output/CL166/cleaveLand_result/t_plot/mtr-miR164a_R-2_TRINITY_DN44052_c0_g1_418_TPlot.pdf
mtr-miR164a_R-2	TGGAGAAGCAGGGCACGTG	TRINITY_DN45465_c1_g2	At5g50100	2.5	538	555	546	2	0.68	Output/CL166/cleaveLand_result/t_plot/mtr-miR164a_R-2_TRINITY_DN45465_c1_g2_546_TPlot.pdf
mtr-miR166c_R-2	TCGGACCAGGCTTCATTCC	TRINITY_DN34794_c0_g2	ATHB-15	1	1231	1249	1240	0	0	Output/CL166/cleaveLand_result/t_plot/mtr-miR166c_R-2_TRINITY_DN34794_c0_g2_1240_TPlot.pdf
mtr-miR166c_R-2	TCGGACCAGGCTTCATTCC	TRINITY_DN36246_c1_g3	-	3.5	845	863	854	2	0.29	Output/CL166/cleaveLand_result/t_plot/mtr-miR166c_R-2_TRINITY_DN36246_c1_g3_854_TPlot.pdf
mtr-miR171d	TGATTGAGCCGTGCCAATATC	TRINITY_DN23484_c2_g1	SCL15	2	667	687	678	2	0.29	Output/CL166/cleaveLand_result/t_plot/mtr-miR171d_TRINITY_DN23484_c2_g1_678_TPlot.pdf
mtr-miR171d	TGATTGAGCCGTGCCAATATC	TRINITY_DN27835_c0_g1	SCL6	1	730	750	741	2	0.23	Output/CL166/cleaveLand_result/t_plot/mtr-miR171d_TRINITY_DN27835_c0_g1_741_TPlot.pdf
mtr-miR171d	TGATTGAGCCGTGCCAATATC	TRINITY_DN38636_c0_g1	SCL6	1	914	934	925	2	0.08	Output/CL166/cleaveLand_result/t_plot/mtr-miR171d_TRINITY_DN38636_c0_g1_925_TPlot.pdf
mtr-miR171d	TGATTGAGCCGTGCCAATATC	TRINITY_DN38636_c0_g5	-	1	303	323	314	2	0.16	Output/CL166/cleaveLand_result/t_plot/mtr-miR171d_TRINITY_DN38636_c0_g5_314_TPlot.pdf
mtr-miR171e-5p	CGATGTTGGTGAGGTTCAATC	TRINITY_DN43082_c0_g1	-	4	790	809	801	2	0.16	Output/CL166/cleaveLand_result/t_plot/mtr-miR171e-5p_TRINITY_DN43082_c0_g1_801_TPlot.pdf
mtr-miR172a	AGAATCCTGATGATGCTGCAG	TRINITY_DN41667_c0_g2	RAP2-7	1	450	470	461	0	0	Output/CL166/cleaveLand_result/t_plot/mtr-miR172a_TRINITY_DN41667_c0_g2_461_TPlot.pdf
mtr-miR2111a-5p_1ss21AT	TAATCTGCATCCTGAGGTTTT	TRINITY_DN27124_c0_g5	At3g27150	1	698	718	709	0	0	Output/CL166/cleaveLand_result/t_plot/mtr-miR2111a-5p_1ss21AT_TRINITY_DN27124_c0_g5_709_TPlot.pdf
mtr-MIR2592ao-p5_2ss1AT18TC	TTTCCAACTGCAACAATC	TRINITY_DN26826_c0_g2	asd	4	1218	1235	1225	2	0.99	Output/CL166/cleaveLand_result/t_plot/mtr-MIR2592ao-p5_2ss1AT18TC_TRINITY_DN26826_c0_g2_1225_TPlot.pdf
mtr-MIR2592ao-p5_2ss1AT18TC	TTTCCAACTGCAACAATC	TRINITY_DN26936_c0_g1	WRKY53	4	438	455	446	2	1	Output/CL166/cleaveLand_result/t_plot/mtr-MIR2592ao-p5_2ss1AT18TC_TRINITY_DN26936_c0_g1_446_TPlot.pdf
mtr-MIR2592ao-p5_2ss1AT18TC	TTTCCAACTGCAACAATC	TRINITY_DN39111_c0_g4	EMB2758	4	236	252	243	2	1	Output/CL166/cleaveLand_result/t_plot/mtr-MIR2592ao-p5_2ss1AT18TC_TRINITY_DN39111_c0_g4_243_TPlot.pdf
mtr-MIR2592ao-p5_2ss1AT18TC	TTTCCAACTGCAACAATC	TRINITY_DN44116_c1_g5	GCS1	4	17	34	25	2	1	Output/CL166/cleaveLand_result/t_plot/mtr-MIR2592ao-p5_2ss1AT18TC_TRINITY_DN44116_c1_g5_25_TPlot.pdf
mtr-MIR2592ao-p5_2ss1AT18TC	TTTCCAACTGCAACAATC	TRINITY_DN44535_c0_g3	SPP2	4	488	504	495	2	1	Output/CL166/cleaveLand_result/t_plot/mtr-MIR2592ao-p5_2ss1AT18TC_TRINITY_DN44535_c0_g3_495_TPlot.pdf
mtr-MIR2592ay-p5_2ss6AG17CG_2	GAGTCGGGTTGTTTGGGAA	TRINITY_DN35276_c4_g2	-	3.5	351	369	360	2	0.77	Output/CL166/cleaveLand_result/t_plot/mtr-MIR2592ay-p5_2ss6AG17CG_2_TRINITY_DN35276_c4_g2_360_TPlot.pdf
mtr-MIR2592ay-p5_2ss6AG17CG_2	GAGTCGGGTTGTTTGGGAA	TRINITY_DN39805_c0_g1	UGT85A24	3	370	387	378	2	0.99	Output/CL166/cleaveLand_result/t_plot/mtr-MIR2592ay-p5_2ss6AG17CG_2_TRINITY_DN39805_c0_g1_378_TPlot.pdf
mtr-MIR2592bj-p5_2ss12TC19AT	ATTCCCACTGTCCCTGTCTA	TRINITY_DN35421_c0_g1	-	3.5	1388	1406	1397	2	1	Output/CL166/cleaveLand_result/t_plot/mtr-MIR2592bj-p5_2ss12TC19AT_TRINITY_DN35421_c0_g1_1397_TPlot.pdf
mtr-MIR2602b-p5_2ss7AT18AG	GTCATCTAATTAGTGACG	TRINITY_DN24506_c1_g4	-	3.5	1061	1078	1069	2	0.71	Output/CL166/cleaveLand_result/t_plot/mtr-MIR2602b-p5_2ss7AT18AG_TRINITY_DN24506_c1_g4_1069_TPlot.pdf
mtr-MIR2602b-p5_2ss7AT18AG	GTCATCTAATTAGTGACG	TRINITY_DN44027_c0_g1	At5g27470	4	373	390	381	2	0.88	Output/CL166/cleaveLand_result/t_plot/mtr-MIR2602b-p5_2ss7AT18AG_TRINITY_DN44027_c0_g1_381_TPlot.pdf
mtr-MIR2603-p3_2ss9AC17AC	GTCCCTGCCCTTTGTACA	TRINITY_DN24324_c0_g4	SCAR3	4	266	284	275	2	0.98	Output/CL166/cleaveLand_result/t_plot/mtr-MIR2603-p3_2ss9AC17AC_TRINITY_DN24324_c0_g4_275_TPlot.pdf
mtr-MIR2603-p3_2ss9AC17AC	GTCCCTGCCCTTTGTACA	TRINITY_DN45051_c0_g1	TSN1	3.5	2135	2151	2142	2	0.98	Output/CL166/cleaveLand_result/t_plot/mtr-MIR2603-p3_2ss9AC17AC_TRINITY_DN45051_c0_g1_2142_TPlot.pdf
mtr-MIR2603-p3_2ss9AC17AC	GTCCCTGCCCTTTGTACA	TRINITY_DN45839_c1_g6	GRF6	3	378	394	385	2	0.83	Output/CL166/cleaveLand_result/t_plot/mtr-MIR2603-p3_2ss9AC17AC_TRINITY_DN45839_c1_g6_385_TPlot.pdf
mtr-MIR2629f-p5_2ss13TC18GA	CTGCCGAAGTTTCCCTCA	TRINITY_DN30824_c0_g4	At4g32285	4	945	962	953	2	0.08	Output/CL166/cleaveLand_result/t_plot/mtr-MIR2629f-p5_2ss13TC18GA_TRINITY_DN30824_c0_g4_953_TPlot.pdf
mtr-MIR2629f-p5_2ss13TC18GA	CTGCCGAAGTTTCCCTCA	TRINITY_DN44490_c0_g2	-	4	463	480	471	2	1	Output/CL166/cleaveLand_result/t_plot/mtr-MIR2629f-p5_2ss13TC18GA_TRINITY_DN44490_c0_g2_471_TPlot.pdf
mtr-MIR2655c-p3_2ss11TC18AT	TTTATTTGAACTAAATTT	TRINITY_DN41479_c0_g5	-	2.5	339	356	347	2	0.08	Output/CL166/cleaveLand_result/t_plot/mtr-MIR2655c-p3_2ss11TC18AT_TRINITY_DN41479_c0_g5_347_TPlot.pdf
mtr-miR393a_1ss21CT	TCCAAAGGGATCGCATTGATT	TRINITY_DN30765_c0_g6	AFB2	3	1571	1591	1582	0	0	Output/CL166/cleaveLand_result/t_plot/mtr-miR393a_1ss21CT_TRINITY_DN30765_c0_g6_1582_TPlot.pdf
mtr-miR397-5p_1ss10GC	TCATTGAGTCCAGCGTTGATG	TRINITY_DN40388_c0_g2	-	3.5	542	563	554	2	0.5	Output/CL166/cleaveLand_result/t_plot/mtr-miR397-5p_1ss10GC_TRINITY_DN40388_c0_g2_554_TPlot.pdf
mtr-miR397-5p_1ss2CA	TAATTGAGTGCAGCGTTGATG	TRINITY_DN24572_c2_g1	LAC3	3	722	742	733	0	0	Output/CL166/cleaveLand_result/t_plot/mtr-miR397-5p_1ss2CA_TRINITY_DN24572_c2_g1_733_TPlot.pdf
mtr-miR397-5p_1ss2CA	TAATTGAGTGCAGCGTTGATG	TRINITY_DN33270_c5_g2	eif2b2	3.5	1286	1306	1297	2	0.68	Output/CL166/cleaveLand_result/t_plot/mtr-miR397-5p_1ss2CA_TRINITY_DN33270_c5_g2_1297_TPlot.pdf
mtr-miR397-5p_1ss2CA	TAATTGAGTGCAGCGTTGATG	TRINITY_DN36837_c0_g4	LAC7	3	207	227	218	2	0.08	Output/CL166/cleaveLand_result/t_plot/mtr-miR397-5p_1ss2CA_TRINITY_DN36837_c0_g4_218_TPlot.pdf
mtr-miR397-5p_R-2_1ss10GC	TCATTGAGTCCAGCGTTGA	TRINITY_DN24399_c1_g7	IRX12	0.5	722	740	731	0	0	Output/CL166/cleaveLand_result/t_plot/mtr-miR397-5p_R-2_1ss10GC_TRINITY_DN24399_c1_g7_731_TPlot.pdf
mtr-miR397-5p_R-2_1ss10GC	TCATTGAGTCCAGCGTTGA	TRINITY_DN33595_c0_g10	VTI13	4	245	263	254	2	0.62	Output/CL166/cleaveLand_result/t_plot/mtr-miR397-5p_R-2_1ss10GC_TRINITY_DN33595_c0_g10_254_TPlot.pdf
mtr-miR397-5p_R-2_1ss10GC	TCATTGAGTCCAGCGTTGA	TRINITY_DN43487_c0_g1	-	3.5	1131	1149	1140	2	1	Output/CL166/cleaveLand_result/t_plot/mtr-miR397-5p_R-2_1ss10GC_TRINITY_DN43487_c0_g1_1140_TPlot.pdf
mtr-miR399c	TGCCAAAGGAGATTTGCCCTG	TRINITY_DN25615_c1_g4	NA	0	560	580	571	0	0	Output/CL166/cleaveLand_result/t_plot/mtr-miR399c_TRINITY_DN25615_c1_g4_571_TPlot.pdf
mtr-miR408-3p_L-1R-1	TGCACTGCCTCTTCCCTGG	TRINITY_DN27457_c0_g1	RAP2-3	3.5	834	852	843	2	0.88	Output/CL166/cleaveLand_result/t_plot/mtr-miR408-3p_L-1R-1_TRINITY_DN27457_c0_g1_843_TPlot.pdf
mtr-miR408-3p_L-1R-1	TGCACTGCCTCTTCCCTGG	TRINITY_DN31259_c0_g3	-	4	392	409	400	2	0.96	Output/CL166/cleaveLand_result/t_plot/mtr-miR408-3p_L-1R-1_TRINITY_DN31259_c0_g3_400_TPlot.pdf
mtr-miR408-3p_L-1R-1	TGCACTGCCTCTTCCCTGG	TRINITY_DN37995_c0_g3	LAC5	3	119	137	128	0	0.02	Output/CL166/cleaveLand_result/t_plot/mtr-miR408-3p_L-1R-1_TRINITY_DN37995_c0_g3_128_TPlot.pdf
mtr-miR408-3p_L-1R-1	TGCACTGCCTCTTCCCTGG	TRINITY_DN42770_c0_g2	-	2	420	438	429	0	0	Output/CL166/cleaveLand_result/t_plot/mtr-miR408-3p_L-1R-1_TRINITY_DN42770_c0_g2_429_TPlot.pdf
mtr-miR408-3p_L-1R-2	TGCACTGCCTCTTCCCTG	TRINITY_DN26477_c2_g6	CLPP3	5	237	255	246	2	1	Output/CL166/cleaveLand_result/t_plot/mtr-miR408-3p_L-2_TRINITY_DN26477_c2_g6_246_TPlot.pdf
mtr-miR408-3p_L-1R-2	TGCACTGCCTCTTCCCTG	TRINITY_DN26569_c0_g2	PAA2	2	279	297	287	2	0.29	Output/CL166/cleaveLand_result/t_plot/mtr-miR408-3p_L-1R-2_TRINITY_DN26569_c0_g2_287_TPlot.pdf
mtr-miR408-3p_L-1R-2	TGCACTGCCTCTTCCCTG	TRINITY_DN32565_c0_g9	-	0	95	112	103	0	0	Output/CL166/cleaveLand_result/t_plot/mtr-miR408-3p_L-1R-2_TRINITY_DN32565_c0_g9_103_TPlot.pdf
mtr-miR408-3p_L-1R-2	TGCACTGCCTCTTCCCTG	TRINITY_DN38294_c0_g5	-	1	67	84	75	0	0	Output/CL166/cleaveLand_result/t_plot/mtr-miR408-3p_L-1R-2_TRINITY_DN38294_c0_g5_75_TPlot.pdf
mtr-miR408-3p_L-1R-2	TGCACTGCCTCTTCCCTG	TRINITY_DN42147_c0_g1	-	3.5	616	633	624	0	0.01	Output/CL166/cleaveLand_result/t_plot/mtr-miR408-3p_L-1R-2_TRINITY_DN42147_c0_g1_624_TPlot.pdf
mtr-MIR408-p3_1ss13CT	GCACTGCCTCTTTCCTGGCT	TRINITY_DN32465_c1_g6	NA	2.5	120	139	130	2	0.35	Output/CL166/cleaveLand_result/t_plot/mtr-MIR408-p3_1ss13CT_TRINITY_DN32465_c1_g6_130_TPlot.pdf
mtr-MIR408-p3_1ss13CT	GCACTGCCTCTTTCCTGGCT	TRINITY_DN35836_c1_g2	BHLH83	3.5	632	650	641	2	1	Output/CL166/cleaveLand_result/t_plot/mtr-MIR408-p3_1ss13CT_TRINITY_DN35836_c1_g2_641_TPlot.pdf
nta-MIR166c-p5_2ss6CG17AG	CGAAAGCATTCACCAAGG	TRINITY_DN41864_c0_g2	-	4	1571	1588	1579	2	0.9	Output/CL166/cleaveLand_result/t_plot/nta-MIR166c-p5_2ss6CG17AG_TRINITY_DN41864_c0_g2_1579_TPlot.pdf
nta-miR397_L+2R-1_1ss21GT	TAATTGAGTGCAGCGTTGATT	TRINITY_DN31238_c0_g4	LAC17	3.5	760	780	771	0	0	Output/CL166/cleaveLand_result/t_plot/nta-miR397_L+2R-1_1ss21GT_TRINITY_DN31238_c0_g4_771_TPlot.pdf
PC-3p-100894_182	TGATTTTAGATTGAGTGTTT	TRINITY_DN30301_c0_g3	IRK	4	812	832	823	2	0.73	Output/CL166/cleaveLand_result/t_plot/PC-3p-100894_182_TRINITY_DN30301_c0_g3_823_TPlot.pdf
PC-3p-132795_129	CCTTTCCCTTTCCAAATTCCT	TRINITY_DN33563_c0_g5	STIPL2	4	289	306	297	2	0.99	Output/CL166/cleaveLand_result/t_plot/PC-3p-132795_129_TRINITY_DN33563_c0_g5_297_TPlot.pdf
PC-3p-132795_129	CCTTTCCCTTTCCAAATTCCT	TRINITY_DN35456_c0_g2	-	4	736	757	747	2	0.23	Output/CL166/cleaveLand_result/t_plot/PC-3p-132795_129_TRINITY_DN35456_c0_g2_747_TPlot.pdf
PC-3p-18140_1384	AACGACGTCGTTTTGGCCATTTGA	TRINITY_DN31490_c2_g1	NA	3.5	10	34	25	2	0.68	Output/CL166/cleaveLand_result/t_plot/PC-3p-18140_1384_TRINITY_DN31490_c2_g1_25_TPlot.pdf
PC-3p-27079_883	TCAAATCCTCCAACCAAACACAGC	TRINITY_DN42730_c0_g2	NA	3	3	26	17	2	0.23	Output/CL166/cleaveLand_result/t_plot/PC-3p-27079_883_TRINITY_DN42730_c0_g2_17_TPlot.pdf
PC-3p-30509_767	AATCCCTTCTCAAATCCTCCAACC	TRINITY_DN42730_c0_g2	NA	2.5	12	35	26	2	0.23	Output/CL166/cleaveLand_result/t_plot/PC-3p-30509_767_TRINITY_DN42730_c0_g2_26_TPlot.pdf
PC-3p-346339_35	TAATGTTTTCAAAACTCGA	TRINITY_DN33230_c0_g2	BCAT2	3	862	879	870	2	0.54	Output/CL166/cleaveLand_result/t_plot/PC-3p-346339_35_TRINITY_DN33230_c0_g2_870_TPlot.pdf
PC-3p-346339_35	TCAAATCCTCCAACCAAACACAGC	TRINITY_DN42258_c0_g3	-	4	403	422	413	2	0.94	Output/CL166/cleaveLand_result/t_plot/PC-3p-346339_35_TRINITY_DN42258_c0_g3_413_TPlot.pdf
PC-3p-41728_531	TCAAATCCCTTCTCAAATCCC	TRINITY_DN28460_c0_g1	-	4	429	447	439	2	1	Output/CL166/cleaveLand_result/t_plot/PC-3p-41728_531_TRINITY_DN28460_c0_g1_439_TPlot.pdf
PC-3p-41728_531	TCAAATCCCTTCTCAAATCCC	TRINITY_DN34544_c0_g6	At3g47420	3.5	1733	1753	1744	0	0.02	Output/CL166/cleaveLand_result/t_plot/PC-3p-41728_531_TRINITY_DN34544_c0_g6_1744_TPlot.pdf
PC-3p-41728_531	TCAAATCCCTTCTCAAATCCC	TRINITY_DN38304_c0_g1	-	3.5	744	763	755	2	1	Output/CL166/cleaveLand_result/t_plot/PC-3p-41728_531_TRINITY_DN38304_c0_g1_755_TPlot.pdf
PC-3p-44318_495	TTTTCCTCCACAAATTCCTCC	TRINITY_DN40647_c2_g5	NA	3	60	80	71	2	0.35	Output/CL166/cleaveLand_result/t_plot/PC-3p-44318_495_TRINITY_DN40647_c2_g5_71_TPlot.pdf
PC-3p-44318_495	TTTTCCTCCACAAATTCCTCC	TRINITY_DN42805_c2_g2	MBD10	4	571	591	582	2	0.99	Output/CL166/cleaveLand_result/t_plot/PC-3p-44318_495_TRINITY_DN42805_c2_g2_582_TPlot.pdf
PC-3p-459616_23	CGCTCGAGTTCCAGTTGGC	TRINITY_DN38590_c0_g4	-	3	423	440	431	2	0.46	Output/CL166/cleaveLand_result/t_plot/PC-3p-459616_23_TRINITY_DN38590_c0_g4_431_TPlot.pdf
PC-3p-545895_17	TGTGGTGAGAGTGAGAGA	TRINITY_DN34459_c0_g1	PAB2	3.5	136	153	144	2	1	Output/CL166/cleaveLand_result/t_plot/PC-3p-545895_17_TRINITY_DN34459_c0_g1_144_TPlot.pdf
PC-3p-545895_17	TGTGGTGAGAGTGAGAGA	TRINITY_DN45451_c1_g1	NA	3	336	353	344	2	0.91	Output/CL166/cleaveLand_result/t_plot/PC-3p-545895_17_TRINITY_DN45451_c1_g1_344_TPlot.pdf
PC-3p-545895_17	TGTGGTGAGAGTGAGAGA	TRINITY_DN46149_c1_g4	NA	4	403	420	411	2	1	Output/CL166/cleaveLand_result/t_plot/PC-3p-545895_17_TRINITY_DN46149_c1_g4_411_TPlot.pdf
PC-3p-66331_303	TCTCTTTCCCTTTCCAAATCC	TRINITY_DN30968_c2_g4	NA	4	90	110	101	2	1	Output/CL166/cleaveLand_result/t_plot/PC-3p-66331_303_TRINITY_DN30968_c2_g4_101_TPlot.pdf
PC-3p-66331_303	TCTCTTTCCCTTTCCAAATCC	TRINITY_DN44551_c1_g4	AMPD	4	203	220	211	2	0.96	Output/CL166/cleaveLand_result/t_plot/PC-3p-66331_303_TRINITY_DN44551_c1_g4_211_TPlot.pdf
PC-3p-90001_209	AAATCTCCCAACCAAACACAGCAT	TRINITY_DN42730_c0_g2	NA	3	1	24	15	2	0.35	Output/CL166/cleaveLand_result/t_plot/PC-3p-90001_209_TRINITY_DN42730_c0_g2_15_TPlot.pdf
PC-5p-115327_154	AAACAAATGACCAAATGTCTCACA	TRINITY_DN24873_c3_g4	NA	2	80	103	94	2	0.08	Output/CL166/cleaveLand_result/t_plot/PC-5p-115327_154_TRINITY_DN24873_c3_g4_94_TPlot.pdf
PC-5p-182503_85	AAATCCTTGTCCAAATCCATGATC	TRINITY_DN34544_c0_g6	At3g47420	4	1728	1751	1742	2	0.29	Output/CL166/cleaveLand_result/t_plot/PC-5p-182503_85_TRINITY_DN34544_c0_g6_1742_TPlot.pdf
peu-miR2916_L-2R-3_1ss6AG	GGGGCTCGAAGACGATCA	TRINITY_DN27277_c1_g5	-	4	401	417	408	2	0.41	Output/CL166/cleaveLand_result/t_plot/peu-miR2916_L-2R-3_1ss6AG_TRINITY_DN27277_c1_g5_408_TPlot.pdf
peu-miR2916_L-2R-3_1ss6AG	GGGGCTCGAAGACGATCA	TRINITY_DN31449_c0_g9	PXC1	4	1255	1272	1263	2	0.99	Output/CL166/cleaveLand_result/t_plot/peu-miR2916_L-2R-3_1ss6AG_TRINITY_DN31449_c0_g9_1263_TPlot.pdf
peu-miR2916_L-2R-3_1ss6AG	GGGGCTCGAAGACGATCA	TRINITY_DN37146_c0_g2	-	3.5	10	28	18	2	0.08	Output/CL166/cleaveLand_result/t_plot/peu-miR2916_L-2R-3_1ss6AG_TRINITY_DN37146_c0_g2_18_TPlot.pdf
peu-miR2916_L-2R-3_1ss6AG	GGGGCTCGAAGACGATCA	TRINITY_DN37690_c0_g2	NA	4	143	159	150	2	0.84	Output/CL166/cleaveLand_result/t_plot/peu-miR2916_L-2R-3_1ss6AG_TRINITY_DN37690_c0_g2_150_TPlot.pdf
peu-MIR2916-p3_2ss3AG18TG	GGGCTCGAAGACGATCAGA	TRINITY_DN25678_c0_g3	-	3	2680	2697	2688	2	0.46	Output/CL166/cleaveLand_result/t_plot/peu-MIR2916-p3_2ss3AG18TG_TRINITY_DN25678_c0_g3_2688_TPlot.pdf
peu-MIR2916-p5	CCATAAACGATGCCGACCA	TRINITY_DN28178_c3_g4	PBL27	3.5	180	198	189	2	0.97	Output/CL166/cleaveLand_result/t_plot/peu-MIR2916-p5_TRINITY_DN28178_c3_g4_189_TPlot.pdf
ppe-MIR169i-p3_1ss17GT	TTTCTCTTCTTTCTTTTTT	TRINITY_DN24051_c3_g4	-	4	329	348	338	2	1	Output/CL166/cleaveLand_result/t_plot/ppe-MIR169i-p3_1ss17GT_TRINITY_DN24051_c3_g4_338_TPlot.pdf
ppe-MIR169i-p3_1ss17GT	TTTCTCTTCTTTCTTTTTT	TRINITY_DN24951_c4_g1	AHP1	4	192	209	200	2	1	Output/CL166/cleaveLand_result/t_plot/ppe-MIR169i-p3_1ss17GT_TRINITY_DN24951_c4_g1_200_TPlot.pdf
ppe-MIR169i-p3_1ss17GT	TTTCTCTTCTTTCTTTTTT	TRINITY_DN25638_c0_g1	AHP1	3	668	685	677	2	1	Output/CL166/cleaveLand_result/t_plot/ppe-MIR169i-p3_1ss17GT_TRINITY_DN25638_c0_g1_677_TPlot.pdf
ppe-MIR169i-p3_1ss17GT	TTTCTCTTCTTTCTTTTTT	TRINITY_DN26308_c1_g3	-	3	376	393	384	2	1	Output/CL166/cleaveLand_result/t_plot/ppe-MIR169i-p3_1ss17GT_TRINITY_DN26308_c1_g3_384_TPlot.pdf
ppe-MIR169i-p3_1ss17GT	TTTCTCTTCTTTCTTTTTT	TRINITY_DN26727_c0_g2	At2g20280	2.5	461	479	470	2	0.97	Output/CL166/cleaveLand_result/t_plot/ppe-MIR169i-p3_1ss17GT_TRINITY_DN26727_c0_g2_470_TPlot.pdf
ppe-MIR169i-p3_1ss17GT	TTTCTCTTCTTTCTTTTTT	TRINITY_DN26727_c0_g8	At2g20280	2.5	365	383	374	2	1	Output/CL166/cleaveLand_result/t_plot/ppe-MIR169i-p3_1ss17GT_TRINITY_DN26727_c0_g8_374_TPlot.pdf
ppe-MIR169i-p3_1ss17GT	TTTCTCTTCTTTCTTTTTT	TRINITY_DN26935_c1_g3	ELF3	3.5	544	563	553	2	1	Output/CL166/cleaveLand_result/t_plot/ppe-MIR169i-p3_1ss17GT_TRINITY_DN26935_c1_g3_553_TPlot.pdf
ppe-MIR169i-p3_1ss17GT	TTTCTCTTCTTTCTTTTTT	TRINITY_DN27548_c0_g4	VIII-A	3	705	723	714	2	0.99	Output/CL166/cleaveLand_result/t_plot/ppe-MIR169i-p3_1ss17GT_TRINITY_DN27548_c0_g4_714_TPlot.pdf
ppe-MIR169i-p3_1ss17GT	TTTCTCTTCTTTCTTTTTT	TRINITY_DN27648_c2_g1	NOP5-1	4	1418	1438	1429	2	1	Output/CL166/cleaveLand_result/t_plot/ppe-MIR169i-p3_2ss1CT19GT_TRINITY_DN27648_c2_g1_1429_TPlot.pdf
ppe-MIR169i-p3_1ss17GT	TTTCTCTTCTTTCTTTTTT	TRINITY_DN28305_c1_g2	At1g76070	4	317	335	326	2	1	Output/CL166/cleaveLand_result/t_plot/ppe-MIR169i-p3_1ss17GT_TRINITY_DN28305_c1_g2_326_TPlot.pdf
ppe-MIR169i-p3_1ss17GT	TTTCTCTTCTTTCTTTTTT	TRINITY_DN28417_c0_g4	HIPP07	2	307	325	316	2	1	Output/CL166/cleaveLand_result/t_plot/ppe-MIR169i-p3_1ss17GT_TRINITY_DN28417_c0_g4_316_TPlot.pdf
ppe-MIR169i-p3_1ss17GT	TTTCTCTTCTTTCTTTTTT	TRINITY_DN29112_c2_g1	TOP2	3.5	774	792	783	2	0.91	Output/CL166/cleaveLand_result/t_plot/ppe-MIR169i-p3_1ss17GT_TRINITY_DN29112_c2_g1_783_TPlot.pdf
ppe-MIR169i-p3_1ss17GT	TTTCTCTTCTTTCTTTTTT	TRINITY_DN29788_c2_g3	Os03g0826400	2	199	217	208	2	1	Output/CL166/cleaveLand_result/t_plot/ppe-MIR169i-p3_1ss17GT_TRINITY_DN29788_c2_g3_208_TPlot.pdf
ppe-MIR169i-p3_1ss17GT	TTTCTCTTCTTTCTTTTTT	TRINITY_DN29865_c4_g1	PATL5	2.5	1894	1912	1903	2	1	Output/CL166/cleaveLand_result/t_plot/ppe-MIR169i-p3_1ss17GT_TRINITY_DN29865_c4_g1_1903_TPlot.pdf
ppe-MIR169i-p3_1ss17GT	TTTCTCTTCTTTCTTTTTT	TRINITY_DN29925_c1_g4	-	4	9	27	18	2	1	Output/CL166/cleaveLand_result/t_plot/ppe-MIR169i-p3_1ss17GT_TRINITY_DN29925_c1_g4_18_TPlot.pdf
ppe-MIR169i-p3_1ss17GT	TTTCTCTTCTTTCTTTTTT	TRINITY_DN31377_c0_g4	-	3.5	298	316	307	2	1	Output/CL166/cleaveLand_result/t_plot/ppe-MIR169i-p3_1ss17GT_TRINITY_DN31377_c0_g4_307_TPlot.pdf
ppe-MIR169i-p3_1ss17GT	TTTCTCTTCTTTCTTTTTT	TRINITY_DN31718_c1_g4	ADK-B	3	12	30	21	2	0.68	Output/CL166/cleaveLand_result/t_plot/ppe-MIR169i-p3_1ss17GT_TRINITY_DN31718_c1_g4_21_TPlot.pdf
ppe-MIR169i-p3_1ss17GT	TTTCTCTTCTTTCTTTTTT	TRINITY_DN32374_c0_g7	NA	3.5	114	133	123	0	0.83	Output/CL166/cleaveLand_result/t_plot/ppe-MIR169i-p3_1ss17GT_TRINITY_DN32374_c0_g7_123_TPlot.pdf
ppe-MIR169i-p3_1ss17GT	TTTCTCTTCTTTCTTTTTT	TRINITY_DN33627_c1_g1	GXM1	2.5	2	19	11	2	1	Output/CL166/cleaveLand_result/t_plot/ppe-MIR169i-p3_1ss17GT_TRINITY_DN33627_c1_g1_11_TPlot.pdf
ppe-MIR169i-p3_1ss17GT	TTTCTCTTCTTTCTTTTTT	TRINITY_DN34776_c1_g3	dnaJ	3	505	523	514	2	1	Output/CL166/cleaveLand_result/t_plot/ppe-MIR169i-p3_1ss17GT_TRINITY_DN34776_c1_g3_514_TPlot.pdf
ppe-MIR169i-p3_1ss17GT	TTTCTCTTCTTTCTTTTTT	TRINITY_DN35141_c1_g5	-	4	431	449	440	2	1	Output/CL166/cleaveLand_result/t_plot/ppe-MIR169i-p3_1ss17GT_TRINITY_DN35141_c1_g5_440_TPlot.pdf
ppe-MIR169i-p3_1ss17GT	TTTCTCTTCTTTCTTTTTT	TRINITY_DN35180_c1_g5	NA	3	158	176	167	2	1	Output/CL166/cleaveLand_result/t_plot/ppe-MIR169i-p3_1ss17GT_TRINITY_DN35180_c1_g5_167_TPlot.pdf
ppe-MIR169i-p3_1ss17GT	TTTCTCTTCTTTCTTTTTT	TRINITY_DN35231_c1_g2	COX6B-1	2	210	228	219	2	0.89	Output/CL166/cleaveLand_result/t_plot/ppe-MIR169i-p3_1ss17GT_TRINITY_DN35231_c1_g2_219_TPlot.pdf
ppe-MIR169i-p3_1ss17GT	TTTCTCTTCTTTCTTTTTT	TRINITY_DN35626_c1_g3	BT1	4	1061	1079	1070	2	1	Output/CL166/cleaveLand_result/t_plot/ppe-MIR169i-p3_1ss17GT_TRINITY_DN35626_c1_g3_1070_TPlot.pdf
ppe-MIR169i-p3_1ss17GT	TTTCTCTTCTTTCTTTTTT	TRINITY_DN36283_c1_g3	-	3	210	228	219	2	1	Output/CL166/cleaveLand_result/t_plot/ppe-MIR169i-p3_1ss17GT_TRINITY_DN36283_c1_g3_219_TPlot.pdf
ppe-MIR169i-p3_1ss17GT	TTTCTCTTCTTTCTTTTTT	TRINITY_DN37169_c1_g3	-	2.5	6	23	15	2	1	Output/CL166/cleaveLand_result/t_plot/ppe-MIR169i-p3_1ss17GT_TRINITY_DN37169_c1_g3_15_TPlot.pdf
ppe-MIR169i-p3_1ss17GT	TTTCTCTTCTTTCTTTTTT	TRINITY_DN37579_c0_g5	-	4	1570	1588	1579	2	1	Output/CL166/cleaveLand_result/t_plot/ppe-MIR169i-p3_1ss17GT_TRINITY_DN37579_c0_g5_1579_TPlot.pdf
ppe-MIR169i-p3_1ss17GT	TTTCTCTTCTTTCTTTTTT	TRINITY_DN37708_c0_g3	At1g12150	4	1420	1439	1429	2	1	Output/CL166/cleaveLand_result/t_plot/ppe-MIR169i-p3_1ss17GT_TRINITY_DN37708_c0_g3_1429_TPlot.pdf
ppe-MIR169i-p3_1ss17GT	TTTCTCTTCTTTCTTTTTT	TRINITY_DN38028_c0_g3	NA	3.5	193	212	202	2	1	Output/CL166/cleaveLand_result/t_plot/ppe-MIR169i-p3_1ss17GT_TRINITY_DN38028_c0_g3_202_TPlot.pdf
ppe-MIR169i-p3_1ss17GT	TTTCTCTTCTTTCTTTTTT	TRINITY_DN38370_c1_g6	-	3.5	11	29	20	2	1	Output/CL166/cleaveLand_result/t_plot/ppe-MIR169i-p3_1ss17GT_TRINITY_DN38370_c1_g6_20_TPlot.pdf
ppe-MIR169i-p3_1ss17GT	TTTCTCTTCTTTCTTTTTT	TRINITY_DN39087_c0_g3	NA	3.5	58	77	67	2	1	Output/CL166/cleaveLand_result/t_plot/ppe-MIR169i-p3_1ss17GT_TRINITY_DN39087_c0_g3_67_TPlot.pdf
ppe-MIR169i-p3_1ss17GT	TTTCTCTTCTTTCTTTTTT	TRINITY_DN39740_c1_g4	Os04g0560200	3.5	314	332	323	2	1	Output/CL166/cleaveLand_result/t_plot/ppe-MIR169i-p3_1ss17GT_TRINITY_DN39740_c1_g4_323_TPlot.pdf
ppe-MIR169i-p3_1ss17GT	TTTCTCTTCTTTCTTTTTT	TRINITY_DN39804_c3_g9	-	3.5	628	646	637	2	1	Output/CL166/cleaveLand_result/t_plot/ppe-MIR169i-p3_1ss17GT_TRINITY_DN39804_c3_g9_637_TPlot.pdf
ppe-MIR169i-p3_1ss17GT	TTTCTCTTCTTTCTTTTTT	TRINITY_DN40632_c1_g1	rps6	4	720	737	728	2	1	Output/CL166/cleaveLand_result/t_plot/ppe-MIR169i-p3_1ss17GT_TRINITY_DN40632_c1_g1_728_TPlot.pdf
ppe-MIR169i-p3_1ss17GT	TTTCTCTTCTTTCTTTTTT	TRINITY_DN40843_c2_g4	Dek	4	212	230	221	2	1	Output/CL166/cleaveLand_result/t_plot/ppe-MIR169i-p3_1ss17GT_TRINITY_DN40843_c2_g4_221_TPlot.pdf
ppe-MIR169i-p3_1ss17GT	TTTCTCTTCTTTCTTTTTT	TRINITY_DN42301_c0_g4	-	3	14	32	23	2	1	Output/CL166/cleaveLand_result/t_plot/ppe-MIR169i-p3_1ss17GT_TRINITY_DN42301_c0_g4_23_TPlot.pdf
ppe-MIR169i-p3_1ss17GT	TTTCTCTTCTTTCTTTTTT	TRINITY_DN43009_c1_g1	-	4	47	66	57	2	1	Output/CL166/cleaveLand_result/t_plot/ppe-MIR169i-p3_1ss17GT_TRINITY_DN43009_c1_g1_57_TPlot.pdf
ppe-MIR169i-p3_1ss17GT	TTTCTCTTCTTTCTTTTTT	TRINITY_DN43086_c0_g2	HSP18.2	4	285	303	294	2	1	Output/CL166/cleaveLand_result/t_plot/ppe-MIR169i-p3_1ss17GT_TRINITY_DN43086_c0_g2_294_TPlot.pdf
ppe-MIR169i-p3_1ss17GT	TTTCTCTTCTTTCTTTTTT	TRINITY_DN43295_c1_g1	NA	3	563	582	573	2	1	Output/CL166/cleaveLand_result/t_plot/ppe-MIR169i-p3_1ss17GT_TRINITY_DN43295_c1_g1_573_TPlot.pdf
ppe-MIR169i-p3_1ss17GT	TTTCTCTTCTTTCTTTTTT	TRINITY_DN43805_c0_g3	-	3	2070	2088	2079	2	1	Output/CL166/cleaveLand_result/t_plot/ppe-MIR169i-p3_1ss17GT_TRINITY_DN43805_c0_g3_2079_TPlot.pdf
ppe-MIR169i-p3_1ss17GT	TTTCTCTTCTTTCTTTTTT	TRINITY_DN44039_c1_g6	SDC	4	201	219	210	2	1	Output/CL166/cleaveLand_result/t_plot/ppe-MIR169i-p3_1ss17GT_TRINITY_DN44039_c1_g6_210_TPlot.pdf
ppe-MIR169i-p3_1ss17GT	TTTCTCTTCTTTCTTTTTT	TRINITY_DN44217_c0_g1	EFM	2.5	880	898	889	2	1	Output/CL166/cleaveLand_result/t_plot/ppe-MIR169i-p3_1ss17GT_TRINITY_DN44217_c0_g1_889_TPlot.pdf
ppe-MIR169i-p3_1ss17GT	TTTCTCTTCTTTCTTTTTT	TRINITY_DN44243_c1_g8	NA	4	412	431	421	2	1	Output/CL166/cleaveLand_result/t_plot/ppe-MIR169i-p3_1ss17GT_TRINITY_DN44243_c1_g8_421_TPlot.pdf
ppe-MIR169i-p3_1ss17GT	TTTCTCTTCTTTCTTTTTT	TRINITY_DN44673_c1_g3	2022-08-03	4	445	463	454	2	1	Output/CL166/cleaveLand_result/t_plot/ppe-MIR169i-p3_1ss17GT_TRINITY_DN44673_c1_g3_454_TPlot.pdf
ppe-MIR169i-p3_1ss17GT	TTTCTCTTCTTTCTTTTTT	TRINITY_DN44673_c1_g8	HSP83A	4	91	109	100	2	1	Output/CL166/cleaveLand_result/t_plot/ppe-MIR169i-p3_1ss17GT_TRINITY_DN44673_c1_g8_100_TPlot.pdf
ppe-MIR169i-p3_1ss17GT	TTTCTCTTCTTTCTTTTTT	TRINITY_DN45252_c0_g1	UBXN1	2.5	995	1013	1004	2	1	Output/CL166/cleaveLand_result/t_plot/ppe-MIR169i-p3_1ss17GT_TRINITY_DN45252_c0_g1_1004_TPlot.pdf
ppe-MIR169i-p3_2ss1CT19GT	TCTTTCTCTTCTTTCTTTTTT	TRINITY_DN25638_c0_g1	AHP1	3	668	687	678	2	1	Output/CL166/cleaveLand_result/t_plot/ppe-MIR169i-p3_2ss1CT19GT_TRINITY_DN25638_c0_g1_678_TPlot.pdf
ppe-MIR169i-p3_2ss1CT19GT	TCTTTCTCTTCTTTCTTTTTT	TRINITY_DN26595_c0_g5	-	4	169	189	180	2	0.89	Output/CL166/cleaveLand_result/t_plot/ppe-MIR169i-p3_2ss1CT19GT_TRINITY_DN26595_c0_g5_180_TPlot.pdf
ppe-MIR169i-p3_2ss1CT19GT	TCTTTCTCTTCTTTCTTTTTT	TRINITY_DN26727_c0_g2	At2g20280	3.5	461	481	472	2	1	Output/CL166/cleaveLand_result/t_plot/ppe-MIR169i-p3_2ss1CT19GT_TRINITY_DN26727_c0_g2_472_TPlot.pdf
ppe-MIR169i-p3_2ss1CT19GT	TCTTTCTCTTCTTTCTTTTTT	TRINITY_DN27537_c0_g1	SERINC1	4	135	155	146	2	1	Output/CL166/cleaveLand_result/t_plot/ppe-MIR169i-p3_2ss1CT19GT_TRINITY_DN27537_c0_g1_146_TPlot.pdf
ppe-MIR169i-p3_2ss1CT19GT	TCTTTCTCTTCTTTCTTTTTT	TRINITY_DN27648_c2_g1	NOP5-1	4	1418	1438	1429	2	1	Output/CL166/cleaveLand_result/t_plot/ppe-MIR169i-p3_2ss1CT19GT_TRINITY_DN27648_c2_g1_1429_TPlot.pdf
ppe-MIR169i-p3_2ss1CT19GT	TCTTTCTCTTCTTTCTTTTTT	TRINITY_DN28417_c0_g4	HIPP07	2	307	327	318	2	0.99	Output/CL166/cleaveLand_result/t_plot/ppe-MIR169i-p3_2ss1CT19GT_TRINITY_DN28417_c0_g4_318_TPlot.pdf
ppe-MIR169i-p3_2ss1CT19GT	TCTTTCTCTTCTTTCTTTTTT	TRINITY_DN28604_c0_g2	Os04g0679100	4	687	707	698	2	1	Output/CL166/cleaveLand_result/t_plot/ppe-MIR169i-p3_2ss1CT19GT_TRINITY_DN28604_c0_g2_698_TPlot.pdf
ppe-MIR169i-p3_2ss1CT19GT	TCTTTCTCTTCTTTCTTTTTT	TRINITY_DN28606_c0_g4	NA	4	73	93	84	2	1	Output/CL166/cleaveLand_result/t_plot/ppe-MIR169i-p3_2ss1CT19GT_TRINITY_DN28606_c0_g4_84_TPlot.pdf
ppe-MIR169i-p3_2ss1CT19GT	TCTTTCTCTTCTTTCTTTTTT	TRINITY_DN28626_c0_g7	NA	3.5	390	411	402	2	1	Output/CL166/cleaveLand_result/t_plot/ppe-MIR169i-p3_2ss1CT19GT_TRINITY_DN28626_c0_g7_402_TPlot.pdf
ppe-MIR169i-p3_2ss1CT19GT	TCTTTCTCTTCTTTCTTTTTT	TRINITY_DN28707_c0_g1	-	3.5	51	70	62	2	1	Output/CL166/cleaveLand_result/t_plot/ppe-MIR169i-p3_2ss1CT19GT_TRINITY_DN28707_c0_g1_62_TPlot.pdf
ppe-MIR169i-p3_2ss1CT19GT	TCTTTCTCTTCTTTCTTTTTT	TRINITY_DN29370_c1_g1	-	3.5	36	55	46	2	1	Output/CL166/cleaveLand_result/t_plot/ppe-MIR169i-p3_2ss1CT19GT_TRINITY_DN29370_c1_g1_46_TPlot.pdf
ppe-MIR169i-p3_2ss1CT19GT	TCTTTCTCTTCTTTCTTTTTT	TRINITY_DN29709_c1_g1	ahsa	4	713	734	725	2	1	Output/CL166/cleaveLand_result/t_plot/ppe-MIR169i-p3_2ss1CT19GT_TRINITY_DN29709_c1_g1_725_TPlot.pdf
ppe-MIR169i-p3_2ss1CT19GT	TCTTTCTCTTCTTTCTTTTTT	TRINITY_DN33920_c0_g8	-	3	780	801	792	2	1	Output/CL166/cleaveLand_result/t_plot/ppe-MIR169i-p3_2ss1CT19GT_TRINITY_DN33920_c0_g8_792_TPlot.pdf
ppe-MIR169i-p3_2ss1CT19GT	TCTTTCTCTTCTTTCTTTTTT	TRINITY_DN35167_c0_g2	At4g37250	4	703	723	714	2	1	Output/CL166/cleaveLand_result/t_plot/ppe-MIR169i-p3_2ss1CT19GT_TRINITY_DN35167_c0_g2_714_TPlot.pdf
ppe-MIR169i-p3_2ss1CT19GT	TCTTTCTCTTCTTTCTTTTTT	TRINITY_DN36433_c1_g5	-	4	2477	2496	2487	2	1	Output/CL166/cleaveLand_result/t_plot/ppe-MIR169i-p3_2ss1CT19GT_TRINITY_DN36433_c1_g5_2487_TPlot.pdf
ppe-MIR169i-p3_2ss1CT19GT	TCTTTCTCTTCTTTCTTTTTT	TRINITY_DN37727_c1_g1	-	4	371	391	382	2	0.99	Output/CL166/cleaveLand_result/t_plot/ppe-MIR169i-p3_2ss1CT19GT_TRINITY_DN37727_c1_g1_382_TPlot.pdf
ppe-MIR169i-p3_2ss1CT19GT	TCTTTCTCTTCTTTCTTTTTT	TRINITY_DN40635_c2_g3	NA	4	5	25	16	2	1	Output/CL166/cleaveLand_result/t_plot/ppe-MIR169i-p3_2ss1CT19GT_TRINITY_DN40635_c2_g3_16_TPlot.pdf
ppe-MIR169i-p3_2ss1CT19GT	TCTTTCTCTTCTTTCTTTTTT	TRINITY_DN41112_c0_g2	QUA2	3.5	10	29	20	2	1	Output/CL166/cleaveLand_result/t_plot/ppe-MIR169i-p3_2ss1CT19GT_TRINITY_DN41112_c0_g2_20_TPlot.pdf
ppe-MIR169i-p3_2ss1CT19GT	TCTTTCTCTTCTTTCTTTTTT	TRINITY_DN41819_c0_g4	EFM	3.5	674	694	685	2	1	Output/CL166/cleaveLand_result/t_plot/ppe-MIR169i-p3_2ss1CT19GT_TRINITY_DN41819_c0_g4_685_TPlot.pdf
ppe-MIR169i-p3_2ss1CT19GT	TCTTTCTCTTCTTTCTTTTTT	TRINITY_DN43009_c1_g1	-	5	141	161	152	2	1	Output/CL166/cleaveLand_result/t_plot/ppe-MIR169i-p3_2ss1CT19GT_TRINITY_DN43009_c1_g1_152_TPlot.pdf
ppe-MIR169i-p3_2ss1CT19GT	TCTTTCTCTTCTTTCTTTTTT	TRINITY_DN44081_c2_g2	-	4	259	279	270	2	0.79	Output/CL166/cleaveLand_result/t_plot/ppe-MIR169i-p3_2ss1CT19GT_TRINITY_DN44081_c2_g2_270_TPlot.pdf
ppe-MIR169i-p3_2ss1CT19GT	TCTTTCTCTTCTTTCTTTTTT	TRINITY_DN45174_c1_g1	-	4	2335	2355	2346	2	0.97	Output/CL166/cleaveLand_result/t_plot/ppe-MIR169i-p3_2ss1CT19GT_TRINITY_DN45174_c1_g1_2346_TPlot.pdf
ppe-MIR169i-p3_2ss1CT19GT	TCTTTCTCTTCTTTCTTTTTT	TRINITY_DN45252_c0_g1	UBXN1	2.5	995	1015	1006	2	0.35	Output/CL166/cleaveLand_result/t_plot/ppe-MIR169i-p3_2ss1CT19GT_TRINITY_DN45252_c0_g1_1006_TPlot.pdf
ppe-MIR169i-p3_2ss1CT19GT	TCTTTCTCTTCTTTCTTTTTT	TRINITY_DN46063_c0_g1	sf3b1	4	535	555	546	2	0.96	Output/CL166/cleaveLand_result/t_plot/ppe-MIR169i-p3_2ss1CT19GT_TRINITY_DN46063_c0_g1_546_TPlot.pdf
ppe-MIR169i-p3_2ss1CT19GT	TCTTTCTCTTCTTTCTTTTTT	TRINITY_DN46237_c0_g2	NA	4	32	52	42	2	1	Output/CL166/cleaveLand_result/t_plot/ppe-MIR169i-p3_2ss1CT19GT_TRINITY_DN46237_c0_g2_42_TPlot.pdf
ppe-MIR169i-p5_1ss16GT	TTCTCTTCTTTCTTTTTT	TRINITY_DN22057_c0_g2	NA	4	7	24	15	1	0.98	Output/CL166/cleaveLand_result/t_plot/ppe-MIR169i-p5_1ss16GT_TRINITY_DN22057_c0_g2_15_TPlot.pdf
ppe-MIR169i-p5_1ss16GT	TTCTCTTCTTTCTTTTTT	TRINITY_DN23963_c0_g1	NA	3.5	265	281	273	2	1	Output/CL166/cleaveLand_result/t_plot/ppe-MIR169i-p5_1ss16GT_TRINITY_DN23963_c0_g1_273_TPlot.pdf
ppe-MIR169i-p5_1ss16GT	TTCTCTTCTTTCTTTTTT	TRINITY_DN24051_c3_g4	-	4	329	347	337	2	1	Output/CL166/cleaveLand_result/t_plot/ppe-MIR169i-p5_1ss16GT_TRINITY_DN24051_c3_g4_337_TPlot.pdf
ppe-MIR169i-p5_1ss16GT	TTCTCTTCTTTCTTTTTT	TRINITY_DN24516_c0_g4	ATJ13	2.5	68	85	76	2	1	Output/CL166/cleaveLand_result/t_plot/ppe-MIR169i-p5_1ss16GT_TRINITY_DN24516_c0_g4_76_TPlot.pdf
ppe-MIR169i-p5_1ss16GT	TTCTCTTCTTTCTTTTTT	TRINITY_DN24833_c0_g2	CUV	2.5	853	870	861	2	1	Output/CL166/cleaveLand_result/t_plot/ppe-MIR169i-p5_1ss16GT_TRINITY_DN24833_c0_g2_861_TPlot.pdf
ppe-MIR169i-p5_1ss16GT	TTCTCTTCTTTCTTTTTT	TRINITY_DN25638_c0_g1	AHP1	3	668	684	676	2	1	Output/CL166/cleaveLand_result/t_plot/ppe-MIR169i-p5_1ss16GT_TRINITY_DN25638_c0_g1_676_TPlot.pdf
ppe-MIR169i-p5_1ss16GT	TTCTCTTCTTTCTTTTTT	TRINITY_DN25806_c0_g6	WOX4	4	561	577	568	2	1	Output/CL166/cleaveLand_result/t_plot/ppe-MIR169i-p5_1ss16GT_TRINITY_DN25806_c0_g6_568_TPlot.pdf
ppe-MIR169i-p5_1ss16GT	TTCTCTTCTTTCTTTTTT	TRINITY_DN25851_c0_g2	RPS8	4	182	199	190	2	1	Output/CL166/cleaveLand_result/t_plot/ppe-MIR169i-p5_1ss16GT_TRINITY_DN25851_c0_g2_190_TPlot.pdf
ppe-MIR169i-p5_1ss16GT	TTCTCTTCTTTCTTTTTT	TRINITY_DN26123_c1_g2	NA	3	417	434	425	2	1	Output/CL166/cleaveLand_result/t_plot/ppe-MIR169i-p5_1ss16GT_TRINITY_DN26123_c1_g2_425_TPlot.pdf
ppe-MIR169i-p5_1ss16GT	TTCTCTTCTTTCTTTTTT	TRINITY_DN26297_c0_g2	ABCC3	4	2218	2235	2226	2	1	Output/CL166/cleaveLand_result/t_plot/ppe-MIR169i-p5_1ss16GT_TRINITY_DN26297_c0_g2_2226_TPlot.pdf
ppe-MIR169i-p5_1ss16GT	TTCTCTTCTTTCTTTTTT	TRINITY_DN26308_c1_g3	-	3	376	392	383	2	1	Output/CL166/cleaveLand_result/t_plot/ppe-MIR169i-p5_1ss16GT_TRINITY_DN26308_c1_g3_383_TPlot.pdf
ppe-MIR169i-p5_1ss16GT	TTCTCTTCTTTCTTTTTT	TRINITY_DN26308_c1_g3	-	4	496	512	503	2	1	Output/CL166/cleaveLand_result/t_plot/ppe-MIR169i-p5_1ss16GT_TRINITY_DN26308_c1_g3_503_TPlot.pdf
ppe-MIR169i-p5_1ss16GT	TTCTCTTCTTTCTTTTTT	TRINITY_DN26727_c0_g8	At2g20280	2	365	382	373	2	1	Output/CL166/cleaveLand_result/t_plot/ppe-MIR169i-p5_1ss16GT_TRINITY_DN26727_c0_g8_373_TPlot.pdf
ppe-MIR169i-p5_1ss16GT	TTCTCTTCTTTCTTTTTT	TRINITY_DN27243_c0_g1	-	3.5	2476	2493	2484	2	1	Output/CL166/cleaveLand_result/t_plot/ppe-MIR169i-p5_1ss16GT_TRINITY_DN27243_c0_g1_2484_TPlot.pdf
ppe-MIR169i-p5_1ss16GT	TTCTCTTCTTTCTTTTTT	TRINITY_DN27548_c0_g4	VIII-A	2	705	722	713	2	0.73	Output/CL166/cleaveLand_result/t_plot/ppe-MIR169i-p5_1ss16GT_TRINITY_DN27548_c0_g4_713_TPlot.pdf
ppe-MIR169i-p5_1ss16GT	TTCTCTTCTTTCTTTTTT	TRINITY_DN28009_c1_g2	At1g07160	4	535	551	543	2	1	Output/CL166/cleaveLand_result/t_plot/ppe-MIR169i-p5_1ss16GT_TRINITY_DN28009_c1_g2_543_TPlot.pdf
ppe-MIR169i-p5_1ss16GT	TTCTCTTCTTTCTTTTTT	TRINITY_DN28296_c0_g1	RAP2-2	4	968	985	976	2	1	Output/CL166/cleaveLand_result/t_plot/ppe-MIR169i-p5_1ss16GT_TRINITY_DN28296_c0_g1_976_TPlot.pdf
ppe-MIR169i-p5_1ss16GT	TTCTCTTCTTTCTTTTTT	TRINITY_DN28376_c0_g2	Os03g0621600	3.5	556	573	564	2	1	Output/CL166/cleaveLand_result/t_plot/ppe-MIR169i-p5_1ss16GT_TRINITY_DN28376_c0_g2_564_TPlot.pdf
ppe-MIR169i-p5_1ss16GT	TTCTCTTCTTTCTTTTTT	TRINITY_DN28417_c0_g4	HIPP07	2	307	324	315	2	0.71	Output/CL166/cleaveLand_result/t_plot/ppe-MIR169i-p5_1ss16GT_TRINITY_DN28417_c0_g4_315_TPlot.pdf
ppe-MIR169i-p5_1ss16GT	TTCTCTTCTTTCTTTTTT	TRINITY_DN28709_c1_g6	-	4	151	168	159	2	1	Output/CL166/cleaveLand_result/t_plot/ppe-MIR169i-p5_1ss16GT_TRINITY_DN28709_c1_g6_159_TPlot.pdf
ppe-MIR169i-p5_1ss16GT	TTCTCTTCTTTCTTTTTT	TRINITY_DN28736_c5_g3	NA	4	177	194	185	2	1	Output/CL166/cleaveLand_result/t_plot/ppe-MIR169i-p5_1ss16GT_TRINITY_DN28736_c5_g3_185_TPlot.pdf
ppe-MIR169i-p5_1ss16GT	TTCTCTTCTTTCTTTTTT	TRINITY_DN28918_c3_g1	TOGT1	4	1072	1089	1080	2	1	Output/CL166/cleaveLand_result/t_plot/ppe-MIR169i-p5_1ss16GT_TRINITY_DN28918_c3_g1_1080_TPlot.pdf
ppe-MIR169i-p5_1ss16GT	TTCTCTTCTTTCTTTTTT	TRINITY_DN28932_c0_g1	At2g25430	3.5	57	74	65	2	1	Output/CL166/cleaveLand_result/t_plot/ppe-MIR169i-p5_1ss16GT_TRINITY_DN28932_c0_g1_65_TPlot.pdf
ppe-MIR169i-p5_1ss16GT	TTCTCTTCTTTCTTTTTT	TRINITY_DN29023_c2_g2	PCAP1	3.5	650	667	658	2	1	Output/CL166/cleaveLand_result/t_plot/ppe-MIR169i-p5_1ss16GT_TRINITY_DN29023_c2_g2_658_TPlot.pdf
ppe-MIR169i-p5_1ss16GT	TTCTCTTCTTTCTTTTTT	TRINITY_DN29285_c2_g3	-	3.5	164	180	171	2	1	Output/CL166/cleaveLand_result/t_plot/ppe-MIR169i-p5_1ss16GT_TRINITY_DN29285_c2_g3_171_TPlot.pdf
ppe-MIR169i-p5_1ss16GT	TTCTCTTCTTTCTTTTTT	TRINITY_DN29386_c0_g2	Acot9	4	997	1014	1005	2	1	Output/CL166/cleaveLand_result/t_plot/ppe-MIR169i-p5_1ss16GT_TRINITY_DN29386_c0_g2_1005_TPlot.pdf
ppe-MIR169i-p5_1ss16GT	TTCTCTTCTTTCTTTTTT	TRINITY_DN29560_c0_g2	-	2.5	303	320	311	2	1	Output/CL166/cleaveLand_result/t_plot/ppe-MIR169i-p5_1ss16GT_TRINITY_DN29560_c0_g2_311_TPlot.pdf
ppe-MIR169i-p5_1ss16GT	TTCTCTTCTTTCTTTTTT	TRINITY_DN29561_c0_g1	CAC3	3.5	1461	1478	1469	2	1	Output/CL166/cleaveLand_result/t_plot/ppe-MIR169i-p5_1ss16GT_TRINITY_DN29561_c0_g1_1469_TPlot.pdf
ppe-MIR169i-p5_1ss16GT	TTCTCTTCTTTCTTTTTT	TRINITY_DN29733_c0_g4	rplL	3.5	468	485	476	2	1	Output/CL166/cleaveLand_result/t_plot/ppe-MIR169i-p5_1ss16GT_TRINITY_DN29733_c0_g4_476_TPlot.pdf
ppe-MIR169i-p5_1ss16GT	TTCTCTTCTTTCTTTTTT	TRINITY_DN29788_c2_g3	Os03g0826400	2	199	216	207	2	1	Output/CL166/cleaveLand_result/t_plot/ppe-MIR169i-p5_1ss16GT_TRINITY_DN29788_c2_g3_207_TPlot.pdf
ppe-MIR169i-p5_1ss16GT	TTCTCTTCTTTCTTTTTT	TRINITY_DN29865_c4_g1	PATL5	2	1894	1911	1902	2	1	Output/CL166/cleaveLand_result/t_plot/ppe-MIR169i-p5_1ss16GT_TRINITY_DN29865_c4_g1_1902_TPlot.pdf
ppe-MIR169i-p5_1ss16GT	TTCTCTTCTTTCTTTTTT	TRINITY_DN29925_c1_g4	-	2	9	26	17	2	1	Output/CL166/cleaveLand_result/t_plot/ppe-MIR169i-p5_1ss16GT_TRINITY_DN29925_c1_g4_17_TPlot.pdf
ppe-MIR169i-p5_1ss16GT	TTCTCTTCTTTCTTTTTT	TRINITY_DN30456_c1_g4	-	4	20	38	28	2	1	Output/CL166/cleaveLand_result/t_plot/ppe-MIR169i-p5_1ss16GT_TRINITY_DN30456_c1_g4_28_TPlot.pdf
ppe-MIR169i-p5_1ss16GT	TTCTCTTCTTTCTTTTTT	TRINITY_DN30568_c1_g7	-	4	724	741	732	2	0.83	Output/CL166/cleaveLand_result/t_plot/ppe-MIR169i-p5_1ss16GT_TRINITY_DN30568_c1_g7_732_TPlot.pdf
ppe-MIR169i-p5_1ss16GT	TTCTCTTCTTTCTTTTTT	TRINITY_DN30854_c4_g5	-	3.5	322	338	329	2	1	Output/CL166/cleaveLand_result/t_plot/ppe-MIR169i-p5_1ss16GT_TRINITY_DN30854_c4_g5_329_TPlot.pdf
ppe-MIR169i-p5_1ss16GT	TTCTCTTCTTTCTTTTTT	TRINITY_DN30863_c2_g1	PRH	3.5	1699	1716	1707	2	1	Output/CL166/cleaveLand_result/t_plot/ppe-MIR169i-p5_1ss16GT_TRINITY_DN30863_c2_g1_1707_TPlot.pdf
ppe-MIR169i-p5_1ss16GT	TTCTCTTCTTTCTTTTTT	TRINITY_DN30864_c0_g3	-	4	482	499	490	2	1	Output/CL166/cleaveLand_result/t_plot/ppe-MIR169i-p5_1ss16GT_TRINITY_DN30864_c0_g3_490_TPlot.pdf
ppe-MIR169i-p5_1ss16GT	TTCTCTTCTTTCTTTTTT	TRINITY_DN31108_c0_g2	At3g05500	3	107	124	115	2	1	Output/CL166/cleaveLand_result/t_plot/ppe-MIR169i-p5_1ss16GT_TRINITY_DN31108_c0_g2_115_TPlot.pdf
ppe-MIR169i-p5_1ss16GT	TTCTCTTCTTTCTTTTTT	TRINITY_DN31167_c0_g1	SCPL45	3.5	1081	1098	1089	2	1	Output/CL166/cleaveLand_result/t_plot/ppe-MIR169i-p5_1ss16GT_TRINITY_DN31167_c0_g1_1089_TPlot.pdf
ppe-MIR169i-p5_1ss16GT	TTCTCTTCTTTCTTTTTT	TRINITY_DN31421_c0_g4	-	3.5	47	64	55	2	1	Output/CL166/cleaveLand_result/t_plot/ppe-MIR169i-p5_1ss16GT_TRINITY_DN31421_c0_g4_55_TPlot.pdf
ppe-MIR169i-p5_1ss16GT	TTCTCTTCTTTCTTTTTT	TRINITY_DN31433_c0_g1	cwf19l2	4	1272	1289	1280	2	1	Output/CL166/cleaveLand_result/t_plot/ppe-MIR169i-p5_1ss16GT_TRINITY_DN31433_c0_g1_1280_TPlot.pdf
ppe-MIR169i-p5_1ss16GT	TTCTCTTCTTTCTTTTTT	TRINITY_DN31440_c1_g1	RH28	4	887	904	895	2	1	Output/CL166/cleaveLand_result/t_plot/ppe-MIR169i-p5_1ss16GT_TRINITY_DN31440_c1_g1_895_TPlot.pdf
ppe-MIR169i-p5_1ss16GT	TTCTCTTCTTTCTTTTTT	TRINITY_DN31691_c0_g4	TBL36	3.5	275	292	283	2	1	Output/CL166/cleaveLand_result/t_plot/ppe-MIR169i-p5_1ss16GT_TRINITY_DN31691_c0_g4_283_TPlot.pdf
ppe-MIR169i-p5_1ss16GT	TTCTCTTCTTTCTTTTTT	TRINITY_DN31715_c1_g4	-	6	1106	1124	1114	2	1	Output/CL166/cleaveLand_result/t_plot/ppe-MIR169i-p5_1ss16GT_TRINITY_DN31715_c1_g4_1114_TPlot.pdf
ppe-MIR169i-p5_1ss16GT	TTCTCTTCTTTCTTTTTT	TRINITY_DN32623_c0_g1	NA	3	788	806	796	2	1	Output/CL166/cleaveLand_result/t_plot/ppe-MIR169i-p5_1ss16GT_TRINITY_DN32623_c0_g1_796_TPlot.pdf
ppe-MIR169i-p5_1ss16GT	TTCTCTTCTTTCTTTTTT	TRINITY_DN33135_c3_g2	KIN4A	3.5	1482	1499	1490	2	1	Output/CL166/cleaveLand_result/t_plot/ppe-MIR169i-p5_1ss16GT_TRINITY_DN33135_c3_g2_1490_TPlot.pdf
ppe-MIR169i-p5_1ss16GT	TTCTCTTCTTTCTTTTTT	TRINITY_DN33174_c0_g1	-	4	570	587	577	2	1	Output/CL166/cleaveLand_result/t_plot/ppe-MIR169i-p5_1ss16GT_TRINITY_DN33174_c0_g1_577_TPlot.pdf
ppe-MIR169i-p5_1ss16GT	TTCTCTTCTTTCTTTTTT	TRINITY_DN33245_c0_g2	IQD1	3.5	669	686	677	2	1	Output/CL166/cleaveLand_result/t_plot/ppe-MIR169i-p5_1ss16GT_TRINITY_DN33245_c0_g2_677_TPlot.pdf
ppe-MIR169i-p5_1ss16GT	TTCTCTTCTTTCTTTTTT	TRINITY_DN33627_c1_g1	GXM1	2.5	6	22	14	2	1	Output/CL166/cleaveLand_result/t_plot/ppe-MIR169i-p5_1ss16GT_TRINITY_DN33627_c1_g1_14_TPlot.pdf
ppe-MIR169i-p5_1ss16GT	TTCTCTTCTTTCTTTTTT	TRINITY_DN33679_c0_g2	-	4	184	201	192	2	1	Output/CL166/cleaveLand_result/t_plot/ppe-MIR169i-p5_1ss16GT_TRINITY_DN33679_c0_g2_192_TPlot.pdf
ppe-MIR169i-p5_1ss16GT	TTCTCTTCTTTCTTTTTT	TRINITY_DN33987_c2_g5	BHLH148	3.5	179	197	187	2	1	Output/CL166/cleaveLand_result/t_plot/ppe-MIR169i-p5_1ss16GT_TRINITY_DN33987_c2_g5_187_TPlot.pdf
ppe-MIR169i-p5_1ss16GT	TTCTCTTCTTTCTTTTTT	TRINITY_DN34596_c0_g9	NA	3.5	611	629	619	2	1	Output/CL166/cleaveLand_result/t_plot/ppe-MIR169i-p5_1ss16GT_TRINITY_DN34596_c0_g9_619_TPlot.pdf
ppe-MIR169i-p5_1ss16GT	TTCTCTTCTTTCTTTTTT	TRINITY_DN34856_c1_g6	MGL	3.5	482	499	490	2	1	Output/CL166/cleaveLand_result/t_plot/ppe-MIR169i-p5_1ss16GT_TRINITY_DN34856_c1_g6_490_TPlot.pdf
ppe-MIR169i-p5_1ss16GT	TTCTCTTCTTTCTTTTTT	TRINITY_DN35139_c0_g1	NUDT15	4	267	284	275	2	1	Output/CL166/cleaveLand_result/t_plot/ppe-MIR169i-p5_1ss16GT_TRINITY_DN35139_c0_g1_275_TPlot.pdf
ppe-MIR169i-p5_1ss16GT	TTCTCTTCTTTCTTTTTT	TRINITY_DN35141_c1_g5	-	3	431	448	439	2	1	Output/CL166/cleaveLand_result/t_plot/ppe-MIR169i-p5_1ss16GT_TRINITY_DN35141_c1_g5_439_TPlot.pdf
ppe-MIR169i-p5_1ss16GT	TTCTCTTCTTTCTTTTTT	TRINITY_DN35180_c1_g5	NA	3	158	175	166	2	1	Output/CL166/cleaveLand_result/t_plot/ppe-MIR169i-p5_1ss16GT_TRINITY_DN35180_c1_g5_166_TPlot.pdf
ppe-MIR169i-p5_1ss16GT	TTCTCTTCTTTCTTTTTT	TRINITY_DN35192_c0_g1	SDH1-1	3.5	1713	1730	1721	2	1	Output/CL166/cleaveLand_result/t_plot/ppe-MIR169i-p5_1ss16GT_TRINITY_DN35192_c0_g1_1721_TPlot.pdf
ppe-MIR169i-p5_1ss16GT	TTCTCTTCTTTCTTTTTT	TRINITY_DN35231_c1_g2	COX6B-1	1.5	210	227	218	2	1	Output/CL166/cleaveLand_result/t_plot/ppe-MIR169i-p5_1ss16GT_TRINITY_DN35231_c1_g2_218_TPlot.pdf
ppe-MIR169i-p5_1ss16GT	TTCTCTTCTTTCTTTTTT	TRINITY_DN35406_c0_g1	FAD7	4	331	347	338	2	1	Output/CL166/cleaveLand_result/t_plot/ppe-MIR169i-p5_1ss16GT_TRINITY_DN35406_c0_g1_338_TPlot.pdf
ppe-MIR169i-p5_1ss16GT	TTCTCTTCTTTCTTTTTT	TRINITY_DN35481_c0_g1	NOP12	2.5	547	563	554	2	1	Output/CL166/cleaveLand_result/t_plot/ppe-MIR169i-p5_1ss16GT_TRINITY_DN35481_c0_g1_554_TPlot.pdf
ppe-MIR169i-p5_1ss16GT	TTCTCTTCTTTCTTTTTT	TRINITY_DN35545_c0_g2	DUF6	4	1753	1769	1760	2	1	Output/CL166/cleaveLand_result/t_plot/ppe-MIR169i-p5_1ss16GT_TRINITY_DN35545_c0_g2_1760_TPlot.pdf
ppe-MIR169i-p5_1ss16GT	TTCTCTTCTTTCTTTTTT	TRINITY_DN36283_c1_g3	-	2	210	227	218	2	0.89	Output/CL166/cleaveLand_result/t_plot/ppe-MIR169i-p5_1ss16GT_TRINITY_DN36283_c1_g3_218_TPlot.pdf
ppe-MIR169i-p5_1ss16GT	TTCTCTTCTTTCTTTTTT	TRINITY_DN36650_c1_g1	FK	3.5	682	699	690	2	1	Output/CL166/cleaveLand_result/t_plot/ppe-MIR169i-p5_1ss16GT_TRINITY_DN36650_c1_g1_690_TPlot.pdf
ppe-MIR169i-p5_1ss16GT	TTCTCTTCTTTCTTTTTT	TRINITY_DN36692_c0_g6	Smt1-1	4	347	363	355	2	1	Output/CL166/cleaveLand_result/t_plot/ppe-MIR169i-p5_1ss16GT_TRINITY_DN36692_c0_g6_355_TPlot.pdf
ppe-MIR169i-p5_1ss16GT	TTCTCTTCTTTCTTTTTT	TRINITY_DN36987_c0_g4	-	4	372	389	380	2	1	Output/CL166/cleaveLand_result/t_plot/ppe-MIR169i-p5_1ss16GT_TRINITY_DN36987_c0_g4_380_TPlot.pdf
ppe-MIR169i-p5_1ss16GT	TTCTCTTCTTTCTTTTTT	TRINITY_DN37079_c2_g1	-	3.5	512	529	520	2	1	Output/CL166/cleaveLand_result/t_plot/ppe-MIR169i-p5_1ss16GT_TRINITY_DN37079_c2_g1_520_TPlot.pdf
ppe-MIR169i-p5_1ss16GT	TTCTCTTCTTTCTTTTTT	TRINITY_DN37219_c1_g4	-	3.5	673	690	681	2	1	Output/CL166/cleaveLand_result/t_plot/ppe-MIR169i-p5_1ss16GT_TRINITY_DN37219_c1_g4_681_TPlot.pdf
ppe-MIR169i-p5_1ss16GT	TTCTCTTCTTTCTTTTTT	TRINITY_DN37579_c0_g5	-	4	1570	1587	1578	2	1	Output/CL166/cleaveLand_result/t_plot/ppe-MIR169i-p5_1ss16GT_TRINITY_DN37579_c0_g5_1578_TPlot.pdf
ppe-MIR169i-p5_1ss16GT	TTCTCTTCTTTCTTTTTT	TRINITY_DN37647_c0_g1	XLG3	3	3094	3111	3102	2	0.85	Output/CL166/cleaveLand_result/t_plot/ppe-MIR169i-p5_1ss16GT_TRINITY_DN37647_c0_g1_3102_TPlot.pdf
ppe-MIR169i-p5_1ss16GT	TTCTCTTCTTTCTTTTTT	TRINITY_DN37647_c0_g3	XLG3	4	1280	1297	1288	2	1	Output/CL166/cleaveLand_result/t_plot/ppe-MIR169i-p5_1ss16GT_TRINITY_DN37647_c0_g3_1288_TPlot.pdf
ppe-MIR169i-p5_1ss16GT	TTCTCTTCTTTCTTTTTT	TRINITY_DN37708_c0_g3	At1g12150	4	1420	1438	1428	2	1	Output/CL166/cleaveLand_result/t_plot/ppe-MIR169i-p5_1ss16GT_TRINITY_DN37708_c0_g3_1428_TPlot.pdf
ppe-MIR169i-p5_1ss16GT	TTCTCTTCTTTCTTTTTT	TRINITY_DN37878_c0_g5	-	3.5	389	406	397	2	1	Output/CL166/cleaveLand_result/t_plot/ppe-MIR169i-p5_1ss16GT_TRINITY_DN37878_c0_g5_397_TPlot.pdf
ppe-MIR169i-p5_1ss16GT	TTCTCTTCTTTCTTTTTT	TRINITY_DN38050_c3_g1	-	4.5	104	121	112	2	1	Output/CL166/cleaveLand_result/t_plot/ppe-MIR169i-p5_1ss16GT_TRINITY_DN38050_c3_g1_112_TPlot.pdf
ppe-MIR169i-p5_1ss16GT	TTCTCTTCTTTCTTTTTT	TRINITY_DN38387_c0_g7	NA	4	17	34	25	2	1	Output/CL166/cleaveLand_result/t_plot/ppe-MIR169i-p5_1ss16GT_TRINITY_DN38387_c0_g7_25_TPlot.pdf
ppe-MIR169i-p5_1ss16GT	TTCTCTTCTTTCTTTTTT	TRINITY_DN38794_c1_g2	NA	1	17	34	25	1	0.03	Output/CL166/cleaveLand_result/t_plot/ppe-MIR169i-p5_1ss16GT_TRINITY_DN38794_c1_g2_25_TPlot.pdf
ppe-MIR169i-p5_1ss16GT	TTCTCTTCTTTCTTTTTT	TRINITY_DN39087_c0_g3	NA	3.5	58	76	66	2	1	Output/CL166/cleaveLand_result/t_plot/ppe-MIR169i-p5_1ss16GT_TRINITY_DN39087_c0_g3_66_TPlot.pdf
ppe-MIR169i-p5_1ss16GT	TTCTCTTCTTTCTTTTTT	TRINITY_DN39740_c1_g4	Os04g0560200	3	314	331	322	2	1	Output/CL166/cleaveLand_result/t_plot/ppe-MIR169i-p5_1ss16GT_TRINITY_DN39740_c1_g4_322_TPlot.pdf
ppe-MIR169i-p5_1ss16GT	TTCTCTTCTTTCTTTTTT	TRINITY_DN39804_c3_g9	-	2	628	645	636	2	1	Output/CL166/cleaveLand_result/t_plot/ppe-MIR169i-p5_1ss16GT_TRINITY_DN39804_c3_g9_636_TPlot.pdf
ppe-MIR169i-p5_1ss16GT	TTCTCTTCTTTCTTTTTT	TRINITY_DN40060_c0_g2	UGT75L6	4	300	318	308	2	1	Output/CL166/cleaveLand_result/t_plot/ppe-MIR169i-p5_1ss16GT_TRINITY_DN40060_c0_g2_308_TPlot.pdf
ppe-MIR169i-p5_1ss16GT	TTCTCTTCTTTCTTTTTT	TRINITY_DN40301_c0_g1	NOP56	4	1069	1086	1076	2	1	Output/CL166/cleaveLand_result/t_plot/ppe-MIR169i-p5_1ss16GT_TRINITY_DN40301_c0_g1_1076_TPlot.pdf
ppe-MIR169i-p5_1ss16GT	TTCTCTTCTTTCTTTTTT	TRINITY_DN40647_c2_g5	NA	4	78	95	86	2	1	Output/CL166/cleaveLand_result/t_plot/ppe-MIR169i-p5_1ss16GT_TRINITY_DN40647_c2_g5_86_TPlot.pdf
ppe-MIR169i-p5_1ss16GT	TTCTCTTCTTTCTTTTTT	TRINITY_DN41437_c1_g1	Os11g0104900	2.5	693	710	701	2	1	Output/CL166/cleaveLand_result/t_plot/ppe-MIR169i-p5_1ss16GT_TRINITY_DN41437_c1_g1_701_TPlot.pdf
ppe-MIR169i-p5_1ss16GT	TTCTCTTCTTTCTTTTTT	TRINITY_DN41529_c1_g3	SAHH	4	243	260	251	2	1	Output/CL166/cleaveLand_result/t_plot/ppe-MIR169i-p5_1ss16GT_TRINITY_DN41529_c1_g3_251_TPlot.pdf
ppe-MIR169i-p5_1ss16GT	TTCTCTTCTTTCTTTTTT	TRINITY_DN41819_c0_g4	EFM	2	674	691	682	2	1	Output/CL166/cleaveLand_result/t_plot/ppe-MIR169i-p5_1ss16GT_TRINITY_DN41819_c0_g4_682_TPlot.pdf
ppe-MIR169i-p5_1ss16GT	TTCTCTTCTTTCTTTTTT	TRINITY_DN41932_c0_g3	SPT6	4	366	385	374	2	1	Output/CL166/cleaveLand_result/t_plot/ppe-MIR169i-p5_1ss16GT_TRINITY_DN41932_c0_g3_374_TPlot.pdf
ppe-MIR169i-p5_1ss16GT	TTCTCTTCTTTCTTTTTT	TRINITY_DN42240_c2_g2	-	3.5	84	101	92	2	1	Output/CL166/cleaveLand_result/t_plot/ppe-MIR169i-p5_1ss16GT_TRINITY_DN42240_c2_g2_92_TPlot.pdf
ppe-MIR169i-p5_1ss16GT	TTCTCTTCTTTCTTTTTT	TRINITY_DN42301_c0_g4	-	3	14	31	22	2	1	Output/CL166/cleaveLand_result/t_plot/ppe-MIR169i-p5_1ss16GT_TRINITY_DN42301_c0_g4_22_TPlot.pdf
ppe-MIR169i-p5_1ss16GT	TTCTCTTCTTTCTTTTTT	TRINITY_DN42580_c1_g1	RBM39	4	269	286	277	2	1	Output/CL166/cleaveLand_result/t_plot/ppe-MIR169i-p5_1ss16GT_TRINITY_DN42580_c1_g1_277_TPlot.pdf
ppe-MIR169i-p5_1ss16GT	TTCTCTTCTTTCTTTTTT	TRINITY_DN43009_c1_g1	-	4	47	65	56	2	1	Output/CL166/cleaveLand_result/t_plot/ppe-MIR169i-p5_1ss16GT_TRINITY_DN43009_c1_g1_56_TPlot.pdf
ppe-MIR169i-p5_1ss16GT	TTCTCTTCTTTCTTTTTT	TRINITY_DN43156_c0_g1	NPF1.2	4	1477	1493	1484	2	1	Output/CL166/cleaveLand_result/t_plot/ppe-MIR169i-p5_1ss16GT_TRINITY_DN43156_c0_g1_1484_TPlot.pdf
ppe-MIR169i-p5_1ss16GT	TTCTCTTCTTTCTTTTTT	TRINITY_DN43295_c1_g1	NA	2.5	194	211	202	2	1	Output/CL166/cleaveLand_result/t_plot/ppe-MIR169i-p5_1ss16GT_TRINITY_DN43295_c1_g1_202_TPlot.pdf
ppe-MIR169i-p5_1ss16GT	TTCTCTTCTTTCTTTTTT	TRINITY_DN43295_c1_g1	NA	3	563	581	572	2	1	Output/CL166/cleaveLand_result/t_plot/ppe-MIR169i-p5_1ss16GT_TRINITY_DN43295_c1_g1_572_TPlot.pdf
ppe-MIR169i-p5_1ss16GT	TTCTCTTCTTTCTTTTTT	TRINITY_DN43430_c1_g4	CHI	4	19	35	27	2	1	Output/CL166/cleaveLand_result/t_plot/ppe-MIR169i-p5_1ss16GT_TRINITY_DN43430_c1_g4_27_TPlot.pdf
ppe-MIR169i-p5_1ss16GT	TTCTCTTCTTTCTTTTTT	TRINITY_DN43766_c1_g2	ABCB11	3	178	196	186	2	1	Output/CL166/cleaveLand_result/t_plot/ppe-MIR169i-p5_1ss16GT_TRINITY_DN43766_c1_g2_186_TPlot.pdf
ppe-MIR169i-p5_1ss16GT	TTCTCTTCTTTCTTTTTT	TRINITY_DN43779_c0_g6	-	3.5	745	762	753	2	1	Output/CL166/cleaveLand_result/t_plot/ppe-MIR169i-p5_1ss16GT_TRINITY_DN43779_c0_g6_753_TPlot.pdf
ppe-MIR169i-p5_1ss16GT	TTCTCTTCTTTCTTTTTT	TRINITY_DN43805_c0_g3	-	3	2070	2087	2078	2	1	Output/CL166/cleaveLand_result/t_plot/ppe-MIR169i-p5_1ss16GT_TRINITY_DN43805_c0_g3_2078_TPlot.pdf
ppe-MIR169i-p5_1ss16GT	TTCTCTTCTTTCTTTTTT	TRINITY_DN43855_c0_g2	NET1D	4	2046	2063	2054	2	1	Output/CL166/cleaveLand_result/t_plot/ppe-MIR169i-p5_1ss16GT_TRINITY_DN43855_c0_g2_2054_TPlot.pdf
ppe-MIR169i-p5_1ss16GT	TTCTCTTCTTTCTTTTTT	TRINITY_DN44041_c0_g4	dnaJ	2	237	254	245	2	1	Output/CL166/cleaveLand_result/t_plot/ppe-MIR169i-p5_1ss16GT_TRINITY_DN44041_c0_g4_245_TPlot.pdf
ppe-MIR169i-p5_1ss16GT	TTCTCTTCTTTCTTTTTT	TRINITY_DN44081_c2_g2	-	3.5	259	276	267	2	1	Output/CL166/cleaveLand_result/t_plot/ppe-MIR169i-p5_1ss16GT_TRINITY_DN44081_c2_g2_267_TPlot.pdf
ppe-MIR169i-p5_1ss16GT	TTCTCTTCTTTCTTTTTT	TRINITY_DN44149_c0_g1	CLKR27	3.5	417	433	425	2	1	Output/CL166/cleaveLand_result/t_plot/ppe-MIR169i-p5_1ss16GT_TRINITY_DN44149_c0_g1_425_TPlot.pdf
ppe-MIR169i-p5_1ss16GT	TTCTCTTCTTTCTTTTTT	TRINITY_DN44217_c0_g1	EFM	2	880	897	888	2	1	Output/CL166/cleaveLand_result/t_plot/ppe-MIR169i-p5_1ss16GT_TRINITY_DN44217_c0_g1_888_TPlot.pdf
ppe-MIR169i-p5_1ss16GT	TTCTCTTCTTTCTTTTTT	TRINITY_DN44298_c0_g1	KIN14L	4	2472	2490	2480	2	1	Output/CL166/cleaveLand_result/t_plot/ppe-MIR169i-p5_1ss16GT_TRINITY_DN44298_c0_g1_2480_TPlot.pdf
ppe-MIR169i-p5_1ss16GT	TTCTCTTCTTTCTTTTTT	TRINITY_DN44673_c1_g3	2022-08-03	4	445	462	453	2	1	Output/CL166/cleaveLand_result/t_plot/ppe-MIR169i-p5_1ss16GT_TRINITY_DN44673_c1_g3_453_TPlot.pdf
ppe-MIR169i-p5_1ss16GT	TTCTCTTCTTTCTTTTTT	TRINITY_DN44673_c1_g8	HSP83A	4	91	108	99	2	1	Output/CL166/cleaveLand_result/t_plot/ppe-MIR169i-p5_1ss16GT_TRINITY_DN44673_c1_g8_99_TPlot.pdf
ppe-MIR169i-p5_1ss16GT	TTCTCTTCTTTCTTTTTT	TRINITY_DN44823_c2_g2	rplM	3	941	958	949	2	1	Output/CL166/cleaveLand_result/t_plot/ppe-MIR169i-p5_1ss16GT_TRINITY_DN44823_c2_g2_949_TPlot.pdf
ppe-MIR169i-p5_1ss16GT	TTCTCTTCTTTCTTTTTT	TRINITY_DN45069_c0_g3	LSM6B	3.5	151	168	159	2	1	Output/CL166/cleaveLand_result/t_plot/ppe-MIR169i-p5_1ss16GT_TRINITY_DN45069_c0_g3_159_TPlot.pdf
ppe-MIR169i-p5_1ss16GT	TTCTCTTCTTTCTTTTTT	TRINITY_DN45252_c0_g1	UBXN1	2.5	995	1012	1003	2	1	Output/CL166/cleaveLand_result/t_plot/ppe-MIR169i-p5_1ss16GT_TRINITY_DN45252_c0_g1_1003_TPlot.pdf
ppe-MIR169i-p5_1ss16GT	TTCTCTTCTTTCTTTTTT	TRINITY_DN45252_c0_g2	ngly1	4	20	36	27	2	1	Output/CL166/cleaveLand_result/t_plot/ppe-MIR169i-p5_1ss16GT_TRINITY_DN45252_c0_g2_27_TPlot.pdf
ppe-MIR169i-p5_1ss16GT	TTCTCTTCTTTCTTTTTT	TRINITY_DN45597_c0_g8	LSG1-2	3.5	42	60	50	2	1	Output/CL166/cleaveLand_result/t_plot/ppe-MIR169i-p5_1ss16GT_TRINITY_DN45597_c0_g8_50_TPlot.pdf
ppe-MIR169i-p5_1ss16GT	TTCTCTTCTTTCTTTTTT	TRINITY_DN45629_c0_g3	MSH6	4	479	496	487	2	1	Output/CL166/cleaveLand_result/t_plot/ppe-MIR169i-p5_1ss16GT_TRINITY_DN45629_c0_g3_487_TPlot.pdf
ppe-MIR169i-p5_1ss16GT	TTCTCTTCTTTCTTTTTT	TRINITY_DN45955_c0_g1	-	4	482	498	489	2	1	Output/CL166/cleaveLand_result/t_plot/ppe-MIR169i-p5_1ss16GT_TRINITY_DN45955_c0_g1_489_TPlot.pdf
ppe-MIR169i-p5_1ss16GT	TTCTCTTCTTTCTTTTTT	TRINITY_DN46454_c1_g1	-	4	62	79	70	2	1	Output/CL166/cleaveLand_result/t_plot/ppe-MIR169i-p5_1ss16GT_TRINITY_DN46454_c1_g1_70_TPlot.pdf
ptc-miR156a_L+1	CTGACAGAAGAGAGTGAGCAC	TRINITY_DN32530_c0_g1	SPL12	2	516	536	527	0	0	Output/CL166/cleaveLand_result/t_plot/ptc-miR156a_L+1_TRINITY_DN32530_c0_g1_527_TPlot.pdf
ptc-MIR156l-p3_2ss4TC17TA	GTTCTCTTTTCTTCTTAA	TRINITY_DN28739_c1_g4	-	4	232	249	240	2	1	Output/CL166/cleaveLand_result/t_plot/ptc-MIR156l-p3_2ss4TC17TA_TRINITY_DN28739_c1_g4_240_TPlot.pdf
ptc-MIR156l-p3_2ss4TC17TA	GTTCTCTTTTCTTCTTAA	TRINITY_DN29771_c2_g3	-	3.5	233	250	241	2	1	Output/CL166/cleaveLand_result/t_plot/ptc-MIR156l-p3_2ss4TC17TA_TRINITY_DN29771_c2_g3_241_TPlot.pdf
ptc-MIR156l-p3_2ss4TC17TA	GTTCTCTTTTCTTCTTAA	TRINITY_DN32611_c3_g2	NA	4	184	200	191	2	1	Output/CL166/cleaveLand_result/t_plot/ptc-MIR156l-p3_2ss4TC17TA_TRINITY_DN32611_c3_g2_191_TPlot.pdf
ptc-MIR156l-p3_2ss4TC17TA	GTTCTCTTTTCTTCTTAA	TRINITY_DN32611_c3_g2	NA	4	30	46	37	2	1	Output/CL166/cleaveLand_result/t_plot/ptc-MIR156l-p3_2ss4TC17TA_TRINITY_DN32611_c3_g2_37_TPlot.pdf
ptc-MIR156l-p3_2ss4TC17TA	GTTCTCTTTTCTTCTTAA	TRINITY_DN33135_c3_g2	KIN4A	4	1481	1500	1489	2	1	Output/CL166/cleaveLand_result/t_plot/ptc-MIR156l-p3_2ss4TC17TA_TRINITY_DN33135_c3_g2_1489_TPlot.pdf
ptc-MIR156l-p3_2ss4TC17TA	GTTCTCTTTTCTTCTTAA	TRINITY_DN35730_c0_g1	OMR1	4	1206	1222	1214	2	1	Output/CL166/cleaveLand_result/t_plot/ptc-MIR156l-p3_2ss4TC17TA_TRINITY_DN35730_c0_g1_1214_TPlot.pdf
ptc-MIR156l-p3_2ss4TC17TA	GTTCTCTTTTCTTCTTAA	TRINITY_DN36450_c0_g2	VIP2	3.5	78	94	85	2	1	Output/CL166/cleaveLand_result/t_plot/ptc-MIR156l-p3_2ss4TC17TA_TRINITY_DN36450_c0_g2_85_TPlot.pdf
ptc-MIR156l-p3_2ss4TC17TA	GTTCTCTTTTCTTCTTAA	TRINITY_DN36722_c0_g1	murC	4	234	250	242	2	1	Output/CL166/cleaveLand_result/t_plot/ptc-MIR156l-p3_2ss4TC17TA_TRINITY_DN36722_c0_g1_242_TPlot.pdf
ptc-MIR156l-p3_2ss4TC17TA	GTTCTCTTTTCTTCTTAA	TRINITY_DN37498_c1_g5	-	3	150	167	158	2	1	Output/CL166/cleaveLand_result/t_plot/ptc-MIR156l-p3_2ss4TC17TA_TRINITY_DN37498_c1_g5_158_TPlot.pdf
ptc-MIR156l-p3_2ss4TC17TA	GTTCTCTTTTCTTCTTAA	TRINITY_DN40384_c0_g1	PAPS4	4	1576	1593	1584	2	1	Output/CL166/cleaveLand_result/t_plot/ptc-MIR156l-p3_2ss4TC17TA_TRINITY_DN40384_c0_g1_1584_TPlot.pdf
ptc-MIR156l-p3_2ss4TC17TA	GTTCTCTTTTCTTCTTAA	TRINITY_DN41897_c0_g2	CPR	4	916	933	924	2	1	Output/CL166/cleaveLand_result/t_plot/ptc-MIR156l-p3_2ss4TC17TA_TRINITY_DN41897_c0_g2_924_TPlot.pdf
ptc-MIR156l-p3_2ss4TC17TA	GTTCTCTTTTCTTCTTAA	TRINITY_DN41932_c0_g3	SPT6	3.5	368	386	377	2	1	Output/CL166/cleaveLand_result/t_plot/ptc-MIR156l-p3_2ss4TC17TA_TRINITY_DN41932_c0_g3_377_TPlot.pdf
ptc-MIR156l-p3_2ss4TC17TA	GTTCTCTTTTCTTCTTAA	TRINITY_DN43390_c1_g1	DOT2	3.5	1737	1754	1745	2	1	Output/CL166/cleaveLand_result/t_plot/ptc-MIR156l-p3_2ss4TC17TA_TRINITY_DN43390_c1_g1_1745_TPlot.pdf
ptc-MIR156l-p3_2ss4TC17TA	GTTCTCTTTTCTTCTTAA	TRINITY_DN43528_c0_g7	NUC	3	197	213	205	2	1	Output/CL166/cleaveLand_result/t_plot/ptc-MIR156l-p3_2ss4TC17TA_TRINITY_DN43528_c0_g7_205_TPlot.pdf
ptc-miR160h_1ss15CG	TGCCTGGCTCCCTGGATGCCA	TRINITY_DN37578_c1_g1	ARF18	3	77	97	88	0	0	Output/CL166/cleaveLand_result/t_plot/ptc-miR160h_1ss15CG_TRINITY_DN37578_c1_g1_88_TPlot.pdf
ptc-miR160h_1ss15CG	TGCCTGGCTCCCTGGATGCCA	TRINITY_DN39928_c3_g4	ARF22	1	977	997	988	0	0	Output/CL166/cleaveLand_result/t_plot/ptc-miR160h_1ss15CG_TRINITY_DN39928_c3_g4_988_TPlot.pdf
ptc-MIR169o-p5_2ss1AC17TC	CAGTCAACCTTGGCTTCC	TRINITY_DN44254_c0_g1	NA	3.5	518	535	526	2	0.91	Output/CL166/cleaveLand_result/t_plot/ptc-MIR169o-p5_2ss1AC17TC_TRINITY_DN44254_c0_g1_526_TPlot.pdf
ptc-miR171j_R+1	CGAGCCGAATCAATATCACTC	TRINITY_DN35708_c0_g1	-	4	102	122	113	0	0.02	Output/CL166/cleaveLand_result/t_plot/ptc-miR171j_R+1_TRINITY_DN35708_c0_g1_113_TPlot.pdf
ptc-miR2111a	TAATCTGCATCCTGAGGTTTG	TRINITY_DN33006_c1_g2	-	4	505	524	516	2	0.62	Output/CL166/cleaveLand_result/t_plot/ptc-miR2111a_TRINITY_DN33006_c1_g2_516_TPlot.pdf
ptc-miR2111a	TAATCTGCATCCTGAGGTTTG	TRINITY_DN45331_c0_g3	At3g27150	1.5	833	853	844	2	0.08	Output/CL166/cleaveLand_result/t_plot/ptc-miR2111a_TRINITY_DN45331_c0_g3_844_TPlot.pdf
ptc-MIR474a-p3_1ss7GC	TGCTGGCTTTGGCTGGGC	TRINITY_DN27905_c1_g2	MFDR	4	837	854	844	2	1	Output/CL166/cleaveLand_result/t_plot/ptc-MIR474a-p3_1ss7GC_TRINITY_DN27905_c1_g2_844_TPlot.pdf
ptc-MIR474a-p3_1ss7GC	TGCTGGCTTTGGCTGGGC	TRINITY_DN32269_c0_g3	At1g64390	4	252	269	260	2	0.77	Output/CL166/cleaveLand_result/t_plot/ptc-MIR474a-p3_1ss7GC_TRINITY_DN32269_c0_g3_260_TPlot.pdf
ptc-MIR481c-p3_2ss5AG18TC	GGTCGCGAGTTCGAATCCC	TRINITY_DN30648_c2_g3	-	4	117	134	125	2	0.92	Output/CL166/cleaveLand_result/t_plot/ptc-MIR481c-p3_2ss5AG18TC_TRINITY_DN30648_c2_g3_125_TPlot.pdf
ptc-miR530a_R-1	TGCATTTGCACCTGCACCT	TRINITY_DN34704_c1_g1	At5g61530	3.5	1144	1162	1153	2	0.75	Output/CL166/cleaveLand_result/t_plot/ptc-miR530a_R-1_TRINITY_DN34704_c1_g1_1153_TPlot.pdf
ptc-miR530a_R-1	TGCATTTGCACCTGCACCT	TRINITY_DN36848_c4_g2	NA	2	461	479	470	2	0.08	Output/CL166/cleaveLand_result/t_plot/ptc-miR530a_R-1_TRINITY_DN36848_c4_g2_470_TPlot.pdf
ptc-MIR530a-p5	TGCATTTGCACCTGCACC	TRINITY_DN29478_c0_g4	TAF15	4	386	403	394	2	0.46	Output/CL166/cleaveLand_result/t_plot/ptc-MIR530a-p5_TRINITY_DN29478_c0_g4_394_TPlot.pdf
ptc-MIR530a-p5	TGCATTTGCACCTGCACC	TRINITY_DN31468_c0_g1	BPA1	4	878	896	887	2	1	Output/CL166/cleaveLand_result/t_plot/ptc-MIR530a-p5_TRINITY_DN31468_c0_g1_887_TPlot.pdf
pvu-MIR2118-p5_2ss1GT18TC	TAATATTTCTCACTCTGC	TRINITY_DN32913_c0_g4	NA	3.5	43	60	51	2	1	Output/CL166/cleaveLand_result/t_plot/pvu-MIR2118-p5_2ss1GT18TC_TRINITY_DN32913_c0_g4_51_TPlot.pdf
rco-miR164a	TGGAGAAGCAGGGCACGTGCA	TRINITY_DN46257_c1_g2	NAC021	2	329	349	340	0	0	Output/CL166/cleaveLand_result/t_plot/rco-miR164a_TRINITY_DN46257_c1_g2_340_TPlot.pdf
sly-MIR9471b-p3_2ss3AG17AG	AAGGATGTATTTATTAGA	TRINITY_DN27445_c0_g3	-	3	1347	1363	1354	2	1	Output/CL166/cleaveLand_result/t_plot/sly-MIR9471b-p3_2ss3AG17AG_TRINITY_DN27445_c0_g3_1354_TPlot.pdf
sly-MIR9471b-p3_2ss3AG17AG	AAGGATGTATTTATTAGA	TRINITY_DN39281_c0_g1	-	4	1017	1033	1024	2	0.99	Output/CL166/cleaveLand_result/t_plot/sly-MIR9471b-p3_2ss3AG17AG_TRINITY_DN39281_c0_g1_1024_TPlot.pdf
sly-MIR9471b-p3_2ss3AG17AG	AAGGATGTATTTATTAGA	TRINITY_DN43246_c2_g1	-	4	693	710	701	2	1	Output/CL166/cleaveLand_result/t_plot/sly-MIR9471b-p3_2ss3AG17AG_TRINITY_DN43246_c2_g1_701_TPlot.pdf
sly-MIR9476-p3_1ss9AG	AAAATATAGAAAAAGATG	TRINITY_DN42205_c1_g2	Elavl1	4	104	120	111	2	1	Output/CL166/cleaveLand_result/t_plot/sly-MIR9476-p3_1ss9AG_TRINITY_DN42205_c1_g2_111_TPlot.pdf
stu-miR172a-3p	AGAATCTTGATGATGCTGCAT	TRINITY_DN28507_c2_g5	-	2	145	165	156	0	0	Output/CL166/cleaveLand_result/t_plot/stu-miR172a-3p_TRINITY_DN28507_c2_g5_156_TPlot.pdf
stu-miR393-5p_R-1	TCCAAAGGGATCGCATTGATC	TRINITY_DN24397_c0_g1	TIR1	1	629	648	639	0	0	Output/CL166/cleaveLand_result/t_plot/stu-miR393-5p_R-1_TRINITY_DN24397_c0_g1_639_TPlot.pdf
stu-miR408b-3p	TGCACTGCCTCTTCCCTGGCT	TRINITY_DN26662_c1_g5	NA	2	110	130	121	2	0.08	Output/CL166/cleaveLand_result/t_plot/stu-miR408b-3p_TRINITY_DN26662_c1_g5_121_TPlot.pdf
stu-MIR5303j-p3_2ss10GT17CT	ATTCAAATTTCTGCCCTA	TRINITY_DN28472_c0_g3	KU70	4	923	940	931	2	1	Output/CL166/cleaveLand_result/t_plot/stu-MIR5303j-p3_2ss10GT17CT_TRINITY_DN28472_c0_g3_931_TPlot.pdf
stu-MIR5303j-p5_2ss10GT17CT	ATTCAAATTTCTGCCCTA	TRINITY_DN33705_c0_g2	-	3	1914	1930	1921	2	1	Output/CL166/cleaveLand_result/t_plot/stu-MIR5303j-p5_2ss10GT17CT_TRINITY_DN33705_c0_g2_1921_TPlot.pdf
stu-MIR8005c-p3	AGGGTTTAGGGTTTAGGGTT	TRINITY_DN25005_c0_g3	ATL48	3	53	72	63	2	1	Output/CL166/cleaveLand_result/t_plot/stu-MIR8005c-p3_TRINITY_DN25005_c0_g3_63_TPlot.pdf
stu-MIR8005c-p3	AGGGTTTAGGGTTTAGGGTT	TRINITY_DN26306_c0_g2	NA	4	203	221	212	2	1	Output/CL166/cleaveLand_result/t_plot/stu-MIR8005c-p3_TRINITY_DN26306_c0_g2_212_TPlot.pdf
stu-MIR8005c-p3	AGGGTTTAGGGTTTAGGGTT	TRINITY_DN27224_c2_g1	NIC2	4	95	112	104	2	1	Output/CL166/cleaveLand_result/t_plot/stu-MIR8005c-p3_TRINITY_DN27224_c2_g1_104_TPlot.pdf
stu-MIR8005c-p3	AGGGTTTAGGGTTTAGGGTT	TRINITY_DN32960_c0_g5	NA	2	23	42	33	2	0.54	Output/CL166/cleaveLand_result/t_plot/stu-MIR8005c-p3_TRINITY_DN32960_c0_g5_33_TPlot.pdf
stu-MIR8005c-p3	AGGGTTTAGGGTTTAGGGTT	TRINITY_DN36801_c0_g7	-	4	196	213	205	2	1	Output/CL166/cleaveLand_result/t_plot/stu-MIR8005c-p3_TRINITY_DN36801_c0_g7_205_TPlot.pdf
stu-MIR8005c-p3	AGGGTTTAGGGTTTAGGGTT	TRINITY_DN42841_c1_g1	-	4	632	652	643	2	1	Output/CL166/cleaveLand_result/t_plot/stu-MIR8005c-p3_TRINITY_DN42841_c1_g1_643_TPlot.pdf
vvi-MIR172d-p5_2ss7GT17CT	TGGAAGTGCAGTGATGTA	TRINITY_DN25739_c0_g1	-	3.5	126	143	134	2	0.99	Output/CL166/cleaveLand_result/t_plot/vvi-MIR172d-p5_2ss7GT17CT_TRINITY_DN25739_c0_g1_134_TPlot.pdf
vvi-miR3633a-3p_R-3_1ss7TA	TTCCTAAACCACCCATTCC	TRINITY_DN28106_c1_g5	NA	4	210	229	220	2	0.65	Output/CL166/cleaveLand_result/t_plot/vvi-miR3633a-3p_R-3_1ss7TA_TRINITY_DN28106_c1_g5_220_TPlot.pdf
vvi-MIR845c-p5_2ss15AC19AT	AGGCTCTGATACCACTTGT	TRINITY_DN29233_c0_g2	NA	4	10	26	17	2	1	Output/CL166/cleaveLand_result/t_plot/vvi-MIR845c-p5_2ss15AC19AT_TRINITY_DN29233_c0_g2_17_TPlot.pdf

## Sheet: degradome read number
Sample	CL166(number)	CL166(ratio)
Raw Reads	61520868	/
Unique Raw Reads	19066404	/
reads < 15nt after removing 3 adaptor	2703088	4.39%
Mappable Reads	58817780	95.61%
Unique reads < 15nt after removing 3 adaptor	93199	0.49%
Unique Mappable Reads	18973205	99.51%
Mapped Reads	34561733	56.18%
Unique Mapped Reads	8613444	45.18%
Number of input Transcript	40689	/
Number of Coverd Transcript	35531	87.32%
